# Supplementary material for: Maintenance of muscle myosin levels in adult C. elegans requires both the double bromodomain protein BET-1 and sumoylation
Source: Biol Open. 2013 Oct 31;2(12):1354–63. doi: 10.1242/bio.20136007 (PMC3863420; doi:10.1242/bio.20136007)
Supplement: Supplementary Material [file supp_bio.20136007_Table_S1.xls]

## Sheet: Sheet1
Locus Name	Sequence Name	Domain Name	Library
NA	C01G10.1	brct	JA
NA	C18H2.1	brct	JA
NA	C18H2.3	brct	JA
NA	C18H2.4	brct	JA
NA	C18H2.5	brct	JA
brc-1	C36A4.8	brct	JA
NA	C49G7.1	brct	JA
NA	F26D2.10	brct	JA
NA	F33H12.1	brct	JA
NA	F36D3.5	brct	JA
fcp-1	F36F2.6	brct	NA
NA	F37A4.4	brct	JA
mus-101	F37D6.1	brct	JA
NA	F40E12.2	brct	JA
NA	F56H1.3	brct	JA
brd-1	K04C2.4	brct	JA
NA	K09D9.11	brct	JA
lpd-7	R13A5.12	brct	JA
NA	T08G3.7	brct	JA
pis-1	T13F2.3	brct	JA
ect-2	T19E10.1	brct	JA
NA	W04A8.1	brct	JA
rev-1	ZK675.2	brct	JA
tag-298	C01H6.7	bromo	JA
tag-185	C26C6.1	bromo	JA
psa-4	F01G4.1	bromo	JA
lex-1	F11A10.1	bromo	JA
NA	F13C5.2	bromo	JA
nurf-1	F26H11.2	bromo	JA
lin-49	F42A9.2	bromo	JA
NA	F57C7.1	bromo	NA
NA	F59E12.1	bromo	JA
NA	H20J04.2	bromo	JA
cbp-1	R10E11.1	bromo	JA
taf-1	W04A8.7	bromo	JA
tag-332	Y119C1B.8	bromo	VU
pcaf-1	Y47G6A.6	bromo	NA
flt-1	ZK783.4	bromo	JA
NA	C29H12.5	chromo	JA
let-418	F26F12.7	chromo	JA
NA	F32E10.2	chromo	JA
NA	F32E10.6	chromo	JA
NA	H06O01.2	chromo	JA
hpl-2	K01G5.2	chromo	JA
hpl-1	K08H2.6	chromo	JA
tag-192	T04D1.4	chromo	NA
NA	T09A5.8	chromo	JA
NA	T12E12.2	chromo	JA
chd-3	T14G8.1	chromo	JA
Y55B1BR.3	Y55B1BR.3	chromo	JA
cec-1	ZK1236.2	chromo	JA
NA	ZK973.2	chromo	NA
lin-61	R06C7.7	mbt	JA
NA	Y48G1A.6	mbt	JA
NA	C11G6.3	phd	NA
NA	C16A11.3	phd	JA
NA	C16A11.4	phd	JA
NA	C28H8.9	phd	JA
NA	C34B7.4	phd	JA
athp-1	C44B9.4	phd	JA
set-9	F15E6.1	phd	JA
NA	F17A2.3	phd	JA
NA	F21G4.4	phd	JA
let-418	F26F12.7	phd	JA
nurf-1	F26H11.2	phd	JA
NA	F29B9.2	phd	JA
NA	F33E11.6	phd	NA
lin-49	F42A9.2	phd	JA
NA	F43G6.6	phd	JA
NA	F53H1.4	phd	JA
zfp-1	F54F2.2	phd	JA
NA	H20J04.2	phd	JA
NA	K09A11.5	phd	JA
NA	T06A10.4	phd	JA
set-16	T12D8.1	phd	JA
lin-59	T12F5.4	phd	JA
chd-3	T14G8.1	phd	JA
NA	T22C1.1	phd	NA
NA	T23B12.1	phd	JA
ing-3	Y51H1A.4	phd	VU
set-26	Y51H4A.12	phd	JA
NA	Y53G8AR.2	phd	JA
NA	Y59A8A.2	phd	NA
rbr-2	ZK593.4	phd	JA
flt-1	ZK783.4	phd	JA
NA	C06A5.3	pwwp	JA
tag-250	C29E4.5	tudor	JA
NA	C56G2.1	tudor	JA
tsn-1	F10G7.2	tudor	JA
rsd-6	F16D3.2	tudor	JA
ekl-1	F22D6.6	tudor	JA
NA	F32E10.5	tudor	JA
eri-5	Y38F2AR.1	tudor	JA
NA	Y39B6A.25	tudor	NA
NA	B0280.9	wd40	JA
unc-78	C04F6.4	wd40	JA
ufd-3	C05C10.6	wd40	JA
NA	C05D2.10	wd40	JA
NA	C08B6.7	wd40	JA
mes-6	C09G4.5	wd40	JA
NA	C10B5.1	wd40	JA
NA	C10H11.8	wd40	JA
tag-125	C14B1.4	wd40	JA
dyci-1	C17H12.1	wd40	JA
NA	C18E3.5	wd40	JA
NA	C33H5.6	wd40	JA
NA	C33H5.7	wd40	JA
prp-4	C36B1.5	wd40	JA
ifta-1	C54G7.4	wd40	JA
smu-1	CC4.3	wd40	JA
tag-135	D1054.15	wd40	JA
wdfy-2	D2013.2	wd40	JA
NA	D2013.3	wd40	JA
scp-1	D2013.8	wd40	JA
wdr-23	D2030.9	wd40	JA
NA	F02E8.5	wd40	JA
NA	F02E9.10	wd40	NA
NA	F08G12.2	wd40	NA
sel-2	F10F2.1	wd40	VU
npp-17	F10G8.3	wd40	JA
gpb-1	F13D12.7	wd40	JA
NA	F13H8.2	wd40	JA
NA	F17C11.10	wd40	JA
NA	F21H12.1	wd40	JA
daf-10	F23B2.4	wd40	JA
sur-6	F26E4.1	wd40	JA
cpf-1	F28C6.3	wd40	JA
NA	F28D1.1	wd40	JA
taf-5	F30F8.8	wd40	JA
thoc-3	F32H2.4	wd40	JA
NA	F33G12.2	wd40	JA
NA	F35G12.4	wd40	JA
elp-1	F38A6.2	wd40	JA
NA	F38E11.5	wd40	JA
che-2	F38G1.1	wd40	JA
NA	F39H12.2	wd40	JA
atgr-18	F41E6.13	wd40	JA
NA	F46C5.9	wd40	JA
NA	F47D12.9	wd40	JA
NA	F47G4.4	wd40	JA
prp-17	F49D11.1	wd40	JA
gpb-2	F52A8.2	wd40	VU
NA	F52C9.1	wd40	JA
swan-1	F53C11.8	wd40	JA
rbc-1	F54E4.1	wd40	JA
sel-10	F55B12.3	wd40	JA
NA	F55F8.3	wd40	JA
tag-345	F55F8.5	wd40	JA
NA	H24G06.1	wd40	JA
JC8.2	JC8.2	wd40	NA
NA	K02B12.3	wd40	JA
rack-1	K04D7.1	wd40	JA
NA	K04G11.4	wd40	JA
NA	K06A1.5	wd40	JA
NA	K06A5.8	wd40	JA
rba-1	K07A1.11	wd40	JA
lin-53	K07A1.12	wd40	JA
cash-1	K07C5.8	wd40	VU
tag-216	K08F9.2	wd40	JA
lin-23	K10B2.1	wd40	JA
NA	K10D2.1	wd40	JA
tom-1	M01A10.2	wd40	JA
cor-1	R01H10.3	wd40	JA
sym-4	R03E1.1	wd40	JA
NA	R06A4.9	wd40	VU
NA	R11D1.1	wd40	JA
pro-1	R166.4	wd40	JA
cdt-2	T01C3.1	wd40	JA
NA	T01E8.4	wd40	JA
klp-12	T01G1.1	wd40	JA
NA	T01G1.3	wd40	JA
NA	T02H6.1	wd40	JA
lis-1	T03F6.5	wd40	JA
NA	T05A8.5	wd40	JA
NA	T05C3.2	wd40	JA
gad-1	T05H4.14	wd40	JA
NA	T10F2.4	wd40	JA
osm-1	T27B1.1	wd40	JA
NA	VT23B5.2	wd40	JA
unc-37	W02D3.9	wd40	JA
NA	W07E6.2	wd40	JA
NA	Y111B2A.12	wd40	NA
NA	Y111B2A.17	wd40	VU
NA	Y18D10A.9	wd40	JA
NA	Y23H5B.5	wd40	VU
NA	Y32H12A.8	wd40	JA
NA	Y39G10AR.9	wd40	JA
NA	Y39H10A.6	wd40	JA
NA	Y41C4A.11	wd40	JA
npp-18	Y43F4B.4	wd40	JA
qui-1	Y45F10B.10	wd40	JA
NA	Y45F10D.7	wd40	NA
NA	Y48B6A.1	wd40	JA
NA	Y53C12B.1	wd40	JA
NA	Y54E5B.2	wd40	JA
rbc-2	Y54F10AM.10	wd40	NA
NA	Y54G9A.6	wd40	JA
NA	Y54H5A.1	wd40	NA
NA	Y71F9AL.17	wd40	JA
NA	Y71G12B.1	wd40	JA
NA	Y73E7A.9	wd40	NA
eif-3.I	Y74C10AR.1	wd40	VU
pod-1	Y76A2B.1	wd40	VU
npp-20	Y77E11A.13	wd40	JA
arx-3	Y79H2A.6	wd40	JA
NA	Y87G2A.11	wd40	JA
cyn-15	Y87G2A.6	wd40	VU
NA	ZC302.2	wd40	JA
fzr-1	ZK1307.6	wd40	NA
fzy-1	ZK177.6	wd40	JA
NA	ZK430.7	wd40	JA
dyf-2	ZK520.3	wd40	JA
NA	ZK930.1	wd40	JA
