# Supplementary material for: Maintenance of muscle myosin levels in adult C. elegans requires both the double bromodomain protein BET-1 and sumoylation
Source: Biol Open. 2013 Oct 31;2(12):1354–63. doi: 10.1242/bio.20136007 (PMC3863420; doi:10.1242/bio.20136007)
Supplement: Supplementary Material [file supp_bio.20136007_Table_S2.xls]

## Sheet: Sheet1
Strain Name	Genotype
N2 Bristol	Wild type
AH12	gap-1(ga133)
CB3241	clr-1(e1745)
GS3582	unc-4(e120);arIs92[egl-17p::CFP::lacZ, unc-4(+), ttx-3p::GFP]
HS886	bet-1(os46)/hT2[bli-4(e937) let-?(q782) qIs48]
JK2868	qIs56
MT1079	egl-15(n484)
RB2071	ced-3(ok2734)
OL17	smo-1(ok359)/hT2[bli-4(e937), let-?(q782), qIs48];unc-4(e120);arIs92[egl-17p::CFP::lacZ, unc-4(+), ttx-3p::GFP]
OL36	bet-1(gk425)/hT2[bli-4(e937), let-?(q782), qIs48];unc-4(e120);arIs92[egl-17p::CFP::lacZ, unc-4(+), ttx-3p::GFP]
OL37	smo-1(ok359)/hT2[bli-4(e937), let-?(q782), qIs48];unc-119(ed4);syIs78[ajm-1::GFP+unc-119(+)]
OL43	bet-1(gk425) smo-1(ok359)/hT2[bli-4(e937) let-?(q782) qls48]
OL50	+/hT2[bli-4(e937), let-?(q782), qIs48]
OL51	bet-1(gk425) smo-1(ok359)/hT2[bli-4(e937) let-?(q782) qls48];unc-4(e120);arIs92[egl-17p::CFP::lacZ, unc-4 (+), ttx-3p::GFP]
OL54	qIs56;bet-1(gk425)/hT2[bli-4(e937) let-?(q782) qls48]
OL64	ccIs55;bet-1(gk425) smo-1(ok359)/hT2[bli-4(e937) let-?(q782) qls48]
OL70	bet-1(os46)/hT2[bli-4(e937) let-?(q782) qIs48];smo-1(ok359)/hT2[bli-4(e937), let-?(q782), qIs48]
OL71	bet-1(os46)/hT2[bli-4(e937) let-?(q782) qIs48]; unc-4(e120);arIs92[egl-17p::CFP::lacZ, unc-4(+), ttx-3p::GFP]
OL72	egl-15(n484);bet-1(gk425) smo-1(ok359)/hT2[bli-4(e937) let-?(q782) qls48]
OL8	smo-1(ok359)/hT2[bli-4(e937) let-?(q782, qIs48]
PJ1126	clr-1(e1745);ccIs55;sem-5(n1779)
VC1045	bet-1(gk425)/hT2[bli-4(e937) let-?(q782) qIs48]
OL78	ced-3(ok2734);bet-1(gk425)/hT2[bli-4(e937) let-?(q782) qIs48]
OL88	ced-3(ok2734);bet-1(gk425) smo-1(ok359)/hT2[bli-4(e937) let-?(q782) qIs48]
OL101	ced-3(ok2734);smo-1(ok359)/hT2[bli-4(e937) let-?(q782) qIs48]
WM27	rde-1(ne219)
NR350	rde-1(ne219);kzIs20[pDM#715(hlh-1p::rde-1) + pTG95(sur-5p::nls::GFP)]
NR222	rde-1(ne219);kzIs9[pKK1260(lin-26p::nls::GFP) + pKK1253(lin-26p::rde-1) + pRF6(rol-6(su1006)]
OL96	rde-1(ne219);bet-1(gk425) smo-1(ok359)/hT2[bli-4(e937) let-?(q782) qls48]
OL112	rde-1(ne219);bet-1(gk425) smo-1(ok359)/hT2[bli-4(e937) let-?(q782) qls48];kzIs20[pDM#715(hlh-1p::rde-1) + pTG95(sur-5p::nls::GFP)]
OL113	rde-1(ne219);bet-1(gk425) smo-1(ok359)/hT2[bli-4(e937) let-?(q782) qls48];kzIs9[pKK1260(lin-26p::nls::GFP) + pKK1253(lin-26p::rde-1) + pRF6(rol-6(su1006)]
MT2551	ced-4(n1162) dpy-17(e164)
MT2550	unc-79(e1068) ced-4(n1162)
OL97	ced-4(n1162) dpy-17(e164);bet-1(gk425) smo-1(ok359)/hT2[bli-4(e937) let-?(q782) qls48]
OL98	unc-79(e1068) ced-4(n1162);bet-1(gk425) smo-1(ok359)/hT2[bli-4(e937) let-?(q782) qls48]
OL111	ced-4(n1162) dpy-17(e164);bet-1(gk425)/hT2[bli-4(e937) let-?(q782) qls48]
OL114	unc-79(e1068) ced-4(n1162);bet-1(gk425)/hT2[bli-4(e937) let-?(q782) qls48]
