# Supplementary material for: Maintenance of muscle myosin levels in adult C. elegans requires both the double bromodomain protein BET-1 and sumoylation
Source: Biol Open. 2013 Oct 31;2(12):1354–63. doi: 10.1242/bio.20136007 (PMC3863420; doi:10.1242/bio.20136007)
Supplement: Supplementary Material [file supp_bio.20136007_Table_S3.xls]

## Sheet: RAW values
RAW DATA FROM MICROARRAY
FeatureNum	Row	Col	SystematicName	WBID	Public_name	Seq name	CHR	pos(bp)	Double	Bet-1	Control	Smo-1	Smo-1	Bet-1	Bet-1	Smo-1	Double	Control	Control	Double
1	1	1	GE_BrightCorner	NA	#N/A	#N/A	NA	NA	10.7911	10.1922	9.9047	10.9021	9.54478	11.6204	10.7761	10.6419	10.3052	9.77155	10.1909	11.1203
2	1	2	DarkCorner	NA	#N/A	#N/A	NA	NA	5.29725	5.16422	5.68741	5.68176	5.30324	5.08035	5.15567	5.08713	5.77386	5.38835	5.58101	5.13865
3	1	3	DarkCorner	NA	#N/A	#N/A	NA	NA	5.11824	5.18189	5.66827	5.60541	4.97423	5.13729	4.97931	5.16104	5.66637	5.30171	5.59583	5.19075
4	1	4	DarkCorner	NA	#N/A	#N/A	NA	NA	5.2238	5.15233	5.469	5.40149	5.32859	5.12176	5.10123	4.9206	5.56349	5.23506	5.75139	5.2279
5	1	5	DarkCorner	NA	#N/A	#N/A	NA	NA	5.24204	5.16009	5.63374	5.59794	5.14818	5.08151	5.04972	5.0698	5.55089	5.16571	5.53593	5.15945
6	1	6	DarkCorner	NA	#N/A	#N/A	NA	NA	5.14108	5.2592	5.56765	5.3475	5.22645	5.10052	5.10606	4.92888	5.55098	5.19758	5.54557	5.13674
7	1	7	DarkCorner	NA	#N/A	#N/A	NA	NA	5.2308	5.1354	5.54277	5.44448	5.17465	5.16307	5.06604	5.09168	5.46959	5.13337	5.5628	5.23842
8	1	8	DarkCorner	NA	#N/A	#N/A	NA	NA	5.06755	5.08007	5.51776	5.48808	5.11055	5.1714	5.16866	5.16631	5.33158	5.17693	5.54508	5.20963
9	1	9	DarkCorner	NA	#N/A	#N/A	NA	NA	5.25613	5.16978	5.59646	5.3829	5.24455	5.08787	5.12694	5.08303	5.38217	5.22887	5.40924	5.2232
10	1	10	DarkCorner	NA	#N/A	#N/A	NA	NA	5.10283	5.18084	5.60462	5.32556	5.13163	5.0673	4.98594	5.14519	5.37321	5.15336	5.46159	5.15324
11	1	11	DarkCorner	NA	#N/A	#N/A	NA	NA	5.192	5.1551	5.54805	5.50779	5.22659	5.23424	5.09103	5.10269	5.30441	5.17585	5.41743	5.20531
12	1	12	F26F4.10b.1	WBGene00004679	rrt-1	F26F4.10	III	4914055	11.0974	11.279	11.3427	11.5057	10.8967	11.0122	11.2992	11.2866	10.8844	11.2436	11.1286	11.1502
13	1	13	K03H6.6	WBGene00044465	K03H6.6	K03H6.6	IV	1545298	6.91716	7.06505	6.94303	7.06016	6.33322	6.28566	6.73903	6.53105	6.43451	6.44733	6.51423	6.37523
14	1	14	TC138485	NA	#N/A	#N/A	NA	NA	5.43692	5.49766	5.51276	5.63258	5.48442	5.64143	5.32296	5.37715	5.3429	5.34376	5.57117	5.62504
15	1	15	R07B7.12	WBGene00011096	R07B7.12	R07B7.12	V	12089051	7.25547	7.52363	7.56527	7.2037	7.24709	7.73784	7.18062	7.3815	7.50202	7.52363	7.69248	7.71922
16	1	16	C11D9.1	WBGene00015704	C11D9.1	C11D9.1	I	4422033	9.08498	9.49834	9.22431	9.28285	9.15798	9.24401	9.16935	9.09338	8.90281	9.32067	9.35096	9.12013
17	1	17	K06C4.5	WBGene00001891	his-17	K06C4.5	V	8897501	8.98087	9.901	8.4074	9.56486	8.74646	9.64226	9.80356	9.0248	8.89632	8.20494	8.9296	8.99908
18	1	18	C07A9.1	WBGene00007399	clec-162	C07A9.1	III	9723185	5.71986	5.98646	5.75621	5.78308	5.7876	6.63885	5.60689	5.79497	5.79128	5.86662	6.03495	7.09559
19	1	19	Y37H2A.13	WBGene00045417	Y37H2A.13	Y37H2A.13	V	18142815	5.64491	5.79486	5.52767	5.52115	5.57989	5.64927	5.32573	5.69043	5.67825	6.37555	5.69794	6.09519
20	1	20	ZK520.4d	WBGene00000837	cul-2	ZK520.4	III	13687083	6.48286	6.54491	6.70501	6.67214	6.63464	6.50119	6.61589	6.32451	6.61164	7.14731	6.44026	6.61074
21	1	21	C34F6.5	WBGene00007939	C34F6.5	C34F6.5	X	11208296	5.77788	5.94298	5.83326	5.90773	6.08338	5.82905	5.88029	5.82107	5.91183	6.30145	5.76468	6.03668
22	1	22	C54G6.3	WBGene00016932	C54G6.3	C54G6.3	I	996047	5.92006	5.98761	5.75252	5.90676	6.42722	6.3154	5.8472	5.69097	5.51546	5.58889	6.22551	6.32427
23	1	23	F43D2.6	WBGene00044191	F43D2.6	F43D2.6	V	14629792	9.62366	9.91843	9.37935	9.63515	9.4451	9.62157	9.66192	9.50339	9.71237	9.74759	9.43499	9.8012
24	1	24	BJ811714	WBGene00004481	rps-12	F54E7.2	III	5679189	5.83074	5.94722	5.98279	5.97496	5.40051	6.02741	5.69469	5.99603	5.44908	5.50454	5.62327	5.59675
25	1	25	E01G4.4	WBGene00004116	pqn-27	E01G4.4	II	13448743	8.99585	9.17903	8.81664	9.46422	9.2539	8.95268	9.4919	8.93221	9.23994	9.45259	9.20179	9.20873
26	1	26	B0280.1a	WBGene00015099	ggtb-1	B0280.1	III	7133719	11.5489	11.6492	11.3535	11.5241	11.492	11.0792	11.4629	11.4207	11.2858	11.3908	11.3118	11.6805
27	1	27	R08C7.7	WBGene00006228	str-185	R08C7.7	IV	4427706	5.82263	6.06856	5.75689	5.69178	5.66742	5.87577	5.68521	5.67403	5.4828	5.45517	6.03811	5.96163
28	1	28	T19C9.6	WBGene00011842	T19C9.6	T19C9.6	V	17229524	5.20055	5.5556	5.48622	5.18804	5.13108	5.26582	5.19244	5.35255	5.21982	5.09785	5.42782	5.31531
29	1	29	W08F4.10	WBGene00021099	W08F4.10	W08F4.10	II	590576	6.99631	7.44879	6.62453	7.07867	7.14303	6.83687	7.04352	7.33186	6.73022	6.21555	7.19171	7.02992
30	1	30	T24F1.2	WBGene00011994	T24F1.2	T24F1.2	II	11302808	7.88129	7.69919	7.54436	7.93758	8.39297	8.75947	7.86866	7.55343	8.17936	8.01967	8.55115	9.12672
31	1	31	F08B6.3	WBGene00017240	F08B6.3	F08B6.3	I	6758169	13.0778	13.3774	13.0558	12.9701	13.2529	13.1103	13.2757	13.341	13.2392	13.1468	13.3885	13.5883
32	1	32	W04E12.6	WBGene00012251	clec-49	W04E12.6	V	19748951	6.76128	7.23577	6.12524	7.19688	7.93999	7.93852	7.38614	6.91376	7.35581	7.04384	8.04535	8.19278
33	1	33	T16G1.2	WBGene00011796	T16G1.2	T16G1.2	V	12929467	8.63137	9.08378	8.46622	8.69596	7.78515	8.03557	8.61456	8.57423	7.64022	7.65378	8.2176	7.79015
34	1	34	W07B3.2a.1	WBGene00001561	gei-4	W07B3.2	III	344298	7.83711	8.70033	8.29262	8.54953	7.22352	7.1345	7.88147	8.4727	7.70451	7.97043	8.03179	7.39026
35	1	35	T09A5.14	WBGene00011640	T09A5.14	T09A5.14	II	7832321	6.74227	7.15521	7.07883	6.79528	6.26282	5.83736	6.76864	6.89032	6.37747	6.32647	6.51839	6.08157
36	1	36	TC139044	NA	#N/A	#N/A	NA	NA	6.7762	7.1925	6.72178	7.11367	7.54295	7.44118	7.35806	7.0022	6.70964	6.62845	7.87954	8.10656
37	1	37	F20B6.6	WBGene00017630	F20B6.6	F20B6.6	X	4201626	5.33338	5.74498	5.23005	5.41142	5.49929	5.27776	5.21121	5.75512	5.31791	5.72162	5.66507	5.4592
38	1	38	T10B5.3	WBGene00020389	T10B5.3	T10B5.3	V	1864181	8.79513	8.80019	8.68805	9.12437	8.51541	8.76862	8.94322	9.0699	8.79216	8.77863	8.63855	8.60405
39	1	39	NM_070566	WBGene00013105	fip-7	Y51H4A.10	IV	16626186	5.50396	5.94279	5.89428	5.28595	5.53772	6.35298	5.36541	5.81286	6.73298	8.84539	5.8176	6.11954
40	1	40	K07A12.5	WBGene00010623	K07A12.5	K07A12.5	I	8693444	6.27542	6.48347	6.49167	6.05044	5.906	6.06251	6.09717	6.34859	6.3454	7.5516	6.11304	6.27367
41	1	41	F55B12.3c	WBGene00004767	sel-10	F55B12.3	V	13818112	6.36002	6.7054	6.39623	6.76769	5.86164	5.79625	6.53175	6.41151	6.30598	6.22887	6.30638	5.91245
42	1	42	C01G8.4	WBGene00001022	dnj-4	C01G8.4	I	5282086	8.95699	9.31119	9.22743	9.11805	9.11406	8.52057	9.00691	9.088	8.80382	9.02646	9.08828	8.98109
43	1	43	C53C7.4	WBGene00014713	C53C7.4	C53C7.4	X	13048909	7.12897	7.38013	7.24172	7.5571	6.91875	7.56379	7.16115	7.27622	6.76194	6.77353	7.20044	7.42053
44	1	44	F26D2.8	WBGene00014745	F26D2.8	F26D2.8	V	16414042	5.85756	6.49226	5.98646	6.12056	6.09878	6.51206	5.83335	6.19689	5.55589	5.72522	6.41209	6.6078
45	1	45	C47F8.1	WBGene00008157	C47F8.1	C47F8.1	I	12335049	5.29552	5.86252	5.4899	5.36494	5.27506	5.5556	5.27764	5.76667	5.51305	5.31301	5.52833	5.78356
46	1	46	T10E10.4	WBGene00020421	T10E10.4	T10E10.4	X	6314487	9.30552	9.31968	8.82125	9.31033	8.33625	7.72703	9.17568	9.17014	8.85963	8.12672	8.85862	8.42324
47	1	47	B0286.6	WBGene00023425	try-9	B0286.6	II	4368485	6.39536	7.09547	6.32597	6.4755	7.0682	6.69064	6.44082	6.92381	6.72615	6.81832	6.81091	6.96072
48	1	48	T20G5.13	WBGene00011874	T20G5.13	T20G5.13	III	10199790	5.84264	6.35724	5.74248	5.71421	5.59073	6.12533	5.73641	6.1375	5.97301	5.53777	6.227	6.56716
49	1	49	BJ775210	NA	#N/A	#N/A	NA	NA	5.5827	6.11063	5.57299	5.83995	5.55862	5.55867	5.79277	6.18894	5.58037	5.51758	5.6042	5.75916
50	1	50	F49H12.1a	WBGene00003087	lsy-2	F49H12.1	X	2089661	7.41242	7.284	7.08273	6.92858	7.79354	6.68889	7.21786	7.46175	7.42367	6.85638	7.48958	7.9772
51	1	51	Y56A3A.3	WBGene00003234	mif-1	Y56A3A.3	III	11847787	11.9398	11.2855	11.0563	11.7332	11.474	10.8917	11.7197	11.8126	11.3605	10.5953	10.8122	11.4626
52	1	52	F22H10.2	WBGene00017726	F22H10.2	F22H10.2	X	16678405	6.4965	6.67988	6.73432	6.40701	7.14772	6.33946	6.34524	6.68636	6.7691	7.72312	7.06326	6.89486
53	1	53	CV122943	WBGene00009715	F44G4.6	F44G4.6	II	9000926	5.31137	5.80348	5.4516	5.17611	5.2836	5.64239	5.24608	5.70121	5.34522	5.35082	5.47592	5.6576
54	1	54	F36H1.4a	WBGene00002992	lin-3	F36H1.4	IV	11054281	7.9502	8.24198	8.39209	8.17455	7.44244	7.38417	8.17628	8.23732	7.67556	7.73893	7.77565	7.57903
55	1	55	W07G1.10	WBGene00044123	W07G1.10	W07G1.10	II	13941855	5.32895	5.97759	5.38365	5.37782	5.25424	5.44359	5.21801	5.86325	5.4833	5.40298	5.48656	5.72578
56	1	56	CV125875	NA	#N/A	#N/A	NA	NA	5.17789	5.90547	5.40436	5.35132	5.22757	5.14165	5.20087	5.76717	5.65344	5.4284	5.4291	5.34836
57	1	57	T16G12.5	WBGene00011806	ekl-6	T16G12.5	III	10063179	8.21496	8.38135	8.49406	8.39602	7.7996	8.29444	8.35501	8.54386	8.48772	8.40774	8.4534	8.28332
58	1	58	F54D8.2.2	WBGene00006519	tag-174	F54D8.2	III	5081684	14.2242	14.5253	14.1739	14.2185	14.7206	13.8494	14.0939	14.2497	14.4928	14.4573	13.9833	14.1211
59	1	59	Y48G8AL.6	WBGene00004880	smg-2	Y48G8AL.6	I	1176475	10.412	10.7352	10.4646	10.6748	10.6951	9.87375	10.7538	10.5447	10.9877	11.0723	10.871	10.5306
60	1	60	C26F1.3.1	WBGene00016148	C26F1.3	C26F1.3	V	7777278	12.8919	12.8901	12.8425	12.9295	12.2202	11.4455	12.7561	12.8425	12.241	12.3129	12.5035	12.1915
61	1	61	F42G4.5	WBGene00009642	F42G4.5	F42G4.5	II	13073451	8.18678	8.19447	8.02619	8.47017	8.53899	7.90114	8.55937	8.27074	8.39424	8.15938	8.87743	8.95162
62	1	62	F55F1.2	WBGene00018888	F55F1.2	F55F1.2	X	2769583	5.38969	5.7336	5.21571	5.36518	5.2232	5.77205	5.22839	5.50651	5.33449	5.40346	5.54486	6.08422
63	1	63	W03B1.6	NA	#N/A	#N/A	NA	NA	9.36064	9.92769	8.72766	9.17062	9.32067	8.5131	9.20067	8.74767	9.47014	7.40349	9.52009	9.88103
64	1	64	C52E4.4.1	WBGene00004501	rpt-1	C52E4.4	V	11980480	10.42	10.46	10.4979	10.7113	9.99476	9.52091	10.4344	10.5456	10.5338	10.2096	10.446	10.0974
65	1	65	VY35H6BL.1	WBGene00012160	VY35H6BL.1	VY35H6BL.1	X	22435	5.84186	6.27951	5.92067	5.78707	6.01318	5.30497	5.91892	6.00141	5.84007	5.98733	5.99218	5.49942
66	1	66	C24H12.8	WBGene00016077	C24H12.8	C24H12.8	II	422318	5.19927	5.79479	5.25522	5.21883	5.23743	5.38365	5.1547	5.6064	5.26798	5.18265	5.47352	5.35339
67	1	67	F11C7.5	WBGene00003891	osm-11	F11C7.5	X	17420131	13.5951	13.9514	13.9189	13.5997	13.471	12.4061	13.3383	14.1657	13.5156	13.1521	13.5747	13.359
68	1	68	EC016927	NA	#N/A	#N/A	NA	NA	5.60744	6.12454	5.58498	5.91208	5.76059	5.47694	5.82668	5.88456	5.66029	5.88285	5.87907	5.62832
69	1	69	Y51A2D.21	WBGene00044210	Y51A2D.21	Y51A2D.21	V	18571804	8.00081	8.01233	8.89368	8.0819	7.48629	6.75439	8.08794	8.41359	7.51953	7.29751	7.90317	7.19068
70	1	70	W01C9.3	WBGene00004155	pqn-73	W01C9.3	II	8540651	7.06996	7.29475	6.8944	6.82222	6.59346	6.68262	6.92362	6.95713	6.48361	6.64514	7.082	7.10074
71	1	71	EF491770	NA	#N/A	#N/A	NA	NA	5.7002	5.75238	5.46707	5.17794	5.43324	5.82117	5.44843	5.70418	5.40301	5.36911	5.65318	6.07598
72	1	72	H04M03.5	WBGene00005729	srv-18	H04M03.5	IV	5871128	5.2709	5.66362	5.39811	5.33449	5.26909	5.40547	5.27636	5.53984	5.27632	5.4538	5.57091	5.48957
73	1	73	Y26D4A.16	WBGene00044710	Y26D4A.16	Y26D4A.16	I	13075110	5.83594	5.83594	5.43788	5.25824	5.37742	5.14286	5.79654	5.6581	5.38211	5.36022	5.49249	5.48972
74	1	74	F14F9.8	WBGene00044536	F14F9.8	F14F9.8	V	5130303	8.22808	8.53192	8.77268	8.12889	7.74729	7.80052	8.32245	8.6605	8.57909	7.15448	8.17789	8.38097
75	1	75	DarkCorner	NA	#N/A	#N/A	NA	NA	5.66193	5.76501	5.41966	5.3207	5.24919	5.08477	5.46486	5.60863	5.26156	5.21498	5.50214	5.08994
76	1	76	DarkCorner	NA	#N/A	#N/A	NA	NA	5.38095	5.8013	5.24615	5.30474	5.23506	5.04972	5.24645	5.6854	5.26661	5.18257	5.43445	5.19153
77	1	77	DarkCorner	NA	#N/A	#N/A	NA	NA	5.22394	5.8121	5.48641	5.48574	5.0778	5.22915	5.135	5.62755	5.21376	5.35423	5.50554	5.31643
78	1	78	DarkCorner	NA	#N/A	#N/A	NA	NA	5.31129	5.70028	5.46076	5.23683	5.12555	5.26762	5.09565	5.51658	5.30404	5.34776	5.52974	5.28999
79	1	79	DarkCorner	NA	#N/A	#N/A	NA	NA	5.26782	5.86262	5.5287	5.46881	5.17248	5.23202	5.23151	5.63659	5.37845	5.18766	5.47644	5.29022
80	1	80	DarkCorner	NA	#N/A	#N/A	NA	NA	5.25135	5.84071	5.57611	5.39553	5.13781	5.20543	5.12453	5.56181	5.41865	5.24608	5.52032	5.21362
81	1	81	DarkCorner	NA	#N/A	#N/A	NA	NA	5.319	5.76889	5.46997	5.25111	5.15173	5.18821	5.1486	5.62078	5.37901	5.13954	5.48017	5.1719
82	1	82	DarkCorner	NA	#N/A	#N/A	NA	NA	5.26482	5.78031	5.5554	5.36028	5.18257	5.06382	5.14535	5.67893	5.48039	5.19998	5.63389	5.24503
83	1	83	DarkCorner	NA	#N/A	#N/A	NA	NA	5.1479	5.85798	5.48011	5.20954	5.22348	5.07307	5.13899	5.71369	5.41378	5.32381	5.70674	5.25285
84	1	84	GE_BrightCorner	NA	#N/A	#N/A	NA	NA	10.3547	10.8424	10.4537	10.8195	10.2881	10.6057	10.3839	11.1702	10.7249	9.87709	10.7563	10.8097
85	1	85	GE_BrightCorner	NA	#N/A	#N/A	NA	NA	10.3664	10.3903	10.3611	10.9054	10.2054	10.9334	10.2851	10.746	10.6171	9.9307	10.6948	11.1142
86	2	1	GE_BrightCorner	NA	#N/A	#N/A	NA	NA	10.9251	10.5445	10.0967	11.0485	9.94052	11.8583	10.874	10.911	10.5406	9.93825	10.5739	11.3129
87	2	2	DarkCorner	NA	#N/A	#N/A	NA	NA	5.21394	5.3116	6.02229	5.33004	5.1866	5.07055	5.18052	5.1502	5.87026	5.26023	5.54137	5.26042
88	2	3	DarkCorner	NA	#N/A	#N/A	NA	NA	5.15901	5.25824	5.72522	5.40919	5.13254	5.16571	5.01577	5.02805	5.76885	5.22297	5.52191	5.13233
89	2	4	DarkCorner	NA	#N/A	#N/A	NA	NA	5.04018	5.24015	5.70235	5.39155	5.25022	5.10734	5.12976	5.12026	5.52628	5.12497	5.57108	5.04018
90	2	5	DarkCorner	NA	#N/A	#N/A	NA	NA	5.23075	5.28099	5.66846	5.41497	5.11739	5.16124	5.03156	5.11013	5.39775	5.1154	5.41614	5.15451
91	2	6	DarkCorner	NA	#N/A	#N/A	NA	NA	5.22795	5.16175	5.64569	5.41637	5.09836	5.21493	5.10573	5.09226	5.48699	5.16117	5.57215	5.13309
92	2	7	DarkCorner	NA	#N/A	#N/A	NA	NA	5.19548	5.02464	5.59475	5.41911	5.19712	5.11986	5.0698	4.89849	5.38685	5.15146	5.37495	5.28059
93	2	8	DarkCorner	NA	#N/A	#N/A	NA	NA	5.02805	5.17236	5.60232	5.47188	5.14155	5.18684	4.94426	4.98763	5.26403	5.11663	5.61343	5.14493
94	2	9	DarkCorner	NA	#N/A	#N/A	NA	NA	5.1694	5.12624	5.56078	5.40507	5.07711	5.06816	5.08685	5.11854	5.2573	5.00774	5.7217	5.15931
95	2	10	DarkCorner	NA	#N/A	#N/A	NA	NA	5.09946	5.2965	5.58831	5.32852	5.1608	5.17611	5.10945	5.15669	5.40777	5.03658	5.47117	5.15783
96	2	11	NM_065267	WBGene00020101	R148.2	R148.2	III	3183682	10.8905	10.9251	10.9319	11.1151	11.139	11.1774	11.2773	11.1104	11.08	10.969	11.5324	11.3584
97	2	12	K05C4.2.3	WBGene00010579	K05C4.2	K05C4.2	I	14720574	10.9673	10.8125	10.521	11.3898	11.55	11.8872	11.2369	11.1502	11.7095	11.6	11.3033	12.1234
98	2	13	EB998482	NA	#N/A	#N/A	NA	NA	5.29879	5.46071	5.52098	5.23968	5.25604	5.17973	5.14493	5.32334	5.29345	5.31636	5.59475	5.30715
99	2	14	T08G5.3	WBGene00011624	T08G5.3	T08G5.3	V	14026315	10.7621	11.3168	10.5729	10.3808	10.9949	9.69999	10.2131	10.8931	9.28169	9.49546	11.4611	10.3576
100	2	15	F22E10.2	WBGene00004007	pgp-13	F22E10.2	X	12738917	7.2193	7.92963	7.38501	7.67349	7.3616	7.53329	7.54103	7.56443	7.67623	7.4607	7.93548	7.5167
101	2	16	C01C4.3a	WBGene00015293	C01C4.3	C01C4.3	X	3706730	8.03818	8.31911	8.31707	8.21946	7.75206	8.67349	8.06612	8.17033	7.73381	7.4414	8.16868	8.07165
102	2	17	F40F9.2	WBGene00006470	tag-120	F40F9.2	V	9707521	6.31767	6.61026	6.52786	6.70202	5.45937	5.9872	6.2077	6.31224	6.08484	5.97023	6.01018	6.07896
103	2	18	F28C12.1	WBGene00005043	sra-17	F28C12.1	I	12688716	5.36574	5.73817	5.49103	5.61343	5.15428	5.43714	5.34902	5.41838	5.4268	5.39656	5.5965	5.51116
104	2	19	F14F8.6	WBGene00005791	srw-44	F14F8.6	V	16680254	5.48603	5.74546	5.67251	5.48651	5.3999	5.51805	5.39129	5.55608	5.58692	5.82491	5.55685	5.41761
105	2	20	Y49E10.28	WBGene00044910	Y49E10.28	Y49E10.28	III	12461214	8.60594	8.64098	8.92717	8.56418	8.30291	8.02547	8.21835	8.69201	8.70396	8.67039	8.24897	8.90395
106	2	21	C05D10.2b	WBGene00015478	C05D10.2	C05D10.2	III	6067802	5.77988	5.88378	5.95861	5.82501	5.7421	5.82263	5.82416	5.6474	5.67338	5.59359	5.70958	5.794
107	2	22	F18E2.2	WBGene00006512	abcf-1	F18E2.2	V	12761021	9.21799	9.14346	9.04818	9.27387	9.09523	8.46309	9.46644	9.04485	8.80517	8.86992	9.42584	9.16664
108	2	23	B0041.2b	WBGene00015007	ain-2	B0041.2	I	4655348	11.8685	11.9391	11.7404	11.8615	10.8103	11.7219	11.6598	11.7562	11.2581	10.8461	11.6616	11.5777
109	2	24	C40H1.1	WBGene00000770	cpb-1	C40H1.1	III	9322221	6.40522	6.3252	7.58341	6.74601	6.07067	6.65158	6.51821	6.98721	7.18619	7.48593	6.15162	6.67469
110	2	25	F19B10.12	WBGene00005990	srx-99	F19B10.12	II	3685946	5.23516	5.46876	5.49865	5.24273	5.20039	5.33623	5.00774	5.23492	5.00583	5.24535	5.42534	5.07042
111	2	26	C03C10.2	WBGene00007269	C03C10.2	C03C10.2	III	4090813	5.88029	6.2966	7.65397	5.93154	7.19171	6.957	5.83216	7.08303	7.80316	10.9427	6.49743	7.0319
112	2	27	F11C1.6a.1	WBGene00003623	nhr-25	F11C1.6	X	13008415	6.50367	6.32624	5.81224	6.26181	6.92561	6.87239	6.35259	6.3361	6.33687	5.78791	7.55075	7.59823
113	2	28	Y39A1A.3	WBGene00012643	Y39A1A.3	Y39A1A.3	III	10595145	10.9073	11.0312	10.9021	10.8204	10.9664	10.8746	10.9336	10.8892	11.2818	11.5743	10.921	11.2907
114	2	29	TC141419	NA	#N/A	#N/A	NA	NA	5.28805	5.67637	5.3424	5.20171	5.29247	5.51763	5.24851	5.54207	5.27757	5.44975	5.65514	5.47481
115	2	30	R08C7.11	WBGene00019954	R08C7.11	R08C7.11	IV	4454766	5.36522	5.73131	5.47155	5.35473	5.2603	5.40484	5.40354	5.64354	5.42717	5.28324	5.55821	5.52954
116	2	31	Y71G12B.18	WBGene00022156	Y71G12B.18	Y71G12B.18	I	1652915	6.15152	6.5342	7.0682	6.73532	5.94464	7.05699	6.71331	6.43729	8.93268	10.7296	6.04359	6.54345
117	2	32	E1A_r60_3	NA	#N/A	#N/A	NA	NA	12.6146	13.0202	13.1591	14.6357	10.8246	12.3967	11.6526	11.4648	11.7957	11.3239	10.1448	9.99218
118	2	33	BJ143230	WBGene00002980	lgg-1	C32D5.9	II	6346908	6.54561	6.58961	6.53142	6.51122	5.85974	6.52786	6.32942	7.05274	5.91776	5.89756	6.21455	6.33737
119	2	34	CB395417	WBGene00007164	fbxa-139	B0391.9	V	15593437	5.36112	5.68908	5.43061	5.27555	5.15589	5.39155	5.2279	5.62171	5.19394	5.19431	5.66353	5.52487
120	2	35	F38A1.1	WBGene00009515	clec-170	F38A1.1	IV	1266866	10.3767	10.5508	10.9361	10.4152	9.8195	10.1675	10.3406	10.1973	10.5097	10.2523	10.4005	10.6257
121	2	36	ZK507.4	WBGene00013980	dos-1	ZK507.4	III	9103893	11.108	10.8273	11.8791	10.8892	11.9545	11.0296	10.8688	11.5746	10.916	11.2696	12.2116	11.7501
122	2	37	EB999684	WBGene00007722	C25D7.15	C25D7.15	V	15060283	5.8649	6.20626	5.76986	6.03424	5.43156	5.64901	6.02909	5.98653	5.51205	5.48062	5.66907	5.74988
123	2	38	R151.2d.2	WBGene00020107	R151.2	R151.2	III	7209897	8.40105	8.32915	8.34584	8.3258	9.41828	8.72749	8.67693	8.48465	8.70424	8.97647	9.17014	9.41724
124	2	39	NP337596	NA	#N/A	#N/A	NA	NA	5.815	5.76162	5.50348	5.29151	5.68176	5.42038	5.32456	5.78678	5.37064	5.35354	5.51758	5.65318
125	2	40	Y102A5C.14	WBGene00013620	fbxa-111	Y102A5C.14	V	16948629	7.65923	8.02667	6.94291	7.41645	7.69158	6.82554	7.44186	7.55199	6.95182	6.66051	7.47902	7.47858
126	2	41	K02G10.8	WBGene00001032	dnj-14	K02G10.8	X	4709720	10.3155	10.1161	10.0635	10.0319	9.80052	9.82523	9.89881	10.1435	9.96534	9.42449	10.0516	10.3785
127	2	42	F11H8.2	WBGene00017389	lgc-38	F11H8.2	III	7009082	6.7459	7.0199	6.67151	6.90923	7.77996	8.30924	6.75752	6.75135	6.58359	6.97876	7.65889	8.11354
128	2	43	Y67D8C.9b	WBGene00022073	Y67D8C.9	Y67D8C.9	IV	3077469	5.45617	5.89902	5.34695	5.59481	5.43147	5.46239	5.29217	5.66339	5.14598	5.26286	5.63316	5.52621
129	2	44	ZK1225.1	WBGene00014235	ZK1225.1	ZK1225.1	I	13205652	7.89216	8.51009	7.73369	7.69727	7.46012	7.0924	7.85086	7.74255	7.40255	7.75936	7.89677	7.72607
130	2	45	W05B5.4	WBGene00044730	W05B5.4	W05B5.4	I	13033613	6.28694	6.61532	6.25142	6.5988	6.33459	6.52814	6.44771	6.37326	6.1361	6.02948	6.73532	6.46436
131	2	46	F59B10.1	WBGene00004134	pqn-47	F59B10.1	II	10496864	9.70168	10.0047	9.75834	10.0356	8.20508	9.65526	10.012	9.67164	9.65073	8.60177	9.2759	9.25785
132	2	47	CB400873	NA	#N/A	#N/A	NA	NA	5.27111	5.78166	5.4365	5.49751	5.34344	5.42808	5.3144	5.70175	5.47259	5.38732	5.58611	5.53924
133	2	48	Y105E8A.5	WBGene00000241	bbs-1	Y105E8A.5	I	14371128	5.48307	5.9139	5.57381	5.55647	5.74875	5.59864	5.39741	5.76086	5.49498	5.21539	5.60541	5.65676
134	2	49	CB405605	WBGene00015345	C02F5.2	C02F5.2	III	8249558	5.9499	6.29845	6.19914	5.62545	6.3621	5.63316	5.70796	6.21743	5.65865	6.10887	5.92238	5.69251
135	2	50	ETG02_36680	NA	#N/A	#N/A	NA	NA	5.31052	5.66396	5.47754	5.11867	5.27992	5.19749	5.15577	5.62185	5.20443	5.14875	5.43766	5.3886
136	2	51	F19B10.5	WBGene00017587	F19B10.5	F19B10.5	II	3655692	5.42755	5.83123	5.40976	5.4368	5.73845	5.37185	5.2708	5.63086	5.39464	5.45993	5.84597	5.50962
137	2	52	R05D11.4	WBGene00011032	R05D11.4	R05D11.4	I	8598651	10.358	10.809	10.8122	10.7395	9.36556	8.58071	10.2728	10.3921	9.89202	9.72598	9.77372	9.07307
138	2	53	CV124611	NA	#N/A	#N/A	NA	NA	5.72744	5.98504	5.50036	5.73674	5.51154	5.49103	5.40787	6.18348	5.6624	5.33635	5.62767	5.71665
139	2	54	M195.4	WBGene00010949	M195.4	M195.4	II	8376542	5.3999	6.06419	5.58136	5.41628	5.535	5.76936	5.50303	5.82668	5.62161	5.97636	5.7295	6.14932
140	2	55	BJ137659	WBGene00012968	Y48A6B.7	Y48A6B.7	III	11025124	5.87914	6.09591	5.82865	5.8277	5.54263	6.88378	5.92815	6.1694	5.7475	5.47298	5.90406	7.21537
141	2	56	E1A_r60_a97	NA	#N/A	#N/A	NA	NA	9.55105	10.0735	10.3692	11.9182	8.0072	8.75429	8.50488	8.43402	8.81459	8.35082	7.54692	7.40488
142	2	57	ZK1010.7.1	WBGene00000672	col-97	ZK1010.7	III	12992286	13.6728	13.4687	14.0481	13.2664	13.9633	13.7672	13.0026	13.5277	15.6558	16.1929	13.6925	14.9224
143	2	58	F08F3.6	WBGene00017263	F08F3.6	F08F3.6	V	5418024	6.21647	6.55877	6.09896	6.26461	6.16546	5.87976	6.29799	6.28348	6.02803	6.20873	6.41832	6.19894
144	2	59	C39E9.13	WBGene00004339	rfc-3	C39E9.13	IV	13095730	9.70326	9.6313	9.50582	9.55081	10.1092	8.80951	9.67055	9.54166	10.0314	10.5612	9.57387	10.1337
145	2	60	F56C9.11	WBGene00018954	F56C9.11	F56C9.11	III	7324864	7.21146	7.30642	7.18297	6.86428	7.82749	6.62655	7.05161	7.20065	7.55593	8.38245	7.22352	7.62792
146	2	61	T09E8.4	WBGene00011649	T09E8.4	T09E8.4	V	13181562	8.95119	6.16897	5.81787	5.92076	9.15412	5.36032	5.9676	8.65256	8.71115	5.79625	6.42014	8.8317
147	2	62	C33G8.6	WBGene00003632	nhr-42	C33G8.6	V	6998801	11.9182	12.1701	12.2796	11.7174	12.4266	11.2228	11.6835	12.0073	11.8392	12.1329	12.6239	12.2607
148	2	63	NM_074841	WBGene00004248	pus-1	W06H3.2	V	16792738	5.71737	5.92258	5.62493	5.46297	6.08349	6.23964	5.66692	5.8579	5.64202	6.08147	5.88203	6.37264
149	2	64	R102.10	WBGene00011297	R102.10	R102.10	IV	10705435	5.55787	5.86147	6.04907	5.70674	5.94889	5.43126	5.45395	5.77317	6.48616	7.79178	5.89025	5.77592
150	2	65	T27A8.4	WBGene00012076	T27A8.4	T27A8.4	X	16066987	5.12801	5.68428	5.26422	5.20026	5.25393	5.76233	5.09946	5.53369	5.25936	5.20184	5.37696	6.05688
151	2	66	F40D4.6	WBGene00009567	srbc-25	F40D4.6	V	17174008	5.24584	5.7411	5.37555	5.37225	5.34042	5.32856	5.3251	5.68473	5.40186	5.45457	5.48437	5.76356
152	2	67	D2062.6	WBGene00017058	D2062.6	D2062.6	II	2619443	6.00004	6.22887	8.23746	6.42824	6.60034	6.38251	5.7086	6.59535	7.6882	10.8333	6.21913	6.46606
153	2	68	C29F3.5	WBGene00007806	clec-230	C29F3.5	V	15347824	10.716	11.3418	10.7786	10.7128	10.3288	9.19479	10.652	10.9215	11.3089	11.4538	10.6581	10.7
154	2	69	C39D10.8b	WBGene00016535	C39D10.8	C39D10.8	X	7879716	8.2233	7.1099	7.60519	7.43232	9.84486	7.91966	7.58244	7.5191	8.02867	7.86851	8.28713	9.40621
155	2	70	NP022638	NA	#N/A	#N/A	NA	NA	6.29485	5.74186	5.39853	5.51789	5.91567	5.44657	5.43314	5.88148	5.81566	5.24355	5.68561	6.31885
156	2	71	C30811	NA	#N/A	#N/A	NA	NA	5.79789	6.08016	5.90474	5.94801	5.34084	5.58462	5.80764	5.96934	5.68651	5.68679	5.86366	5.99745
157	2	72	F43E2.7a	WBGene00018395	F43E2.7	F43E2.7	II	7372534	12.4531	12.3751	12.4396	12.4504	12.3987	11.7177	12.733	12.7285	12.5573	12.3511	12.6163	12.5312
158	2	73	ZK353.1b	WBGene00022697	ZK353.1	ZK353.1	III	8405794	7.84977	7.65999	7.78855	7.37962	8.33914	7.70267	7.74533	7.62431	8.06824	7.76289	8.32086	8.52203
159	2	74	W06D4.6	WBGene00004298	rad-54	W06D4.6	I	9065079	8.63725	8.61158	9.00128	8.37226	8.32729	6.98239	8.44172	8.70396	8.46266	8.45764	8.13705	8.24136
160	2	75	DarkCorner	NA	#N/A	#N/A	NA	NA	5.88649	5.72578	5.3053	5.3797	5.19548	5.09386	5.97759	5.57175	5.15521	5.15298	5.35077	5.29622
161	2	76	DarkCorner	NA	#N/A	#N/A	NA	NA	5.32037	5.72554	5.36618	5.27327	5.15909	5.13899	5.31225	5.39729	5.38748	5.27322	5.49462	5.14598
162	2	77	DarkCorner	NA	#N/A	#N/A	NA	NA	5.37225	5.54423	5.34536	5.40511	5.1479	5.15202	5.12012	5.44432	5.29531	5.23424	5.30541	5.09946
163	2	78	DarkCorner	NA	#N/A	#N/A	NA	NA	5.37413	5.59831	5.47197	5.21322	5.29569	5.0826	5.24384	5.55917	5.37555	5.04582	5.51894	5.01479
164	2	79	DarkCorner	NA	#N/A	#N/A	NA	NA	5.36706	5.55035	5.42273	5.27368	5.08378	5.15353	5.16141	5.41357	5.34526	5.28188	5.55723	5.18164
165	2	80	DarkCorner	NA	#N/A	#N/A	NA	NA	5.19222	5.85222	5.42866	5.57235	5.25857	5.16066	5.16762	5.56048	5.34848	5.19268	5.51071	5.11379
166	2	81	DarkCorner	NA	#N/A	#N/A	NA	NA	5.13593	5.68044	5.61364	5.24838	5.10777	5.09565	5.16026	5.47381	5.38876	5.424	5.47914	5.16755
167	2	82	DarkCorner	NA	#N/A	#N/A	NA	NA	5.32063	5.76957	5.63029	5.27545	5.16175	5.26163	5.20463	5.46585	5.37933	5.07307	5.6708	5.11198
168	2	83	DarkCorner	NA	#N/A	#N/A	NA	NA	5.27649	6.15002	5.54165	5.17488	5.21684	5.1438	5.2098	5.92442	5.53323	5.26474	5.60908	5.30434
169	2	84	DarkCorner	NA	#N/A	#N/A	NA	NA	5.25657	5.84332	5.57194	5.26998	5.08667	5.21995	5.18532	5.66029	5.45182	5.26901	5.51431	5.22441
170	2	85	GE_BrightCorner	NA	#N/A	#N/A	NA	NA	10.3046	10.3433	10.2981	10.726	10.1848	10.8541	10.2679	10.6572	10.5946	9.69903	10.6888	11.0479
171	3	1	DarkCorner	NA	#N/A	#N/A	NA	NA	5.23723	5.18794	5.88294	5.49686	5.20055	5.15909	5.16019	5.18587	5.8487	5.26011	5.58191	5.35143
172	3	2	DarkCorner	NA	#N/A	#N/A	NA	NA	5.20519	5.19488	6.02646	5.54069	5.2093	5.04063	5.04103	5.08526	5.87964	5.35473	5.62108	5.13996
173	3	3	DarkCorner	NA	#N/A	#N/A	NA	NA	5.10393	5.16726	6.16627	5.33246	5.09204	5.04366	5.0423	5.15191	6.10809	5.24253	5.598	5.28043
174	3	4	DarkCorner	NA	#N/A	#N/A	NA	NA	5.24679	5.14932	5.89802	5.39273	5.10488	5.09836	5.11055	5.12165	5.86882	5.22304	5.5036	5.24565
175	3	5	DarkCorner	NA	#N/A	#N/A	NA	NA	5.09907	5.17131	5.73959	5.38492	5.24209	5.12091	5.0854	4.9126	5.54419	5.2471	5.46038	5.22718
176	3	6	DarkCorner	NA	#N/A	#N/A	NA	NA	5.15088	5.09168	5.61744	5.40644	5.05228	5.21678	4.96691	5.0486	5.45679	5.30906	5.63901	5.28432
177	3	7	DarkCorner	NA	#N/A	#N/A	NA	NA	5.11769	5.22728	5.53168	5.3502	5.18674	5.08802	5.08186	5.15367	5.55191	5.13674	5.56591	5.19548
178	3	8	DarkCorner	NA	#N/A	#N/A	NA	NA	5.14986	5.15118	5.6065	5.31807	5.05412	5.13472	5.00104	5.06264	5.38718	5.06028	5.5158	5.18257
179	3	9	DarkCorner	NA	#N/A	#N/A	NA	NA	5.19874	5.26364	5.60633	5.27268	5.18364	5.03607	4.89849	4.94875	5.55203	4.93512	5.50971	5.21173
180	3	10	DarkCorner	NA	#N/A	#N/A	NA	NA	5.13817	5.39444	5.60744	5.69969	5.05014	5.10817	5.14831	5.076	5.42882	5.02765	5.30648	5.16282
181	3	11	T22B11.4a	WBGene00020678	T22B11.4	T22B11.4	IV	4679009	7.02634	6.49714	6.58518	7.09304	7.31869	8.61609	7.36675	6.81065	7.13701	6.2302	7.49676	7.73521
182	3	12	F22E5.5	WBGene00005564	sri-52	F22E5.5	II	2655340	5.46129	5.58374	5.78051	5.51872	5.49844	5.3162	5.39969	5.45053	5.44029	5.31721	5.7087	5.47456
183	3	13	AY532206	NA	#N/A	#N/A	NA	NA	6.54387	6.74728	6.51927	6.99027	7.60617	6.09199	7.04742	6.36145	6.63642	6.94	8.54719	6.38958
184	3	14	AU200261	NA	#N/A	#N/A	NA	NA	5.34369	5.46357	5.49844	5.49779	5.27268	5.48999	5.23542	5.36225	5.44778	5.38181	5.62493	5.43009
185	3	15	Y75B8A.9a	WBGene00001636	gly-11	Y75B8A.9	III	12171236	7.96325	8.31015	7.70207	8.28418	7.02007	7.65184	8.25804	7.75897	8.11023	7.4423	7.79111	7.89404
186	3	16	BJ812182	NA	#N/A	#N/A	NA	NA	6.81976	7.14758	6.79572	7.16311	6.64208	6.93654	7.13975	7.17766	6.47775	6.46263	7.37797	6.96031
187	3	17	Y37E11AL.2	WBGene00021358	Y37E11AL.2	Y37E11AL.2	IV	3698508	8.66768	6.8279	7.79216	6.95322	8.86664	7.27197	6.65504	8.7809	9.29228	10.2853	7.03847	8.99075
188	3	18	C47E8.7.3	WBGene00006836	unc-112	C47E8.7	V	14691831	11.4709	11.8002	11.6534	11.8384	11.2057	12.2997	11.7694	11.8978	11.4137	11.3082	11.8131	11.8629
189	3	19	C28H8.11c.3	WBGene00016201	C28H8.11	C28H8.11	III	5917578	14.1002	14.3447	14.2848	13.7967	14.4113	14.5908	14.0481	14.4313	14.2116	14.6274	14.9017	14.9792
190	3	20	BJ779933	NA	#N/A	#N/A	NA	NA	5.98096	6.15584	6.00455	6.36126	5.88953	6.37326	6.31208	6.43715	6.05319	6.03928	6.44988	6.38821
191	3	21	F39B2.11	WBGene00009559	mtx-1	F39B2.11	I	14755138	6.97296	6.87562	6.72932	6.54671	8.38207	8.30461	6.88974	6.63023	7.61028	8.19245	7.53572	8.21338
192	3	22	Y71H2AM.3	WBGene00022168	Y71H2AM.3	Y71H2AM.3	III	2805421	9.31643	9.22927	9.28713	9.38323	9.53806	8.89676	9.63171	9.31296	9.46285	9.35249	9.46233	9.18691
193	3	23	B0393.1.1	WBGene00004469	rps-0	B0393.1	III	4752862	15.9876	16.2677	15.8474	15.921	16.1494	16.3231	15.4294	15.4638	16.3432	16.1518	15.9786	16.265
194	3	24	F23D12.10	WBGene00045291	F23D12.10	F23D12.10	X	14413538	5.88655	6.15318	5.93757	5.93404	6.00962	5.98677	5.97636	6.31423	5.68414	5.60205	6.09156	5.6726
195	3	25	TC144167	NA	#N/A	#N/A	NA	NA	5.30861	5.61602	5.51525	5.25312	5.10713	5.40456	5.35592	5.58678	5.41455	5.46785	5.79458	5.44225
196	3	26	C05G5.5	WBGene00007351	C05G5.5	C05G5.5	X	14755996	6.68022	7.18352	6.82152	6.80965	6.40237	6.51321	6.60518	6.88676	6.17357	5.95411	6.58206	6.37747
197	3	27	T27F7.1.2	WBGene00020866	T27F7.1	T27F7.1	II	4994019	11.447	11.1586	11.0641	11.505	11.2992	10.7246	11.7072	11.7004	11.0847	10.9135	11.0355	11.2433
198	3	28	K09H11.6	WBGene00019603	K09H11.6	K09H11.6	V	5734895	6.77299	6.96106	6.75951	6.863	7.42166	7.20877	6.87821	7.09398	6.24613	6.53476	7.41729	7.21324
199	3	29	C32E8.4.2	WBGene00016322	C32E8.4	C32E8.4	I	3783837	5.91409	6.31187	7.38083	6.92914	6.59747	6.54016	5.91045	6.22606	7.64043	10.9847	6.47213	6.82626
200	3	30	C24F3.4	WBGene00007698	C24F3.4	C24F3.4	IV	10214955	11.5918	11.7511	11.7708	11.5614	11.389	11.3544	11.7511	11.6571	11.7045	11.9729	11.6664	11.765
201	3	31	BJ135602	NA	#N/A	#N/A	NA	NA	5.37163	5.66946	5.65263	5.38964	5.18037	5.25312	5.30762	5.40023	5.33499	5.2253	5.43334	5.19447
202	3	32	C37A5.11	WBGene00077520	C37A5.11	C37A5.11	I	14171851	9.91449	10.5181	10.2507	9.93738	10.1472	9.86619	9.78561	9.88906	9.86063	9.41334	10.0474	9.72135
203	3	33	T03G6.2b	WBGene00003630	nhr-40	T03G6.2	X	2593998	8.58541	8.5613	8.58833	8.41151	8.97533	8.20829	8.31234	8.73759	8.02639	7.48124	8.6267	8.5131
204	3	34	B0336.11b	WBGene00015148	B0336.11	B0336.11	III	5706687	5.48491	5.78868	5.46316	5.16234	5.46065	5.69978	5.26397	5.6197	5.09346	5.04625	5.54653	5.35924
205	3	35	F19F10.4	WBGene00017600	ttr-10	F19F10.4	V	7552876	10.7529	11.2835	11.1447	11.1277	10.6888	11.3729	10.8162	10.5442	11.4017	11.1097	11.3729	11.1789
206	3	36	C18H9.2	WBGene00016001	C18H9.2	C18H9.2	II	6688513	7.36198	7.44932	7.2721	7.90824	6.84057	6.99213	7.49597	7.10349	7.16755	7.0973	7.26556	7.17588
207	3	37	AV185061	NA	#N/A	#N/A	NA	NA	6.04547	6.45446	6.11506	6.51047	5.6072	6.81466	6.23507	6.43747	5.87429	6.05103	6.28104	6.60372
208	3	38	ZK593.2	WBGene00014002	ZK593.2	ZK593.2	IV	10913331	11.9641	12.2051	11.6416	11.7899	12.1701	11.468	11.6568	12.1262	11.7432	11.4229	12.138	11.7215
209	3	39	W08E12.7.1	WBGene00021088	W08E12.7	W08E12.7	IV	3295131	14.1553	14.3816	14.3688	14.2589	13.547	13.9803	14.3163	14.3816	13.6925	13.8409	14.2579	13.9918
210	3	40	Y67H2A.1	WBGene00013460	cpsf-3	Y67H2A.1	IV	13273864	10.5132	10.7076	10.6987	10.5152	10.5109	10.201	10.4258	10.6107	10.3921	10.3007	10.7842	10.3862
211	3	41	Y39A1A.23.1	WBGene00001997	hpr-9	Y39A1A.23	III	10621427	8.1037	8.35928	8.53479	8.04323	7.96796	7.39049	8.05217	8.21812	8.14146	8.57769	7.92243	8.01156
212	3	42	C33C12.6	WBGene00016338	srb-14	C33C12.6	II	2170326	5.37445	5.83165	5.46919	5.52743	5.27669	5.32538	5.41743	5.78218	5.31755	5.44474	5.78233	5.5236
213	3	43	F47B7.2b	WBGene00018533	F47B7.2	F47B7.2	X	3772748	9.90195	10.0449	9.58074	9.87284	9.94453	9.52295	9.8655	9.80072	10.1594	9.4824	9.94726	10.3315
214	3	44	ZK430.5	WBGene00022741	ZK430.5	ZK430.5	II	4405855	5.5341	5.95361	5.52483	5.65456	5.30018	5.35538	5.39674	5.69113	5.3464	5.36124	5.52282	5.4286
215	3	45	RC5	NA	#N/A	#N/A	NA	NA	5.18726	5.71654	5.15298	5.11577	5.21322	5.02833	5.06336	5.57618	5.11569	5.08477	5.6136	5.14389
216	3	46	F55G1.7	WBGene00018903	F55G1.7	F55G1.7	IV	7466685	7.49659	7.98537	6.99901	7.29623	7.18074	7.59153	7.29102	7.46731	7.55423	6.71874	8.21057	7.69837
217	3	47	TC133703	NA	#N/A	#N/A	NA	NA	12.132	12.0486	11.9958	12.4061	12.9911	12.8073	12.3646	12.0283	13.4654	13.6043	12.8334	13.2622
218	3	48	C37E2.3	WBGene00007995	C37E2.3	C37E2.3	X	14178910	5.59905	5.75803	5.7057	5.49415	5.61377	5.30247	5.29793	5.90406	5.6225	5.47438	5.79365	5.44858
219	3	49	F56G4.7	WBGene00044250	F56G4.7	F56G4.7	I	11361139	5.60802	6.05763	6.19021	5.5563	6.05044	5.86674	5.49833	6.11395	6.55996	7.9229	5.92775	6.02561
220	3	50	Y57A10C.4	WBGene00013282	sre-26	Y57A10C.4	II	12419048	5.39407	5.99946	5.65616	5.40801	5.30762	5.28489	5.32566	5.70438	5.38689	5.3134	5.66052	5.41179
221	3	51	TC150079	NA	#N/A	#N/A	NA	NA	5.38627	5.8318	5.5773	5.50966	5.60462	5.46353	5.28065	5.67947	5.36834	5.21072	5.76761	5.67626
222	3	52	T05C12.2	WBGene00000053	acr-14	T05C12.2	II	8174776	7.7774	8.24564	7.9678	7.51009	7.40662	6.75813	7.61755	7.68512	7.09377	6.93674	7.5459	7.18412
223	3	53	Y15E3A.3	WBGene00012442	Y15E3A.3	Y15E3A.3	X	15322170	6.56811	7.18444	6.80176	6.46963	6.49167	6.40587	6.61259	6.83323	6.53152	6.31796	6.668	6.43791
224	3	54	F14D7.1	WBGene00008788	F14D7.1	F14D7.1	V	14288712	6.50522	6.62862	6.33214	6.08872	6.98268	6.01666	6.18146	6.63246	6.58618	7.47073	6.34802	6.54986
225	3	55	F09F7.6	WBGene00017303	F09F7.6	F09F7.6	III	5551176	9.6729	9.71297	10.022	9.58462	9.35848	8.67367	9.534	9.73713	9.11324	9.08891	9.2826	9.03031
226	3	56	ETG10_13482	NA	#N/A	#N/A	NA	NA	5.18462	5.80945	5.288	5.31087	5.16821	5.1692	5.15621	5.63865	5.42297	5.12694	5.51244	5.32771
227	3	57	W04G5.7	WBGene00012267	W04G5.7	W04G5.7	I	11652779	5.52102	5.96306	5.31377	5.38851	5.60392	5.48345	5.3365	5.7958	5.41962	5.19947	5.70696	5.68155
228	3	58	Y80D3A.2.2	WBGene00001258	emb-4	Y80D3A.2	V	18860253	8.61742	8.62506	8.46466	8.67428	8.42164	8.95439	8.78353	8.43038	8.83652	8.7396	8.83017	8.50578
229	3	59	F54H12.8	WBGene00018845	F54H12.5	F54H12.5	III	7970176	6.42654	6.7668	7.25514	6.22725	6.647	6.32738	6.33737	7.01772	7.55997	9.87483	6.78224	6.65631
230	3	60	F35A5.5	WBGene00018027	F35A5.5	F35A5.5	X	3793897	5.70248	6.19473	5.48888	5.59267	5.73739	5.35853	5.6996	5.94544	5.48945	5.55049	5.71539	5.69244
231	3	61	Y55D9A.1b	WBGene00013223	efa-6	Y55D9A.1	IV	12605665	10.0763	10.1599	10.201	10.1368	9.51809	9.49905	10.2208	10.2337	10.0317	9.90178	10.3576	10.1719
232	3	62	C18E9.3b	WBGene00004105	szy-20	C18E9.3	II	8966841	7.18062	7.0682	6.93774	6.98137	7.75307	7.32941	7.20739	7.07723	7.44987	7.70014	7.47948	7.59324
233	3	63	F09E5.3.1	WBGene00017283	F09E5.3	F09E5.3	II	5373968	12.9041	12.8961	13.2879	12.8527	12.8311	12.1478	12.7929	12.7223	12.7197	12.7153	12.8768	12.6155
234	3	64	T28B8.1.1	WBGene00012113	T28B8.1	T28B8.1	I	8133885	7.67601	7.98447	7.5146	7.75897	8.23546	7.2684	7.82073	8.38955	7.86169	8.50109	7.9659	7.56755
235	3	65	ETG04_27747	NA	#N/A	#N/A	NA	NA	5.24351	5.67492	5.17048	5.3737	5.27303	5.18037	5.24395	5.46775	5.23209	5.21717	5.51385	5.37527
236	3	66	Y66D12A.21	WBGene00013446	Y66D12A.21	Y66D12A.21	III	11502915	12.6865	12.6644	12.9182	12.4731	12.7111	11.7414	12.3828	12.549	12.2969	12.1826	12.6612	12.4871
237	3	67	T07C4.4	WBGene00004986	spp-1	T07C4.4	III	10355011	12.5361	13.0774	12.5032	13.0115	11.9729	11.9962	12.5249	12.3664	12.9955	12.0421	12.5504	12.3549
238	3	68	C18H9.8	WBGene00016005	ift-74	C18H9.8	II	6679492	8.39225	8.74181	8.73064	8.17544	8.64611	7.66712	8.14101	8.49742	8.08678	7.96631	8.9987	8.85776
239	3	69	BJ797000	NA	#N/A	#N/A	NA	NA	5.63785	6.03708	5.88148	5.72629	5.52507	5.44283	5.72787	5.92425	5.72511	5.67501	5.89958	5.64578
240	3	70	R31.2a	WBGene00011270	R31.2	R31.2	V	11917542	9.25869	9.088	9.09487	9.28211	10.173	10.1553	9.38933	9.31836	10.0274	9.95979	10.1341	10.3325
241	3	71	TC143689	NA	#N/A	#N/A	NA	NA	7.19434	7.35832	7.07834	7.43247	7.21018	6.66271	7.53528	7.13321	6.76223	6.70449	7.63824	6.7776
242	3	72	F54E7.8	WBGene00018830	F54E7.8	F54E7.8	III	5677903	7.77763	7.73321	7.70283	7.57304	7.95653	6.61343	7.87183	7.71809	7.89625	8.23327	7.46988	7.78407
243	3	73	BJ815623	WBGene00004305	ran-4	R05D11.3	I	8591205	5.98412	6.06759	5.74905	5.69438	5.4591	5.44208	6.01216	6.03811	5.68088	5.61382	5.8136	5.57392
244	3	74	CB398678	NA	#N/A	#N/A	NA	NA	5.71323	5.77526	5.36883	5.21669	5.1292	5.26859	5.58316	5.50958	5.3595	5.17594	5.57404	5.27653
245	3	75	C29F9.3a.2	WBGene00016218	C29F9.3	C29F9.3	III	124777	10.8715	10.5604	10.308	10.5919	11.0971	9.71863	10.6776	10.9465	10.8825	10.5	11.0765	11.2073
246	3	76	T19C3.1	WBGene00020559	T19C3.1	T19C3.1	III	607042	8.12714	8.34747	8.42749	8.25021	7.89486	7.7144	8.48874	8.08157	8.13156	7.33636	8.1661	8.10235
247	3	77	DarkCorner	NA	#N/A	#N/A	NA	NA	5.57299	5.7633	5.31536	5.06604	5.19827	5.13687	5.42871	5.49937	5.32365	5.27736	5.48925	5.09762
248	3	78	DarkCorner	NA	#N/A	#N/A	NA	NA	5.28796	5.59118	5.3403	5.37501	5.21512	4.99379	5.34766	5.52388	5.41063	5.21121	5.50385	5.2305
249	3	79	DarkCorner	NA	#N/A	#N/A	NA	NA	5.26163	5.66771	5.51985	5.14717	5.11723	5.04103	5.19846	5.47729	5.34117	5.18207	5.43484	5.09308
250	3	80	DarkCorner	NA	#N/A	#N/A	NA	NA	5.32901	5.55383	5.44351	5.01078	5.21864	5.13613	5.16895	5.44653	5.41514	5.17041	5.46929	5.16441
251	3	81	DarkCorner	NA	#N/A	#N/A	NA	NA	5.23107	5.59684	5.42886	5.41465	5.20581	5.1586	5.19496	5.43685	5.43263	5.11482	5.60781	5.06563
252	3	82	DarkCorner	NA	#N/A	#N/A	NA	NA	5.15457	5.66965	5.53127	5.35649	5.28066	5.04018	5.01378	5.53164	5.43433	5.20344	5.52005	5.16787
253	3	83	DarkCorner	NA	#N/A	#N/A	NA	NA	5.31904	6.18146	5.61556	5.37954	5.20087	5.12026	5.18518	5.97673	5.51399	5.25135	5.67377	5.21092
254	3	84	DarkCorner	NA	#N/A	#N/A	NA	NA	5.24197	6.04431	5.49491	5.4283	5.17175	5.21791	5.09592	5.91629	5.53606	5.2947	5.38646	5.09513
255	3	85	DarkCorner	NA	#N/A	#N/A	NA	NA	5.26562	5.6388	5.4286	5.37555	5.16571	5.22961	5.16834	5.40376	5.54074	5.26633	5.62556	5.23167
256	4	1	DarkCorner	NA	#N/A	#N/A	NA	NA	5.21805	5.25107	5.66627	5.52883	5.18121	5.15792	5.09188	5.2059	5.43854	5.35673	5.42711	5.30141
257	4	2	DarkCorner	NA	#N/A	#N/A	NA	NA	5.17115	5.12884	6.09002	5.46123	5.14224	5.07042	5.11708	5.04812	5.95373	5.21545	5.44943	5.21098
258	4	3	DarkCorner	NA	#N/A	#N/A	NA	NA	5.12076	5.17945	6.28426	5.469	5.23907	5.10988	5.22046	5.05835	6.15525	5.14136	5.77012	5.18924
259	4	4	DarkCorner	NA	#N/A	#N/A	NA	NA	5.20071	5.37948	6.32781	5.3805	5.24774	5.09214	5.09624	4.96811	6.0673	5.13832	5.55554	5.15492
260	4	5	DarkCorner	NA	#N/A	#N/A	NA	NA	5.17449	5.19742	6.17344	5.35964	5.11109	5.03913	5.02261	5.11708	5.97496	5.14831	5.59038	5.25111
261	4	6	DarkCorner	NA	#N/A	#N/A	NA	NA	5.17973	5.2305	5.84394	5.04972	5.08585	5.0715	4.96364	5.13382	5.87761	5.12624	5.70309	5.1985
262	4	7	DarkCorner	NA	#N/A	#N/A	NA	NA	5.24235	5.12216	5.67828	5.17033	5.07858	5.15483	5.15032	5.03349	5.47491	5.24556	5.55895	5.2328
263	4	8	DarkCorner	NA	#N/A	#N/A	NA	NA	5.00938	5.27776	5.67011	5.23998	5.21394	4.98467	5.09896	5.0766	5.47882	5.20567	5.61808	5.22592
264	4	9	DarkCorner	NA	#N/A	#N/A	NA	NA	5.08007	5.27519	5.66771	5.59924	5.31643	5.08768	5.04551	4.86133	5.37355	5.18717	5.52605	5.24859
265	4	10	C29H12.1	WBGene00004680	rrt-2	C29H12.1	II	6125516	9.89943	9.82202	9.77201	9.88487	9.67025	9.69903	10.0074	9.93856	9.51776	9.41181	9.85232	9.86935
266	4	11	T05F1.7	WBGene00011492	T05F1.7	T05F1.7	I	9638876	5.96926	6.00361	5.92793	5.94683	5.67863	5.71783	5.89811	5.78189	5.82412	5.60371	6.08617	5.83995
267	4	12	EC007782	NA	#N/A	#N/A	NA	NA	5.2702	5.4962	5.46282	5.40431	5.25522	5.70498	5.2977	5.39147	5.45083	5.34886	5.63064	5.96792
268	4	13	Y77E11A.7c	WBGene00022310	Y77E11A.7	Y77E11A.7	IV	1410754	6.44569	6.3476	6.29878	6.62382	6.36126	6.5338	6.45949	6.3266	6.14612	6.28909	6.86537	6.41977
269	4	14	C41H7.5	WBGene00016575	C41H7.5	C41H7.5	II	3002513	5.48522	5.68088	5.6177	5.6121	5.51075	6.25031	5.53712	5.67738	5.74286	5.5476	5.76508	6.59535
270	4	15	C03G5.1.1	WBGene00015391	sdha-1	C03G5.1	X	8542807	6.31053	6.33701	6.20247	6.49941	6.37969	6.53	6.44988	6.25217	6.77334	6.68983	6.43149	6.95732
271	4	16	K07A12.7	WBGene00010624	K07A12.7	K07A12.7	I	8691035	11.7353	11.7243	11.8031	11.5979	11.3861	11.5784	11.7023	11.5464	11.2521	11.3808	11.5856	11.5464
272	4	17	R08E3.4b	WBGene00019960	ztf-16	R08E3.4	X	4805959	9.42038	9.45281	9.25444	9.37027	7.87621	8.32104	9.48978	9.75964	7.77282	7.57228	8.98292	8.52716
273	4	18	F57H12.3	WBGene00003879	ora-1	F57H12.3	IV	7977819	13.0021	13.3726	12.8759	12.9735	12.782	12.4324	13.0033	13.4404	12.0647	13.1481	13.6998	12.5224
274	4	19	BJ152941	NA	#N/A	#N/A	NA	NA	6.44671	6.6702	6.55724	6.76842	6.48796	7.40611	6.72474	7.12387	6.53288	6.55801	7.02634	6.74485
275	4	20	C38D4.7	WBGene00008007	C38D4.7	C38D4.7	III	4809993	5.76338	5.78607	6.77334	6.13353	6.24181	5.82529	5.99323	6.23982	6.78195	7.85141	6.20029	5.96438
276	4	21	F59A1.9	WBGene00010295	fbxa-193	F59A1.9	V	17653450	8.57855	8.43276	9.11406	8.16676	8.838	7.66071	8.24516	8.70617	8.64479	9.14606	8.24309	8.65794
277	4	22	T20B12.6a	WBGene00003378	mml-1	T20B12.6	III	7370057	9.31578	9.33014	9.33133	9.67189	8.26715	8.41944	9.26794	9.15607	8.5958	8.11548	8.78115	8.16868
278	4	23	C09G12.14	WBGene00023476	srz-55	C09G12.14	IV	3482109	5.47597	5.72883	5.63692	5.44191	5.37366	5.7633	5.64136	5.53154	5.47248	5.19103	5.73131	5.71918
279	4	24	Y41C4A.6	WBGene00012753	Y41C4A.6	Y41C4A.6	III	11696574	7.35382	7.68642	7.12338	7.76271	7.19004	7.94606	7.86218	7.62726	7.18017	6.83606	7.26343	7.80546
280	4	25	ZK1067.2	WBGene00014208	ZK1067.2	ZK1067.2	II	9215135	8.18559	8.16077	7.74334	8.41867	7.30054	7.08273	8.21665	7.79648	7.59153	7.19799	7.60421	7.76018
281	4	26	Y37D8A.2	WBGene00012544	Y37D8A.2	Y37D8A.2	III	12820025	14.5286	14.8061	14.5705	14.398	13.9061	14.4977	14.6414	14.4836	14.4448	14.4134	14.4715	14.4826
282	4	27	T02C5.5d.3	WBGene00006742	unc-2	T02C5.5	X	2710915	6.33049	6.40265	6.23885	6.36459	6.22746	7.10851	6.47183	6.50385	6.18719	5.80375	6.72466	6.75181
283	4	28	F22E5.14	WBGene00005561	sri-49	F22E5.14	II	2652842	5.22171	5.61711	5.88108	5.26302	5.12216	5.36272	5.11327	5.34117	5.41499	5.09907	5.52235	5.24592
284	4	29	C04E12.7	WBGene00015437	scrm-3	C04E12.7	V	3355978	8.13249	8.7379	8.52167	8.35333	7.95275	8.07923	8.0825	8.16457	7.58418	7.22951	8.53899	8.07701
285	4	30	C33H5.13	WBGene00016379	C33H5.13	C33H5.13	IV	7791636	11.9517	12.1632	12.183	11.98	11.9717	12.2159	11.8536	12.0718	12.1606	12.2288	12.4887	12.683
286	4	31	T07C4.8.1	WBGene00000423	ced-9	T07C4.8	III	10335065	7.49723	7.80514	7.64928	7.7524	6.73819	7.98253	7.49098	7.63002	7.18501	6.95091	7.62772	7.43902
287	4	32	K02F2.2.2	WBGene00019322	ahcy-1	K02F2.2	I	6836389	7.9708	8.72766	7.20675	9.00255	10.3767	11.125	10.1362	8.58235	9.48376	9.99794	10.4504	10.6289
288	4	33	T19D2.2	WBGene00004184	prl-1	T19D2.2	X	3940110	6.81284	6.81849	6.42549	6.72082	7.41819	7.40979	6.9738	7.11081	7.17588	6.87047	7.33715	7.68642
289	4	34	F26F12.5b	WBGene00017836	F26F12.5	F26F12.5	V	5863967	9.52692	9.83222	10.0873	9.88984	9.52949	9.81286	9.70146	9.79069	9.61252	9.52031	10.1707	9.96365
290	4	35	F26F12.3a.1	WBGene00017834	F26F12.3	F26F12.3	V	5838940	7.59059	7.61028	7.24543	7.7017	7.09915	7.33894	7.61395	7.84202	7.43419	7.34383	7.68603	7.15163
291	4	36	C16C4.3	WBGene00015827	math-13	C16C4.3	II	1875960	5.28845	5.67764	5.32451	5.13948	5.25043	5.66261	5.21291	5.46854	4.9206	5.21227	5.41707	5.9149
292	4	37	C37H5.11	WBGene00000860	cwp-2	C37H5.11	V	4841926	5.43287	5.92052	5.54734	5.44941	5.40635	5.38173	5.34261	5.74896	5.27141	5.21103	5.56886	5.54161
293	4	38	W01B6.9.2	WBGene00003576	ndc-80	W01B6.9	IV	10086107	7.24147	7.40788	7.19978	7.56468	7.41008	6.39598	7.51969	7.30072	7.04189	7.30429	7.46424	7.25683
294	4	39	F08C6.2a	WBGene00017241	F08C6.2	F08C6.2	X	7572056	11.6296	11.3409	11.6741	11.2909	12.0306	11.4936	11.2585	11.5677	11.572	11.2866	11.829	12.2151
295	4	40	T15B12.1a	WBGene00020530	T15B12.1	T15B12.1	III	5288138	9.14314	9.09171	9.03192	9.12227	8.79578	8.93331	9.06898	9.16201	8.35568	8.37247	9.37075	8.78496
296	4	41	AU218138	NA	#N/A	#N/A	NA	NA	6.37153	6.656	6.6536	6.92812	5.59417	6.21205	6.3957	6.4083	6.28067	6.20247	6.02714	6.01193
297	4	42	C47E8.11	WBGene00044180	C47E8.11	C47E8.11	V	14688616	7.36811	7.56026	8.45499	7.10556	7.34403	7.73404	7.22462	7.99148	8.01967	10.0551	7.66251	7.7263
298	4	43	F22A3.7	WBGene00044605	ttr-36	F22A3.7	X	6510890	13.6329	13.9833	13.7821	13.614	14.2969	13.6685	13.731	14.2748	13.8682	14.0819	14.64	14.3072
299	4	44	C06G4.6	WBGene00044446	C06G4.6	C06G4.6	III	8004327	6.34746	6.91313	7.13024	6.72522	6.34458	8.6064	6.73558	6.93217	8.87509	9.72933	7.17209	7.72454
300	4	45	C46E10.8	WBGene00016712	C46E10.8	C46E10.8	II	3725838	5.60449	6.0636	5.52278	5.48415	5.90262	5.65304	5.35744	5.73118	5.21453	5.28616	5.72665	5.53586
301	4	46	H10E21.3b	WBGene00003670	nhr-80	H10E21.3	III	12166	9.26134	9.43935	9.04793	9.38706	9.76174	9.3784	9.31757	9.04028	10.012	9.38841	9.81739	10.532
302	4	47	F13C5.3b	WBGene00017424	F13C5.3	F13C5.3	X	596315	5.38235	5.94194	5.54575	5.24204	5.2912	5.08526	5.23256	5.5866	5.3405	5.19679	5.64312	5.28149
303	4	48	C30H6.12	WBGene00044238	C30H6.12	C30H6.12	IV	17383390	6.29775	6.82969	5.82555	6.34777	6.63525	6.00547	6.29451	6.78831	6.35213	5.65949	6.43315	6.7025
304	4	49	W05E10.5	WBGene00012282	W05E10.5	W05E10.5	V	11693078	8.31344	8.75123	8.56099	8.43543	8.25316	8.02111	8.66238	8.86525	8.20728	7.9434	8.4691	8.17386
305	4	50	W02D7.7.1	WBGene00004766	sel-9	W02D7.7	V	8301458	12.5752	12.9353	12.7892	12.5115	12.9459	12.4266	12.5784	12.6277	12.7816	12.9679	13.006	13.0159
306	4	51	EEED8.13	WBGene00017141	EEED8.13	EEED8.13	II	5411513	8.18202	8.55446	9.15081	8.38359	8.05628	7.51571	8.04412	8.58071	8.14162	8.64693	8.54205	7.88807
307	4	52	F25F2.1b	WBGene00009115	F25F2.1	F25F2.1	III	4508828	6.80194	6.84659	6.78339	6.54267	6.85514	6.35931	6.36114	7.03943	7.04279	8.7423	6.90049	6.94446
308	4	53	Y39A1A.2	WBGene00012642	Y39A1A.2	Y39A1A.2	III	10601826	6.07541	6.58251	7.21596	6.14032	6.3181	6.05044	5.99709	6.62664	6.77913	9.1739	6.37568	5.98031
309	4	54	CB398482	WBGene00010504	K02D3.1	K02D3.1	X	13706849	5.23648	5.79128	5.43292	5.42021	5.22372	5.41146	5.18015	5.66134	5.36056	5.25572	5.54844	5.56125
310	4	55	RC1	NA	#N/A	#N/A	NA	NA	5.06212	5.65596	5.38732	5.23031	5.20251	5.05345	5.13254	5.43958	5.30053	5.16104	5.52777	5.2026
311	4	56	B0365.3.2	WBGene00001137	eat-6	B0365.3	V	13126388	7.098	7.14906	6.67084	7.24556	6.71233	6.55877	7.48539	7.03245	6.76043	6.58827	7.26161	7.2874
312	4	57	T01D1.5	WBGene00020150	T01D1.5	T01D1.5	II	187371	5.39811	5.76436	5.53052	5.51087	5.18355	5.30386	5.24326	5.69165	5.26269	5.36255	5.55573	5.45446
313	4	58	F46B6.13	WBGene00044192	F46B6.13	F46B6.13	V	9798898	5.57971	5.98541	5.75735	5.44138	5.75735	5.95701	5.4147	5.74779	5.8051	7.06346	6.02791	6.72135
314	4	59	Y41C4A.8	WBGene00012755	Y41C4A.8	Y41C4A.8	III	11706858	10.7321	10.8917	10.3076	10.4056	10.8055	9.76598	10.5207	10.7355	10.3791	10.2932	10.744	10.6323
315	4	60	C04F1.3	WBGene00002989	lim-7	C04F1.3	I	5716679	6.85015	7.15386	6.49614	6.6851	7.84731	8.01271	6.93095	6.90774	6.92629	6.68111	8.20399	7.97995
316	4	61	Y105E8B.10	WBGene00014964	Y105E8B.10	Y105E8B.10	I	14678983	11.0282	10.8638	10.6193	10.8415	12.9606	11.5134	10.9481	10.6912	12.1915	12.3177	12.1447	12.1889
317	4	62	EB993868	NA	#N/A	#N/A	NA	NA	5.65004	5.83483	5.69881	5.59894	5.70907	5.36233	5.32374	5.89342	5.29827	5.53227	5.38748	5.49068
318	4	63	K10D2.6.2	WBGene00001262	emb-8	K10D2.6	III	5196636	5.94731	6.20779	5.91332	6.07598	6.06955	6.29636	6.21007	6.01492	6.03226	6.18153	6.58197	6.38095
319	4	64	Y45F10D.12.1	WBGene00004430	rpl-18	Y45F10D.12	IV	13777775	10.6494	10.421	9.57249	10.5657	12.8129	11.2675	11.2798	10.5078	11.5736	11.6312	11.768	12.0061
320	4	65	C27A2.7	WBGene00044386	C27A2.7	C27A2.7	II	5069843	5.61602	5.95977	5.62108	5.45045	5.80618	5.51712	5.61893	5.74935	5.70054	5.72349	5.87245	5.83326
321	4	66	BJ145552	NA	#N/A	#N/A	NA	NA	7.08038	7.26231	6.76207	7.28701	6.66556	7.78016	7.75599	7.90266	8.04667	7.53657	8.73832	8.33462
322	4	67	E04A4.7.5	WBGene00017121	cyc-2.1	E04A4.7	IV	4747892	13.8633	14.1211	14.0957	14.05	14.1519	13.2873	13.9036	14.1237	13.7903	13.9015	13.9195	13.6837
323	4	68	C49D10.4	WBGene00016773	oac-10	C49D10.4	II	3869894	5.34961	5.65616	5.30916	5.44653	5.25961	5.67434	5.30319	5.62142	5.68868	5.28744	5.45254	5.97579
324	4	69	C38C3.5a	WBGene00006794	unc-60	C38C3.5	V	1475073	8.32702	8.49189	7.95751	8.61322	8.5127	7.78171	8.73209	8.51737	9.06378	8.32749	8.9657	9.01015
325	4	70	F41G4.1	WBGene00018307	F41G4.1	F41G4.1	X	16841022	8.0119	8.41831	8.25229	7.87205	7.66109	6.95466	8.00194	8.00853	7.74357	8.02431	8.02976	7.85965
326	4	71	Y73C8C.2	WBGene00022261	clec-210	Y73C8C.2	V	3118376	7.8171	7.467	11.0019	7.48806	7.22869	6.32466	7.42024	7.16218	8.17789	10.7288	7.19401	8.19334
327	4	72	Y39D8A.1b	WBGene00021448	Y39D8A.1	Y39D8A.1	V	419688	5.60406	5.90239	5.52662	5.49711	6.08681	5.73221	5.65304	5.79906	5.71945	5.54729	6.10981	6.26951
328	4	73	F52C6.6	WBGene00018663	math-31	F52C6.6	II	1912472	5.71265	5.79673	5.46082	5.33951	5.4395	5.5603	5.48046	5.68434	5.51894	5.34071	5.73186	5.82005
329	4	74	F07C6.2	WBGene00008553	F07C6.2	F07C6.2	IV	12791139	9.48635	10.6634	10.2303	10.4929	9.86679	8.7294	10.3914	9.83196	9.54728	9.69812	10.0504	9.59081
330	4	75	U68260	NA	#N/A	#N/A	NA	NA	8.90038	9.03192	8.80565	8.62852	9.73856	8.27864	8.99208	8.80727	8.76005	8.78632	9.07516	9.24857
331	4	76	Y53G8AR.9	WBGene00021816	Y53G8AR.9	Y53G8AR.9	III	3318590	8.6594	8.87841	8.79928	9.17486	8.62459	7.07933	9.2038	8.73987	8.55223	8.26337	9.04845	8.61815
332	4	77	DarkCorner	NA	#N/A	#N/A	NA	NA	6.00765	5.5774	5.44267	5.33183	5.05049	5.29531	5.91175	5.4585	5.32516	5.22698	5.48516	5.11238
333	4	78	DarkCorner	NA	#N/A	#N/A	NA	NA	5.44753	5.65318	5.39295	5.20728	5.08168	5.15032	5.54291	5.53893	5.38261	5.22354	5.64679	5.09666
334	4	79	DarkCorner	NA	#N/A	#N/A	NA	NA	5.41095	5.63859	5.36528	5.24445	5.22022	5.1533	5.19039	5.45831	5.32099	5.23564	5.67749	5.24981
335	4	80	DarkCorner	NA	#N/A	#N/A	NA	NA	5.3644	5.6523	5.5124	5.1146	5.04582	5.15738	5.15864	5.40363	5.3162	5.21466	5.34384	5.14831
336	4	81	DarkCorner	NA	#N/A	#N/A	NA	NA	5.33068	5.63258	5.87807	5.14286	5.1881	5.03705	5.15999	5.54897	5.637	5.20876	5.43519	5.25586
337	4	82	DarkCorner	NA	#N/A	#N/A	NA	NA	5.30815	5.65733	5.6624	5.20265	5.10938	5.20227	5.16148	5.56693	5.52656	5.19318	5.62904	5.11085
338	4	83	DarkCorner	NA	#N/A	#N/A	NA	NA	5.32172	6.58381	5.58847	5.31425	5.2026	5.15931	5.26437	6.2942	5.36193	5.25278	5.41563	5.34873
339	4	84	DarkCorner	NA	#N/A	#N/A	NA	NA	5.35373	5.96774	5.53538	5.39969	5.22109	5.0554	5.3043	5.73504	5.50484	5.2288	5.43038	5.20208
340	4	85	DarkCorner	NA	#N/A	#N/A	NA	NA	5.50473	5.62215	5.5512	5.28432	5.08326	5.27469	5.51693	5.50266	5.48633	5.23102	5.32524	5.30114
341	5	1	DarkCorner	NA	#N/A	#N/A	NA	NA	5.27807	5.34025	5.52464	5.53789	5.19205	5.24194	5.14875	5.18468	5.49629	5.34275	5.43022	5.25043
342	5	2	DarkCorner	NA	#N/A	#N/A	NA	NA	5.22744	5.22687	5.75483	5.32682	5.22436	5.08007	5.11683	5.08566	5.63108	5.20276	5.60256	5.29577
343	5	3	DarkCorner	NA	#N/A	#N/A	NA	NA	5.2232	5.21759	5.84731	5.26588	5.13899	5.14842	5.07752	5.01078	5.84117	5.21955	5.40109	5.15389
344	5	4	DarkCorner	NA	#N/A	#N/A	NA	NA	5.13337	5.18954	6.08603	5.09275	5.21678	5.108	5.14025	5.17843	5.91905	5.25824	5.65495	5.19496
345	5	5	DarkCorner	NA	#N/A	#N/A	NA	NA	5.12386	5.05049	6.22387	5.3471	5.12564	5.07581	5.09446	5.07752	6.14148	5.17933	5.70432	5.1837
346	5	6	DarkCorner	NA	#N/A	#N/A	NA	NA	5.16307	5.12426	6.51161	5.43701	5.12416	5.14243	5.06648	5.12076	6.24922	5.24665	5.63596	5.26052
347	5	7	DarkCorner	NA	#N/A	#N/A	NA	NA	5.10759	5.20845	6.39411	5.28065	5.10497	5.02765	5.08994	5.01017	6.1883	5.23061	5.70275	5.19175
348	5	8	DarkCorner	NA	#N/A	#N/A	NA	NA	5.19214	5.19998	6.12893	5.25673	5.19231	5.20783	5.10545	5.09729	6.06295	5.12012	5.49465	5.17799
349	5	9	DarkCorner	NA	#N/A	#N/A	NA	NA	5.12091	5.28258	6.05342	5.45941	5.11683	5.15183	5.0252	5.08899	5.92875	5.14969	5.443	5.19371
350	5	10	H06O01.2	WBGene00010369	H06O01.2	H06O01.2	I	7007337	10.3127	10.5086	10.6304	10.3916	10.3234	10.6633	10.3702	10.2735	10.2417	10.5289	10.4809	10.3264
351	5	11	C33H5.11.1	WBGene00016378	imp-3	C33H5.11	IV	7785957	11.0218	11.1054	11.2067	10.9068	10.9578	11.0452	10.9584	11.1198	10.7758	10.6791	11.497	11.489
352	5	12	F29B9.2a	WBGene00017920	F29B9.2	F29B9.2	IV	4660984	7.98103	7.85591	7.8905	7.96408	7.89658	8.48109	7.90038	7.83309	8.40355	8.5292	8.25229	8.17487
353	5	13	Y57G7A.8	WBGene00021971	Y57G7A.8	Y57G7A.8	II	1290706	8.01098	7.66387	8.07701	7.91467	8.4906	7.26942	7.71056	8.58976	7.81284	7.55852	7.96604	8.18824
354	5	14	K08C9.6	WBGene00010653	K08C9.6	K08C9.6	I	11498893	5.77347	5.88464	5.65585	5.59078	5.43203	5.63767	5.36662	5.62024	5.61275	5.77932	5.57187	5.77842
355	5	15	Y65B4BL.3	WBGene00022035	Y65B4BL.3	Y65B4BL.3	I	496208	6.20641	5.91741	6.11968	5.8988	6.58813	5.84445	5.88905	6.15246	6.31053	6.37153	6.25859	6.60975
356	5	16	NM_001026480	NA	#N/A	#N/A	NA	NA	5.48312	5.59867	5.68893	5.34018	5.39885	5.71737	5.37904	5.44198	5.61398	5.33856	5.64533	5.87667
357	5	17	T23E7.2a	WBGene00020732	T23E7.2	T23E7.2	X	17670942	11.1513	11.3283	11.014	11.4948	10.6863	11.1039	11.4029	11.3331	11.2795	11.0475	10.8455	10.5051
358	5	18	BJ775843	WBGene00001450	flp-7	F49E10.3	X	5885825	5.63962	5.70585	5.87922	5.91545	5.71214	5.83108	5.6118	5.55225	5.49341	5.41455	5.64046	5.67813
359	5	19	F58B4.3	WBGene00010236	F58B4.3	F58B4.3	V	10929789	9.31223	9.58479	9.16594	9.54608	9.80928	9.9924	9.63863	9.81144	9.23451	8.56568	9.90982	9.73896
360	5	20	Y43B11AR.4.1	WBGene00004473	rps-4	Y43B11AR.4	IV	7083678	16.4317	16.7813	16.7389	16.671	16.3279	16.5583	16.1674	16.1321	16.1829	16.0927	16.3279	16.5545
361	5	21	Y110A2AL.7	WBGene00022444	Y110A2AL.7	Y110A2AL.7	II	2842554	5.52434	5.53637	5.82675	5.34477	6.02119	5.58881	5.30632	5.50353	5.83275	7.35522	5.68599	5.80331
362	5	22	C52D10.9.2	WBGene00004814	skr-8	C52D10.9	IV	17165144	6.80588	7.0734	6.48478	6.19045	6.32247	6.61004	6.4682	6.39437	6.73223	6.01958	6.31693	6.48818
363	5	23	R01B10.1b	WBGene00000534	cpi-2	R01B10.1	V	6044045	7.03523	7.26873	7.12097	7.13988	6.32597	6.97345	7.02048	7.054	6.69503	6.62439	7.13836	6.89232
364	5	24	C48A7.1a	WBGene00001187	egl-19	C48A7.1	IV	7405444	8.30985	8.59054	8.35311	8.51039	7.24446	8.91595	8.77343	8.89388	7.68448	7.53364	8.8525	8.32359
365	5	25	TC139822	NA	#N/A	#N/A	NA	NA	5.38985	5.58037	5.54269	5.31045	5.44153	5.62678	5.24371	5.24834	5.27446	5.2913	5.57102	5.43342
366	5	26	ZK867.1a	WBGene00044068	syd-9	ZK867.1	X	7218060	5.6621	5.7023	6.04094	5.63616	5.97076	5.73033	5.67227	5.71818	5.82691	5.55682	5.83791	5.97216
367	5	27	CB396143	NA	#N/A	#N/A	NA	NA	5.60232	5.87922	6.21979	5.60822	5.87058	6.06999	5.27232	5.47191	5.91572	5.39571	6.01402	5.87986
368	5	28	TC147524	NA	#N/A	#N/A	NA	NA	5.44113	5.62651	5.96283	5.47022	5.26105	5.46065	5.26768	5.44397	5.57133	5.1866	5.71043	5.43366
369	5	29	C53B7.1.2	WBGene00004370	rig-3	C53B7.1	X	6853572	8.82825	9.05063	8.98109	8.76962	9.27037	9.33363	9.07051	9.37535	8.69818	8.28123	9.32532	9.2074
370	5	30	K09H11.9	WBGene00044539	K09H11.9	K09H11.9	V	5714744	7.20921	7.06881	7.02731	6.77844	7.38711	6.64239	6.68544	7.79161	6.815	8.14432	7.54841	7.55464
371	5	31	C09F9.1	WBGene00007478	C09F9.1	C09F9.1	II	14698618	6.78159	7.13646	7.47491	7.26681	9.07102	8.98347	6.98541	7.22994	7.8217	10.041	9.77287	10.1423
372	5	32	F11D11.13	WBGene00045363	F11D11.13	F11D11.13	V	18742393	5.30636	5.65105	5.45114	5.32151	5.1714	5.36345	5.308	5.37807	5.11169	5.27724	5.69383	5.46682
373	5	33	TC142584	NA	#N/A	#N/A	NA	NA	5.64538	6.00822	5.61382	5.82968	5.39608	5.39789	5.66851	5.70346	5.37823	5.48633	5.77788	5.53947
374	5	34	CV124264	WBGene00015458	C04G6.10	C04G6.10	II	5101968	5.20691	5.73959	5.29813	5.32377	5.68258	5.35389	5.37706	5.62619	5.11911	5.43159	5.94564	5.43493
375	5	35	K10D11.3	WBGene00010747	K10D11.3	K10D11.3	IV	12982088	8.75179	8.73735	8.92466	8.41678	8.14695	8.64984	8.38841	8.28107	8.21473	8.48662	8.65436	8.82637
376	5	36	TC132805	NA	#N/A	#N/A	NA	NA	10.3315	10.5362	10.7828	10.5011	9.9936	10.2631	10.377	10.4421	10.2804	10.2182	10.7855	10.5494
377	5	37	C47E8.10	WBGene00044216	C47E8.10	C47E8.10	V	14667876	5.54844	5.67749	5.64874	5.35354	5.70453	5.54345	5.56191	5.66736	6.05309	7.90433	5.78632	5.61923
378	5	38	C06A8.6	WBGene00015516	C06A8.6	C06A8.6	II	7772497	6.58381	7.04279	8.90395	7.06445	8.27812	8.43787	6.72466	8.00116	9.23837	12.0626	7.6416	7.90945
379	5	39	T21B4.3	WBGene00011877	T21B4.3	T21B4.3	II	12495492	7.19183	7.79257	6.91649	6.8496	6.50556	6.16059	6.61398	6.65192	6.26123	6.22525	6.91649	6.13856
380	5	40	C01C4.2	WBGene00015292	C01C4.2	C01C4.2	X	3716302	5.28814	5.66481	5.46022	5.446	5.49202	5.41408	5.31701	5.59444	5.44363	5.27914	5.57227	5.42007
381	5	41	TC142066	NA	#N/A	#N/A	NA	NA	5.26823	5.6225	5.43287	5.23352	5.38333	5.26708	5.21539	5.49311	5.14037	5.28576	5.70383	5.28227
382	5	42	TC141281	NA	#N/A	#N/A	NA	NA	7.91283	8.23363	8.14185	8.24198	6.51161	8.04275	7.765	7.69635	7.75342	7.15596	7.68389	7.55343
383	5	43	W02H5.7	WBGene00020961	sknr-1	W02H5.7	V	2622051	10.0535	10.1068	10.0524	10.9178	10.2052	9.88017	10.4336	10.2896	10.1629	9.68813	10.4733	10.441
384	5	44	Y52B11A.4	WBGene00013124	Y52B11A.4	Y52B11A.4	I	10979600	5.42059	5.85697	5.40843	5.3034	5.16726	5.35025	5.33724	5.672	5.38095	5.26506	5.59747	5.49115
385	5	45	F52F12.3	WBGene00003396	mom-4	F52F12.3	I	9895682	8.45853	8.59168	8.65436	8.45722	8.25278	8.2298	8.54685	8.40323	8.25134	7.93879	8.58808	8.43543
386	5	46	C25E10.8.1	WBGene00016097	C25E10.8	C25E10.8	V	9053293	12.4981	12.6701	11.8108	12.8474	11.6604	11.6905	12.6823	12.3846	12.24	11.0271	12.2736	12.0159
387	5	47	K02G10.4b	WBGene00001454	flp-11	K02G10.4	X	4677315	9.78524	9.72241	9.10366	9.76478	10.5453	9.53806	9.79443	9.87989	9.86815	8.9705	9.98198	10.1043
388	5	48	F31E9.8	WBGene00045408	F31E9.8	F31E9.8	V	17324876	5.66927	5.83558	5.7833	5.82839	5.78617	5.85697	5.61659	6.0105	5.74388	5.63409	6.04208	6.1043
389	5	49	T08B2.5c	WBGene00020346	T08B2.5	T08B2.5	I	6215671	8.65286	8.7671	8.62336	8.72789	8.12464	7.80546	8.71041	8.39089	8.18429	7.70531	8.19935	8.06565
390	5	50	F40A3.4	WBGene00018219	F40A3.4	F40A3.4	V	7875737	11.5769	11.9063	11.882	11.5464	11.4772	11.1046	11.4901	11.5583	10.7486	10.2465	12.3328	11.5044
391	5	51	BJ148149	NA	#N/A	#N/A	NA	NA	7.36675	7.57656	7.24644	7.40062	5.57912	6.12682	7.3033	7.34204	6.61179	6.0112	6.45197	6.56736
392	5	52	F53F1.3	WBGene00009981	F53F1.3	F53F1.3	V	13408225	12.549	12.4981	12.3935	12.4489	11.9309	11.7021	12.3808	12.2292	12.1289	11.7708	11.9425	12.2632
393	5	53	NM_171215	NA	#N/A	#N/A	NA	NA	5.54508	5.86613	5.47016	5.47744	5.50681	5.45325	5.36618	5.73494	5.39134	5.18554	5.60397	5.73171
394	5	54	BJ815893	NA	#N/A	#N/A	NA	NA	7.58321	7.96261	7.42053	8.16912	7.02034	8.35991	7.99237	8.17739	7.94911	7.36214	8.16719	8.24769
395	5	55	F22B7.7	WBGene00006662	twk-7	F22B7.7	III	8633976	6.48547	6.84108	6.39315	6.32451	6.86087	5.91058	6.48444	6.66204	6.08103	6.06096	6.77447	6.44733
396	5	56	F56D2.1.2	WBGene00018963	ucr-1	F56D2.1	III	5592087	5.94536	6.2942	6.04172	6.01651	5.68561	5.79157	5.93375	6.12524	5.64041	5.69496	5.81048	5.86714
397	5	57	T01H10.7	WBGene00011360	lgc-18	T01H10.7	X	12125531	7.4234	7.68283	7.77418	7.17124	6.88553	6.93774	7.21897	7.31869	6.8506	6.97909	7.52988	7.14731
398	5	58	CE7X_3.2	WBGene00008350	CE7X_3.2	CE7X_3.2	X	7582	7.44511	7.629	7.36295	7.49264	7.29416	6.75195	7.41869	7.22052	7.58008	7.10144	7.39165	7.28888
399	5	59	H25P06.4	WBGene00010417	H25P06.4	H25P06.4	I	11305812	9.04578	9.32269	9.31739	8.75013	9.83196	8.72486	8.69121	9.24606	9.18926	8.62061	9.32269	9.40794
400	5	60	AU114134	NA	#N/A	#N/A	NA	NA	6.8658	7.29501	7.40611	7.50585	6.27131	6.58618	6.85693	7.19295	6.58397	6.39079	7.01486	6.66222
401	5	61	B0280.17	WBGene00044674	B0280.17	B0280.17	III	7134952	5.99694	6.4395	8.30746	6.29514	7.73721	7.05143	5.98251	7.23577	9.2038	12.1048	6.85942	7.68731
402	5	62	T10E10.2.1	WBGene00000740	col-167	T10E10.2	X	6323255	16.3611	15.9983	16.0893	16.1172	16.5623	16.1283	16.0532	16.6655	16.3214	15.8454	16.0949	16.8371
403	5	63	C33H5.4a	WBGene00002221	klp-10	C33H5.4	IV	7797104	6.61148	6.5442	6.6066	6.58341	6.04247	5.69825	6.50828	6.65342	6.51756	6.63221	6.31101	6.28896
404	5	64	BJ129503	WBGene00012554	Y37D8A.16	Y37D8A.16	III	12915049	5.8294	6.05544	5.77214	5.80927	5.65815	5.73834	5.72014	5.91814	5.63075	5.598	6.20443	5.7995
405	5	65	F14H8.3	WBGene00014736	F14H8.3	F14H8.3	V	15022540	8.0419	7.85772	7.77389	7.99972	7.25099	7.20026	7.72273	7.58545	7.33989	6.82	7.67366	7.57436
406	5	66	Y34B4A.11	WBGene00045435	Y34B4A.11	Y34B4A.11	X	5280977	9.40932	9.48897	9.57387	9.28352	9.15754	8.36097	9.18502	9.3404	8.93854	8.54327	9.38253	9.08589
407	5	67	Y47D7A.3	WBGene00021617	Y47D7A.3	Y47D7A.3	V	4410603	5.2127	5.68931	5.36998	5.31987	5.25468	5.19679	5.1097	5.37696	5.15772	5.16755	5.41109	5.35281
408	5	68	Y71A12B.13a	WBGene00013510	Y71A12B.13	Y71A12B.13	I	13960998	5.3185	5.68241	5.33586	5.40269	5.319	5.49023	5.42294	5.51634	5.34636	5.31512	5.46749	5.68529
409	5	69	C30F12.1	WBGene00016260	C30F12.1	C30F12.1	I	6954410	10.0633	10.5383	10.5989	10.247	10.3323	9.47729	10.0798	10.0852	9.82901	10.222	10.6452	10.5099
410	5	70	C44C1.6	WBGene00016645	C44C1.6	C44C1.6	X	969071	10.0335	9.78652	9.80453	9.98818	9.64279	8.66188	10.1377	10.3606	9.65244	8.26923	9.74805	9.62851
411	5	71	T06E4.12	WBGene00044011	T06E4.12	T06E4.12	V	9627998	11.219	11.273	11.1602	10.9456	10.3646	10.3333	11.0479	11.1761	10.716	10.8085	11.9248	11.0539
412	5	72	TC140755	NA	#N/A	#N/A	NA	NA	7.40951	7.70531	7.37164	7.30014	7.25017	6.89158	7.3891	7.62838	7.02126	6.57779	7.52687	7.3783
413	5	73	W03F9.2a	WBGene00021000	W03F9.2	W03F9.2	V	127001	9.03358	9.19095	9.13976	8.97267	9.01838	7.72871	9.16201	9.05187	9.00128	9.06784	9.07198	8.99311
414	5	74	Y45F10B.10	WBGene00004265	qui-1	Y45F10B.10	IV	13561840	7.5338	7.61011	7.26912	7.4017	7.91706	7.96704	7.52265	7.40735	7.25647	6.92788	7.94765	8.07667
415	5	75	Y32F6A.6	WBGene00044209	Y32F6A.6	Y32F6A.6	V	10447854	6.42777	6.76194	7.05031	6.53288	6.26358	7.13812	6.80336	7.0559	7.66276	8.60815	6.81148	6.84206
416	5	76	NM_182066	WBGene00011827	T19A6.1	T19A6.1	I	8377506	6.28244	6.44224	6.19222	5.96467	5.72542	5.32839	6.14236	6.04075	5.89523	5.83287	6.2937	5.67205
417	5	77	K11D2.3b	WBGene00006829	unc-101	K11D2.3	I	12508438	9.32291	9.49731	9.58015	9.65209	8.2464	8.33169	9.37249	9.20347	9.30779	8.68022	9.33881	8.74728
418	5	78	DarkCorner	NA	#N/A	#N/A	NA	NA	6.0612	5.61744	5.38221	5.29892	5.1533	5.15118	6.03396	5.4523	5.34606	5.30346	5.55128	5.19973
419	5	79	DarkCorner	NA	#N/A	#N/A	NA	NA	6.09179	5.73147	5.45602	5.19091	5.14898	5.18015	5.93843	5.38408	5.30097	5.23418	5.61755	5.196
420	5	80	DarkCorner	NA	#N/A	#N/A	NA	NA	5.68819	5.59856	5.53696	5.21966	5.13934	5.14456	5.72772	5.53606	5.37362	5.20358	5.63131	5.12386
421	5	81	DarkCorner	NA	#N/A	#N/A	NA	NA	5.40079	5.5657	5.44834	5.33343	5.14493	5.06336	5.2679	5.56931	5.41918	5.16541	5.51299	5.08339
422	5	82	DarkCorner	NA	#N/A	#N/A	NA	NA	5.46854	5.73193	5.70248	5.21801	5.14884	5.19097	5.5593	5.68123	5.57656	5.17379	5.60559	5.12235
423	5	83	DarkCorner	NA	#N/A	#N/A	NA	NA	5.70061	7.09035	5.63854	5.24428	5.09565	5.10695	5.53831	6.74053	5.61215	5.14717	5.59312	5.15708
424	5	84	DarkCorner	NA	#N/A	#N/A	NA	NA	5.72344	6.42204	5.53354	5.17	5.2253	5.20316	5.59665	6.21913	5.44335	5.27732	5.5408	5.08229
425	5	85	DarkCorner	NA	#N/A	#N/A	NA	NA	6.07788	5.60192	5.53234	5.3396	5.108	5.19763	6.09487	5.48108	5.33566	5.23932	5.60808	5.11514
426	6	1	DarkCorner	NA	#N/A	#N/A	NA	NA	5.23016	5.24698	5.63634	5.38818	5.08835	5.09431	5.12386	5.19258	5.43296	5.27026	5.74798	5.22046
427	6	2	DarkCorner	NA	#N/A	#N/A	NA	NA	5.07885	5.22909	5.65101	5.40777	5.24779	5.13742	5.0766	5.1035	5.70376	5.18879	5.564	5.23452
428	6	3	DarkCorner	NA	#N/A	#N/A	NA	NA	5.22926	5.29817	5.80159	5.28333	5.03008	5.05014	5.10042	5.14155	5.66946	5.22436	5.5086	5.21478
429	6	4	DarkCorner	NA	#N/A	#N/A	NA	NA	5.16346	5.15389	6.12698	5.4454	5.20022	5.11973	5.1445	5.09907	5.93295	5.14108	5.60592	5.22485
430	6	5	DarkCorner	NA	#N/A	#N/A	NA	NA	5.20674	5.16909	6.32896	5.37589	5.1478	5.18168	5.06583	5.07002	6.19847	5.11614	5.69132	5.20385
431	6	6	DarkCorner	NA	#N/A	#N/A	NA	NA	5.11368	5.13854	6.5397	5.21817	5.1097	5.14559	4.96129	5.12044	6.2519	5.1065	5.36452	5.28766
432	6	7	DarkCorner	NA	#N/A	#N/A	NA	NA	5.1986	5.23917	6.3848	5.33039	5.05128	5.12903	5.05517	5.09346	6.3266	5.06852	5.63327	5.30556
433	6	8	DarkCorner	NA	#N/A	#N/A	NA	NA	5.23629	5.18988	6.54275	5.39151	5.14465	5.15772	5.00384	5.07401	6.37119	5.16282	5.44961	5.1802
434	6	9	F15H9.1	WBGene00008870	F15H9.1	F15H9.1	I	12157141	5.92827	6.02843	7.28214	5.92088	5.89144	5.94619	5.74779	6.04295	7.16081	8.78414	5.87777	5.77036
435	6	10	C25E10.9b.4	WBGene00023417	swm-1	C25E10.9	V	9054199	11.686	11.6014	11.7733	11.9684	11.5631	12.1869	11.9106	12.1841	11.7146	11.521	12.2039	11.8709
436	6	11	ZC434.5.1	WBGene00001337	ers-2	ZC434.5	I	10336385	12.929	12.9884	12.7877	12.8553	12.7437	12.7832	13.0395	12.8881	13.1528	13.2658	13.0142	13.1521
437	6	12	M176.5	WBGene00010944	M176.5	M176.5	II	9426214	11.755	11.7353	11.6718	11.5769	12.3366	12.1433	11.5824	11.8471	11.6876	11.2355	12.0224	12.2186
438	6	13	F13E9.3	WBGene00008752	fipr-15	F13E9.3	IV	10880535	5.36411	5.19339	5.53599	5.48824	5.15931	5.24668	5.10207	5.13076	5.4201	5.27689	5.51148	5.28465
439	6	14	T10E10.3	WBGene00020420	T10E10.3	T10E10.3	X	6311673	5.81835	5.93043	6.03658	5.71259	5.86103	6.20351	5.77855	5.84749	5.94704	5.63524	6.03678	6.26679
440	6	15	C33F10.7a	WBGene00016355	lact-5	C33F10.7	II	4818560	10.3361	10.7334	10.2285	10.5165	10.2255	10.4526	10.5471	10.2746	9.98048	9.3172	10.5587	10.508
441	6	16	F08A8.8	WBGene00045468	F08A8.8	F08A8.8	I	12954000	8.3639	7.19068	7.10031	7.2581	8.29262	7.19577	7.18438	8.81245	8.29065	8.90378	7.3095	8.5234
442	6	17	M02F4.7	WBGene00019738	clec-265	M02F4.7	X	3031715	12.3108	12.3627	11.3641	12.3474	11.9649	12.7954	12.2495	11.8861	12.5707	11.2057	11.9663	12.822
443	6	18	K01D12.10	WBGene00010469	K01D12.10	K01D12.10	V	12406207	6.51537	6.68217	6.78629	6.34153	6.0403	6.44717	6.36226	6.58827	6.33243	6.2321	6.65272	6.65723
444	6	19	K08F4.2.2	WBGene00010677	K08F4.2	K08F4.2	IV	10126528	6.42644	6.46952	6.27001	6.7199	7.84913	7.15703	6.83058	6.29533	7.10949	7.56873	7.51765	7.88852
445	6	20	Y39E4B.11	WBGene00012720	Y39E4B.11	Y39E4B.11	III	13204866	6.11395	5.69888	6.66091	5.5177	6.96789	5.75158	5.60455	6.58206	7.21463	8.67367	6.22404	6.70172
446	6	21	Y48A6B.4	WBGene00012965	fipr-17	Y48A6B.4	III	11007301	7.20687	7.21537	7.29232	6.83499	7.03745	7.41702	6.59265	7.0121	7.11891	7.84367	7.46277	7.12222
447	6	22	R09H10.2	WBGene00011180	R09H10.2	R09H10.2	IV	10605248	9.49842	9.50383	9.4548	9.50729	9.09613	9.07164	9.40914	9.31266	8.96494	8.78995	9.34103	9.25869
448	6	23	F21D5.7.1	WBGene00009012	F21D5.7	F21D5.7	IV	8741365	12.4179	12.4074	12.5518	12.3982	12.606	12.4658	12.2837	12.5683	12.2202	12.5127	12.5522	12.659
449	6	24	T27A10.3a.1	WBGene00000515	ckc-1	T27A10.3	X	3576594	9.76991	9.48014	9.21768	9.88204	10.322	9.86852	9.96794	9.70812	9.83437	9.25164	10.0639	10.6031
450	6	25	F28E10.1d	WBGene00017900	F28E10.1	F28E10.1	IV	4572236	8.53779	8.99124	8.73815	8.703	8.60712	9.07757	8.52662	8.29912	8.67487	7.87444	9.10886	9.02326
451	6	26	D71707	NA	#N/A	#N/A	NA	NA	7.88767	8.00826	7.75184	8.10347	7.22009	8.08816	7.97941	7.95868	8.00963	8.03251	8.05106	8.48874
452	6	27	W03F9.11	WBGene00044512	W03F9.11	W03F9.11	V	137660	7.00868	7.03883	6.97029	6.80107	6.8193	7.26961	6.84975	6.8457	6.77463	6.17153	7.47303	7.41008
453	6	28	C38D4.1a	WBGene00008003	C38D4.1	C38D4.1	III	4783160	6.91125	6.16413	5.99901	5.94175	6.65253	6.04455	6.01184	6.36688	7.28601	6.03186	6.42796	7.86997
454	6	29	BJ128885	NA	#N/A	#N/A	NA	NA	6.03432	6.05032	6.03301	6.1279	5.97413	6.0399	5.86466	5.92827	5.63932	5.53339	6.3268	5.99709
455	6	30	TC141473	NA	#N/A	#N/A	NA	NA	5.73641	5.79309	5.52788	5.63006	5.62593	5.41505	5.6644	5.75246	5.60808	5.48184	6.04407	5.60659
456	6	31	Y47D7A.5	WBGene00001714	grl-5	Y47D7A.5	V	4412733	13.485	14.0715	12.9037	13.0384	13.0431	12.9728	13.2135	13.2021	13.9911	13.9189	13.9241	13.5507
457	6	32	TC141327	NA	#N/A	#N/A	NA	NA	8.02827	8.59292	8.34226	8.47543	7.02613	8.51495	8.56803	8.50018	7.67716	7.63982	8.19316	7.99003
458	6	33	C39E9.4	WBGene00008028	scl-6	C39E9.4	IV	13068736	7.179	6.99478	6.66044	7.42244	7.33285	7.92894	7.20214	6.91457	7.42388	6.30135	7.32138	7.73691
459	6	34	K04G2.6.1	WBGene00010565	K04G2.6	K04G2.6	I	8040791	9.37204	9.52117	9.18549	9.80526	9.05432	9.68993	9.71803	9.2936	9.93825	9.33451	9.83196	10.4735
460	6	35	F39G3.3	WBGene00018208	F39G3.3	F39G3.3	V	4731769	5.88508	5.9251	5.71976	5.93497	6.12504	5.89034	5.82691	5.9195	5.52153	5.82785	6.18348	6.01438
461	6	36	NP160387	NA	#N/A	#N/A	NA	NA	5.3265	5.7242	5.29387	5.4579	5.1719	5.3128	5.27197	5.46825	4.9126	5.04947	5.59988	5.31286
462	6	37	T11B7.1	WBGene00011706	T11B7.1	T11B7.1	IV	8840707	7.1908	7.66229	7.59408	7.26501	7.2781	7.44905	7.27922	7.57012	7.3963	7.14867	7.80189	7.68141
463	6	38	K10E9.1	WBGene00019634	K10E9.1	K10E9.1	I	189654	5.82461	6.06039	5.83549	5.85749	5.55642	5.50886	5.7223	5.77778	5.6428	5.58487	5.60901	5.72698
464	6	39	B0361.2a	WBGene00015156	B0361.2	B0361.2	III	7293560	12.0409	12.1974	12.0539	11.8362	12.3485	11.6137	11.8756	12.1078	12.1157	11.8513	12.2955	12.559
465	6	40	C34C6.4	WBGene00007917	C34C6.4	C34C6.4	II	8696521	10.291	10.1716	10.2342	10.358	10.4964	10.6867	10.227	10.0005	10.7384	10.7563	10.1728	10.6552
466	6	41	C29F4.1	WBGene00000699	col-125	C29F4.1	IV	11225475	12.6413	11.9472	11.492	12.4405	14.3245	14.1519	13.1715	12.7344	13.3824	12.8226	13.8637	14.5645
467	6	42	BJ791073	NA	#N/A	#N/A	NA	NA	6.49856	7.04638	6.78703	6.73369	5.48255	6.52188	6.57923	6.74383	6.25076	6.10999	6.40926	6.28
468	6	43	CK585537	WBGene00016320	C32E8.1	C32E8.1	I	3796168	5.65456	5.78914	5.56616	5.26818	5.60835	5.30358	5.45954	5.94943	5.54213	6.01184	5.65255	5.46563
469	6	44	E03H12.9	WBGene00017115	E03H12.9	E03H12.9	IV	4990245	5.37449	5.79014	5.1785	5.28296	5.1694	5.22495	5.13076	5.54429	5.16762	5.00857	5.32357	5.22877
470	6	45	ZK1225.13	WBGene00044717	ZK1225.13	ZK1225.13	I	13227055	5.22341	5.64034	5.29237	5.18598	5.10621	5.32213	5.18766	5.64368	5.13879	5.15069	5.6232	5.44825
471	6	46	BJ146741	NA	#N/A	#N/A	NA	NA	5.54749	5.88837	5.6683	5.65519	5.79649	5.9143	5.52577	6.05044	5.56155	5.74962	5.90075	5.98262
472	6	47	C09B7.4	WBGene00022919	C09B7.4	C09B7.4	X	2672421	5.33094	5.80811	5.49336	5.49614	5.32646	5.07624	5.03452	5.60228	5.25168	5.27519	5.41235	5.19163
473	6	48	NP014261	NA	#N/A	#N/A	NA	NA	6.29649	6.69873	6.33581	6.668	6.10523	6.17814	6.45385	6.64118	6.13775	5.84017	6.45485	6.47313
474	6	49	T22A3.4b	WBGene00016328	pde-5	C32E12.2	I	5196081	8.61117	8.55686	8.7294	8.624	8.59379	9.31172	8.71421	8.62088	8.77079	8.67309	8.86015	8.67186
475	6	50	C25F9.13	WBGene00005833	srw-86	C25F9.7	V	19400107	5.33024	5.71783	5.39147	5.50091	5.23696	5.20899	5.10242	5.71318	5.15069	5.28093	5.4672	5.26703
476	6	51	BI175289	NA	#N/A	#N/A	NA	NA	6.54671	6.71348	6.74041	6.42766	6.62468	5.79924	6.27881	6.92086	6.36285	6.55298	6.72437	6.1279
477	6	52	F26E4.11.1	WBGene00009164	hrdl-1	F26E4.11	I	9793746	11.837	11.9198	12.1084	12.0056	11.7372	11.9895	11.7954	12.2136	11.4142	11.6207	12.1038	11.8358
478	6	53	ZK1025.6	WBGene00014186	nhr-244	ZK1025.6	I	11454770	11.7019	12.2265	10.7848	11.7064	10.4294	10.6818	11.7675	11.3171	10.3736	9.23009	10.9476	10.8524
479	6	54	B0507.6	WBGene00015223	B0507.6	B0507.6	V	8746135	5.8507	5.66858	5.42943	5.65174	6.13387	5.25514	5.42901	6.20938	5.87907	5.47683	6.07228	5.85622
480	6	55	K03H6.6	WBGene00044465	K03H6.6	K03H6.6	IV	1545298	6.79171	7.08795	6.77815	6.84705	6.33946	6.11359	6.73175	6.80831	6.60219	6.5338	6.81923	6.41337
481	6	56	T03D3.14	WBGene00005635	srj-57	T03D3.14	V	2854392	5.27727	5.76808	5.36457	5.36478	5.31813	5.20796	5.12934	5.57786	5.23743	5.05581	5.69328	5.27704
482	6	57	C18B12.3	WBGene00001096	dsc-1	C18B12.3	X	15031107	6.53202	7.17429	6.75017	6.46679	6.50119	6.16477	6.42237	6.9772	6.50096	6.32577	6.71186	6.39977
483	6	58	C45B2.5.1	WBGene00001602	gln-1	C45B2.5	X	6058214	11.0963	10.8886	11.2614	10.9005	11.7704	11.135	10.7953	11.205	11.1718	10.6584	11.3206	11.8646
484	6	59	Y48B6A.11	WBGene00012982	jmjd-2	Y48B6A.11	II	14234876	6.4083	6.49677	6.27563	6.42094	6.24026	6.38009	6.34789	6.31024	6.18182	6.09286	6.5222	6.30755
485	6	60	C01H6.6	WBGene00007255	C01H6.6	C01H6.6	I	7222049	5.90332	6.26037	6.12021	5.81628	6.53984	5.75459	6.14148	6.2426	6.21299	6.90854	6.65417	6.62125
486	6	61	C42D8.9	WBGene00044299	C42D8.9	C42D8.9	X	5106229	6.79607	7.11256	6.77415	6.44062	6.76752	6.17584	6.47358	6.8912	6.40596	6.21967	6.83293	6.46679
487	6	62	T19B10.12	WBGene00050898	T19B10.12	T19B10.12	V	11251013	5.39885	5.74713	5.41573	5.32103	5.46446	5.35399	5.35649	5.49078	5.37037	5.6455	5.66339	5.49355
488	6	63	C06C3.1c	WBGene00003196	mel-11	C06C3.1	II	9358458	5.99061	6.04082	5.54219	5.77768	6.09446	6.30577	6.09519	5.97145	6.05139	6.1783	6.2773	6.58675
489	6	64	ZC482.4	WBGene00013913	ZC482.4	ZC482.4	III	12764437	5.36148	5.5623	5.29222	5.51064	5.3366	5.17332	5.06113	5.5662	5.14465	5.22387	5.38634	5.23183
490	6	65	B0496.7	WBGene00015216	valv-1	B0496.7	IV	7444618	11.7602	11.5907	11.4416	11.7784	11.0701	10.3914	11.8087	12.0287	11.7995	11.3492	11.2461	11.4434
491	6	66	C18D11.4.1	WBGene00004705	rsp-8	C18D11.4	III	11826100	6.90049	6.85817	6.53352	6.62965	8.58665	7.04728	7.06016	6.60219	7.69861	8.24983	7.95728	8.31686
492	6	67	C56E6.7	WBGene00043984	C56E6.7	C56E6.7	II	6516309	5.59118	6.01581	5.65451	5.71038	5.86481	5.35147	5.47551	5.70533	5.58382	5.54137	5.75671	5.67178
493	6	68	BJ777076	NA	#N/A	#N/A	NA	NA	5.32578	5.64965	5.47177	5.31252	5.19222	5.28993	5.30829	5.54713	5.28163	5.43905	5.62755	5.48615
494	6	69	F55C9.3	WBGene00010100	F55C9.3	F55C9.3	V	19286974	8.22795	8.61456	9.31694	8.56803	8.51408	8.32299	8.4665	8.5234	9.11024	8.16388	8.76382	8.99395
495	6	70	F45E12.3	WBGene00000839	cul-4	F45E12.3	II	7302041	6.58012	6.67417	6.29055	6.36565	7.55885	6.29221	6.56669	6.40408	6.79229	7.15571	7.33774	7.0308
496	6	71	ZC434.5.2	WBGene00001337	ers-2	ZC434.5	I	10336385	7.13779	7.32778	7.02271	7.51036	6.58441	5.8097	7.44421	6.95732	6.82382	6.82141	7.1099	6.80876
497	6	72	F14F8.13	WBGene00023505	srz-102	F14F8.13	V	16687500	5.78992	6.19746	5.76818	5.56118	5.52235	5.49505	5.65096	5.75259	5.39875	5.42002	5.72772	5.65742
498	6	73	R09B5.7b	WBGene00005611	srj-23	R09B5.7	V	1451635	5.59444	5.82291	5.53789	5.3593	5.3729	5.2867	5.69265	5.7421	5.50149	5.50597	5.7414	5.5636
499	6	74	T11G6.7	WBGene00011721	T11G6.7	T11G6.7	IV	10844568	5.5686	5.6637	5.64227	5.17506	5.4333	5.36974	5.56915	5.76508	5.81332	6.49827	5.60097	5.53234
500	6	75	F28E10.4	WBGene00017902	F28E10.4	F28E10.4	IV	4566011	5.36582	5.68972	5.43661	5.18668	5.23954	5.18207	5.23696	5.52327	5.34591	5.33681	5.74177	5.27896
501	6	76	F08G12.4	WBGene00006922	vhl-1	F08G12.4	X	11307295	9.49243	9.66438	9.88417	9.05901	10.0852	8.6605	9.52884	9.91141	9.53693	9.11167	9.86306	9.69561
502	6	77	M79.3	NA	#N/A	#N/A	NA	NA	12.6513	12.7496	12.5196	12.3225	13.3692	11.7692	12.5817	13.0449	12.9204	12.2246	12.743	13.2536
503	6	78	DarkCorner	NA	#N/A	#N/A	NA	NA	6.15518	5.61908	5.51261	5.31191	5.29049	5.04551	6.07389	5.56329	5.34955	5.20227	5.49639	5.287
504	6	79	DarkCorner	NA	#N/A	#N/A	NA	NA	6.23982	5.64636	5.44662	5.3077	5.14087	5.14482	6.35089	5.50856	5.45623	5.15567	5.45812	5.21783
505	6	80	DarkCorner	NA	#N/A	#N/A	NA	NA	6.08314	5.54508	5.53593	5.41243	5.14969	5.20708	6.11304	5.54508	5.35098	5.16124	5.511	5.13195
506	6	81	DarkCorner	NA	#N/A	#N/A	NA	NA	6.39052	5.77968	5.83608	5.32628	5.32243	5.01841	6.39424	5.47393	5.7849	5.18932	5.49805	5.20135
507	6	82	DarkCorner	NA	#N/A	#N/A	NA	NA	6.16862	5.60601	5.62357	5.23	5.00774	4.99274	6.12779	5.51108	5.47651	5.1837	5.42297	5.23595
508	6	83	DarkCorner	NA	#N/A	#N/A	NA	NA	6.12216	7.09021	5.41569	4.98325	4.92888	5.11514	6.20895	6.82081	5.32951	5.20265	5.56915	5.15376
509	6	84	DarkCorner	NA	#N/A	#N/A	NA	NA	5.66466	5.96407	5.61243	5.16619	5.0745	5.14187	5.52718	5.66918	5.29971	5.2371	5.54919	5.24665
510	6	85	DarkCorner	NA	#N/A	#N/A	NA	NA	5.2931	5.52096	5.46391	5.20421	5.05581	5.12235	5.14465	5.51327	5.40298	5.35035	5.57687	5.27412
511	7	1	DarkCorner	NA	#N/A	#N/A	NA	NA	5.31761	5.41623	5.69023	5.47317	5.42632	5.16834	5.19134	5.16964	5.48579	5.20581	5.63	5.13527
512	7	2	DarkCorner	NA	#N/A	#N/A	NA	NA	5.16787	5.15783	5.58865	5.38723	5.04972	5.16117	5.15992	5.12416	5.49163	5.31813	5.60689	5.12744
513	7	3	DarkCorner	NA	#N/A	#N/A	NA	NA	5.15801	5.29338	5.79219	5.26502	5.16203	5.07213	5.14017	5.03175	5.6205	5.15801	5.45551	5.20637
514	7	4	DarkCorner	NA	#N/A	#N/A	NA	NA	5.19935	5.25514	5.87832	5.33054	5.15202	5.14263	5.10621	5.13063	5.66082	5.25613	5.57583	5.14875
515	7	5	DarkCorner	NA	#N/A	#N/A	NA	NA	5.11215	5.1802	5.85222	5.28197	5.16552	5.13394	5.08355	5.01323	5.6525	5.04018	5.65096	5.21915
516	7	6	DarkCorner	NA	#N/A	#N/A	NA	NA	5.17984	5.22701	5.92343	5.33047	5.18778	5.1059	5.11109	5.12624	5.73778	5.21875	5.75689	5.2223
517	7	7	DarkCorner	NA	#N/A	#N/A	NA	NA	5.04738	5.26762	6.21371	5.28012	5.24273	5.16019	5.03763	5.06529	5.91724	5.19973	5.69259	5.19052
518	7	8	DarkCorner	NA	#N/A	#N/A	NA	NA	5.18761	5.32605	5.97334	5.27156	5.13365	5.10195	5.05581	5.07689	5.52411	5.02464	5.61461	5.21079
519	7	9	F07A5.1a	WBGene00002136	inx-14	F07A5.1	I	7349974	7.85612	7.55997	8.05301	7.76693	7.92411	7.36662	7.90433	7.93509	7.72231	8.41081	7.51429	7.66567
520	7	10	C34D1.3	WBGene00003850	odr-3	C34D1.3	V	13246865	7.40877	7.68539	7.648	7.44762	7.42388	7.48222	7.65295	7.59408	7.25494	6.88603	7.47882	7.27954
521	7	11	W03G9.8	WBGene00044431	W03G9.8	W03G9.8	I	4957777	11.9567	11.7871	11.9461	11.701	11.5142	11.1413	11.7973	11.9583	11.6475	11.6293	11.627	11.6056
522	7	12	F46C3.1	WBGene00003970	pek-1	F46C3.1	X	11410109	9.89093	9.68226	9.88103	9.62212	9.59819	10.0494	9.71237	10.1017	9.81048	9.51285	10.0147	10.1457
523	7	13	TC139295	NA	#N/A	#N/A	NA	NA	9.52214	9.6701	9.615	9.77931	7.96261	9.79169	9.34299	9.39758	8.9296	8.68771	9.2986	9.12077
524	7	14	C08C3.3	WBGene00003102	mab-5	C08C3.3	III	7776836	10.1775	10.4027	10.322	10.197	10.5092	10.3606	10.3018	10.43	10.316	9.99063	10.7445	10.6266
525	7	15	K10D2.7	WBGene00019633	K10D2.7	K10D2.7	III	5196012	12.2607	11.9354	11.7852	12.0326	12.185	11.6995	12.0301	12.2325	12.1488	11.0312	11.6233	12.3531
526	7	16	K08D12.1	WBGene00003947	pbs-1	K08D12.1	IV	1708802	12.8311	12.8259	12.4432	13.0521	13.053	13.3508	12.8698	12.8969	13.2723	13.1807	13.3414	13.4893
527	7	17	C46H11.4c	WBGene00002979	lfe-2	C46H11.4	I	5023889	10.0728	10.013	9.88204	10.2716	9.48584	10.3832	10.2357	10.2082	9.87591	9.54478	10.0228	9.82317
528	7	18	F47A4.1b	WBGene00009799	lgc-47	F47A4.1	X	9801023	5.8711	5.96565	5.97388	5.99548	5.90642	6.01157	6.02105	5.9499	5.84283	5.54423	6.27056	6.06404
529	7	19	R08H2.14	WBGene00005325	srh-106	R08H2.14	V	15363581	5.51292	5.84939	5.86466	5.72589	5.60939	5.75498	5.5924	5.51776	5.47677	5.27257	6.02957	5.69829
530	7	20	Y51A2B.2	WBGene00013066	Y51A2B.2	Y51A2B.2	V	18374460	5.70515	5.93276	5.98382	6.34844	5.53046	5.50966	5.39147	5.5839	5.59263	5.24783	5.62012	5.385
531	7	21	F09B9.2a	WBGene00006839	unc-115	F09B9.2	X	10146825	10.6045	10.7195	10.5612	11.0147	9.30832	10.702	11.1777	11.1763	10.4152	9.96195	10.7918	10.507
532	7	22	B0047.4	WBGene00015015	math-1	B0047.4	II	2045964	7.11996	6.55678	6.53874	6.34236	8.24136	6.305	6.22387	7.39524	6.95265	6.42329	6.9068	7.38245
533	7	23	C08186	NA	#N/A	#N/A	NA	NA	6.27367	6.65802	6.76359	6.30945	5.93445	6.74397	6.13426	6.38728	6.37404	6.13991	6.36416	6.27625
534	7	24	F33A8.3.1	WBGene00000472	cey-1	F33A8.3	II	11038916	7.65068	7.54103	7.51779	7.88642	9.72598	9.37042	8.21541	7.8283	8.7991	8.58833	9.57638	9.66762
535	7	25	K10D2.1b	WBGene00019627	K10D2.1	K10D2.1	III	5191089	7.49616	7.53267	7.43337	7.30239	6.74535	6.86159	7.21699	7.04728	6.99545	6.89758	7.10816	6.97735
536	7	26	D2023.1b.1	WBGene00014300	D2023.1	D2023.1	V	11789566	12.2541	12.178	11.8035	12.3436	11.6835	12.5253	12.2528	12.0093	11.7129	11.7513	12.7816	12.1546
537	7	27	F56F4.1	WBGene00018978	sdz-22	F56F4.1	I	6148102	5.29662	5.50655	5.22757	5.25714	5.21406	5.45064	5.32471	5.45837	5.24587	5.26733	5.82723	5.3139
538	7	28	C05E4.14b	WBGene00005228	srh-2	C05E4.14	V	731648	6.04696	6.79455	6.14422	6.57315	6.15803	6.41209	6.4755	6.35652	6.0403	6.18168	6.85567	6.05309
539	7	29	Y51H1A.4	WBGene00013095	ing-3	Y51H1A.4	II	13875940	9.58054	9.80356	9.61797	9.75768	9.15174	9.78893	9.83196	9.69655	9.34341	9.27037	9.75404	9.91695
540	7	30	F07A11.1	WBGene00008545	F07A11.1	F07A11.1	II	11588438	7.21699	7.02499	6.38038	6.93654	7.05114	6.61532	6.66932	7.11124	6.82081	6.26709	6.96468	7.48607
541	7	31	TC138782	NA	#N/A	#N/A	NA	NA	12.9566	13.0016	12.667	12.816	13.1937	12.4604	13.0736	13.4037	12.8944	12.6111	13.1985	13.2447
542	7	32	Y22D7AR.6	WBGene00021260	Y22D7AR.6	Y22D7AR.6	III	1672506	10.439	10.4946	10.1041	10.3507	10.0494	9.49083	10.3999	10.3404	10.446	9.60988	9.99764	10.0784
543	7	33	TC142109	NA	#N/A	#N/A	NA	NA	15.9632	16.2861	15.7852	16.2513	16.0587	15.7348	15.8792	15.9329	17.0064	16.3383	16.7931	17.1349
544	7	34	F44D12.7	WBGene00009684	F44D12.7	F44D12.7	IV	10035610	7.38083	7.44696	11.3401	8.06016	9.48978	9.76387	6.60814	9.20014	10.8599	14.5	8.55083	8.95632
545	7	35	T24F1.7	WBGene00011999	T24F1.7	T24F1.7	II	11312390	13.3638	14.1974	13.247	13.6163	12.5882	12.3627	13.4478	13.6055	12.7729	12.9285	13.5326	12.6175
546	7	36	D1086.20	WBGene00077448	D1086.20	D1086.20	V	14071625	5.30089	5.66742	5.39937	5.36427	5.36942	5.14571	5.07885	5.53789	5.03763	5.44426	5.26141	5.19508
547	7	37	F58B3.8	WBGene00001107	dsl-5	F58B3.8	IV	11619445	9.3392	8.36945	8.16507	7.99946	9.04188	7.97961	7.98432	8.93038	8.55251	7.08685	8.21213	9.44373
548	7	38	C01F6.6b	WBGene00006438	tag-60	C01F6.6	IV	9119079	10.9806	11.2405	11.2174	11.2343	10.8406	11.1997	11.0835	11.185	10.7961	10.6547	11.3845	11.3278
549	7	39	R04F11.2.1	WBGene00011015	R04F11.2	R04F11.2	V	12318363	13.4734	13.6637	13.5285	13.6122	13.4564	13.3732	13.3998	13.4306	13.2632	13.4662	13.4187	13.3774
550	7	40	F54H12.1c.2	WBGene00000041	aco-2	F54H12.1	III	7973647	13.5167	14.0059	13.6329	14.0819	12.3282	13.0925	13.8551	13.6015	13.6579	13.0251	13.4694	12.8194
551	7	41	Y106G6H.2a.1	WBGene00003902	pab-1	Y106G6H.2	I	10432805	9.25649	9.31407	8.56603	10.0256	8.77237	9.02589	9.9886	9.12466	9.1865	8.84241	9.59948	9.44316
552	7	42	T15B7.12	WBGene00020524	T15B7.12	T15B7.12	V	6817873	5.76889	6.25238	5.8694	5.81339	5.57028	5.37975	5.79597	5.80764	5.26081	5.37321	5.54838	5.45079
553	7	43	Y5H2A.4	WBGene00044521	Y5H2A.4	Y5H2A.4	V	2272441	5.45313	5.77087	5.3505	5.38608	5.51693	5.4764	5.29037	5.64374	5.17794	5.34438	5.74149	5.34106
554	7	44	M01D7.7b	WBGene00001196	egl-30	M01D7.7	I	1835680	8.00665	8.25316	7.7209	8.62865	8.19532	8.95699	8.38294	8.00466	8.01215	7.68943	8.7238	8.57108
555	7	45	T23F6.1	WBGene00011949	T23F6.1	T23F6.1	IV	12719929	11.1635	11.6672	11.1112	11.7092	9.97016	9.52901	11.388	11.1874	10.3488	10.8536	10.3899	9.92823
556	7	46	NegativeControl	NA	#N/A	#N/A	NA	NA	5.24651	5.77205	5.25829	5.37055	5.13996	5.13593	5.15126	5.49121	5.08213	5.01224	5.3079	5.27659
557	7	47	Y57G11C.5	WBGene00013303	Y57G11C.5	Y57G11C.5	IV	14761786	5.91025	6.38259	6.10944	5.79128	5.93964	5.87193	5.77714	6.16546	6.21913	8.05806	6.1646	6.10205
558	7	48	T20C7.2	WBGene00020606	nhr-284	T20C7.2	V	3907778	8.20641	8.91057	8.67565	8.85801	8.33965	8.41441	8.83362	8.25544	8.51378	8.55399	8.72807	8.64032
559	7	49	F33G12.3.2	WBGene00018015	F33G12.3	F33G12.3	II	5031803	5.64948	6.07788	5.89247	5.72682	5.77293	5.53751	5.78308	5.9479	5.73598	5.81538	5.91136	5.92803
560	7	50	D71242	NA	#N/A	#N/A	NA	NA	6.31258	6.39989	6.00859	6.44518	5.70492	6.23605	6.13863	6.57722	6.41495	6.13955	6.17945	6.46876
561	7	51	BJ775048	NA	#N/A	#N/A	NA	NA	7.63312	7.87993	7.72369	7.8556	6.15861	7.37877	7.57628	7.78493	7.06957	6.87539	7.62748	7.44167
562	7	52	C43E11.5	WBGene00016605	C43E11.5	C43E11.5	I	4237035	8.5955	9.07538	9.84463	8.87462	9.43712	8.71329	8.66787	9.34616	10.2665	12.5108	8.84927	9.16127
563	7	53	C32H11.3	WBGene00007866	C32H11.3	C32H11.3	IV	12918579	9.0443	9.64577	8.54242	9.28065	7.27179	9.53377	9.21932	8.11383	8.1261	7.24515	8.57988	8.38359
564	7	54	R07C3.6	WBGene00019922	fbxc-28	R07C3.6	II	923894	5.34645	5.88124	5.34076	5.25328	5.33566	5.11605	5.18674	5.70689	5.31289	5.21552	5.7385	5.26352
565	7	55	BJ150109	NA	#N/A	#N/A	NA	NA	5.71159	6.06311	5.77476	5.74357	5.50985	5.34555	5.77729	6.10016	5.61419	5.51782	5.93249	5.48499
566	7	56	C50F2.6b	WBGene00001430	fkb-5	C50F2.6	I	3898048	14.1225	14.6947	14.1898	14.2176	14.0598	14.3975	14.4546	13.9368	14.8409	14.5319	14.4182	14.5295
567	7	57	F23B2.5b	WBGene00001444	flp-1	F23B2.5	IV	9144673	13.2971	13.5644	12.9465	13.2757	13.5747	12.6559	13.7011	13.5536	13.0274	12.5715	13.406	13.1951
568	7	58	H03G16.6	WBGene00044141	H03G16.6	H03G16.6	X	15051608	7.18352	5.96839	5.77778	5.72262	7.40519	5.57681	5.79511	7.40308	7.3527	5.88998	6.42249	7.90913
569	7	59	Y105C5B.15	WBGene00013654	Y105C5B.15	Y105C5B.15	IV	15951869	8.70843	8.69762	8.30041	8.86569	8.75038	8.7208	8.7698	8.58768	9.04885	8.75979	8.79647	8.62551
570	7	60	D1007.20	WBGene00045094	D1007.20	D1007.20	I	4585250	7.24206	7.41242	6.9965	6.84206	6.7081	6.50607	7.09398	7.06843	7.36198	6.96907	7.66484	7.05444
571	7	61	CB398263	WBGene00009623	F41E7.7	F41E7.7	X	10311409	5.62481	6.09002	5.68679	5.63969	5.78365	5.69921	5.50031	5.80981	5.54764	5.44621	6.04487	5.64763
572	7	62	Y41D4B.24	WBGene00021524	Y41D4B.24	Y41D4B.24	IV	1676718	6.48561	6.84322	6.52748	6.49058	6.30311	6.27576	6.35396	6.40944	6.11253	6.11144	6.54068	6.40802
573	7	63	T07F10.4b	WBGene00011590	bus-19	T07F10.4	V	12872033	5.83086	6.13635	5.9382	5.84229	5.76289	5.48411	5.84846	5.84636	5.56416	5.33596	6.05113	5.77133
574	7	64	ZK355.1	WBGene00022711	ZK355.1	ZK355.1	II	2930724	5.30123	5.77628	5.39922	5.29531	5.48046	5.13087	5.27881	5.53234	5.26733	5.29742	5.65105	5.16058
575	7	65	TC150098	NA	#N/A	#N/A	NA	NA	5.38145	5.73986	5.33836	5.32286	5.2238	5.98412	5.3	5.65299	5.31673	5.25764	5.53665	6.18393
576	7	66	C43F9.8	WBGene00001163	efn-2	C43F9.8	IV	10576322	12.7323	12.5859	12.5851	12.4138	13.0902	11.9627	12.5978	12.7892	12.2231	11.4121	12.9822	12.7756
577	7	67	Y116F11B.2	WBGene00013820	Y116F11B.2	Y116F11B.2	V	19797962	7.10453	7.97664	7.7501	7.64022	6.69647	7.79446	7.49026	7.01821	7.48316	7.55764	7.15218	7.72105
578	7	68	Y39F10B.1b	WBGene00021456	Y39F10B.1	Y39F10B.1	II	723794	7.31582	7.2348	7.00696	7.37087	6.52397	6.90954	7.17157	7.13109	7.07604	6.76194	7.01845	6.9173
579	7	69	BJ815893	NA	#N/A	#N/A	NA	NA	7.57132	7.97295	7.41242	7.91412	7.05298	7.85012	8.00155	8.18354	7.8654	7.32592	7.7923	8.08984
580	7	70	AU219768	NA	#N/A	#N/A	NA	NA	5.87922	6.20385	6.00267	5.87658	5.55218	5.7684	5.67738	6.01945	5.83836	5.63478	5.86207	6.0162
581	7	71	CV122920	WBGene00018046	F35D11.5	F35D11.5	II	4590557	7.46314	7.54158	7.01426	7.93665	8.89547	7.95771	8.21141	7.41954	7.62017	7.80374	10.3175	9.47982
582	7	72	F10A3.10	WBGene00014733	F10A3.10	F10A3.10	V	16147013	5.38424	5.77476	5.67227	5.30247	5.50843	5.37129	5.32018	5.62891	5.35498	5.42366	5.85238	5.42457
583	7	73	K08H10.6	WBGene00010698	K08H10.6	K08H10.6	V	9993704	8.12488	8.43288	7.97252	7.97664	7.20482	6.99631	7.94397	7.88315	7.19688	7.50975	8.55775	7.5839
584	7	74	T23D8.9b	WBGene00006379	sys-1	T23D8.9	I	9980053	5.53542	5.58919	5.46366	5.26954	5.41036	5.44903	5.48437	5.49652	5.41483	5.35575	5.63337	5.57299
585	7	75	BJ781384	NA	#N/A	#N/A	NA	NA	5.44198	5.78428	5.37807	5.52153	5.12305	5.27896	5.34788	5.60313	5.47366	5.39239	5.77497	5.61512
586	7	76	M03C11.7.1	WBGene00010844	M03C11.7	M03C11.7	III	10423999	11.4843	11.7121	11.6559	11.5651	11.1752	10.3399	11.6826	11.5511	11.4188	11.2185	11.2429	11.1768
587	7	77	ZK328.1a	WBGene00000874	cyk-3	ZK328.1	III	6020111	10.0545	10.1583	10.1405	9.94845	9.81476	9.06739	10.079	9.92049	9.99321	9.70738	10.2342	9.95164
588	7	78	F15A2.5	WBGene00001164	efn-3	F15A2.5	X	13475391	5.72813	5.89554	6.17498	5.67306	5.47605	6.11517	5.66742	5.82848	6.47865	8.10833	5.59243	5.82255
589	7	79	DarkCorner	NA	#N/A	#N/A	NA	NA	5.95106	5.64867	5.48022	5.33209	5.1504	5.20523	5.8933	5.43324	5.32848	5.17525	5.56462	5.29905
590	7	80	DarkCorner	NA	#N/A	#N/A	NA	NA	6.31224	5.671	5.45028	5.41146	5.24527	5.10488	6.19404	5.47366	5.31917	5.07401	5.60533	5.10089
591	7	81	DarkCorner	NA	#N/A	#N/A	NA	NA	6.12569	5.69692	5.33209	5.40805	5.20284	4.96691	6.02658	5.49115	5.45192	5.1694	5.50081	5.05228
592	7	82	DarkCorner	NA	#N/A	#N/A	NA	NA	5.76452	5.6072	5.56048	5.32642	5.17555	5.1085	5.70443	5.43156	5.41653	5.18609	5.58956	5.21907
593	7	83	DarkCorner	NA	#N/A	#N/A	NA	NA	5.34526	7.37703	5.58382	5.18139	5.24484	5.14322	5.17371	7.11815	5.4614	5.23961	5.47487	5.22313
594	7	84	DarkCorner	NA	#N/A	#N/A	NA	NA	5.25332	6.83293	5.57721	5.36421	5.24987	5.0778	5.00709	6.45353	5.32686	5.18863	5.64397	5.19275
595	7	85	DarkCorner	NA	#N/A	#N/A	NA	NA	5.12624	5.65604	5.39244	5.15669	5.16357	5.21072	5.11945	5.43299	5.31333	5.2299	5.6403	5.30452
596	8	1	DarkCorner	NA	#N/A	#N/A	NA	NA	5.17712	5.33144	5.68728	5.39513	5.39984	5.04738	5.1586	5.19439	5.49586	5.27368	5.68176	5.13613
597	8	2	DarkCorner	NA	#N/A	#N/A	NA	NA	5.16571	5.19146	5.61466	5.53665	5.2274	5.11368	5.07042	5.07324	5.55155	5.24539	5.51213	5.24728
598	8	3	DarkCorner	NA	#N/A	#N/A	NA	NA	5.27943	5.28049	5.71634	5.39291	5.0826	5.22659	5.14456	5.03607	5.40238	5.27008	5.73378	5.27389
599	8	4	DarkCorner	NA	#N/A	#N/A	NA	NA	5.13832	5.11769	5.77515	5.39581	5.11473	5.13629	5.05896	5.09609	5.59526	5.06137	5.50576	5.15765
600	8	5	DarkCorner	NA	#N/A	#N/A	NA	NA	5.09367	5.19799	5.88581	5.32185	5.23238	5.08186	5.11514	5.06241	5.52481	5.12091	5.63773	5.11836
601	8	6	DarkCorner	NA	#N/A	#N/A	NA	NA	5.20449	5.30208	6.11413	5.29228	5.14697	5.13954	5.10257	5.08443	5.75318	5.18699	5.66587	5.16104
602	8	7	DarkCorner	NA	#N/A	#N/A	NA	NA	5.21618	5.25135	5.95506	5.27497	5.11401	5.07382	5.12944	5.17565	5.7097	5.13756	5.46221	5.06301
603	8	8	F23H12.4	WBGene00005018	sqt-3	F23H12.4	V	12352972	16.2963	16.4388	16.3972	16.1782	16.2365	16.3383	15.6541	16.2431	16.5655	16.7691	16.4064	16.8651
604	8	9	C08H9.6	WBGene00007466	C08H9.6	C08H9.6	II	9873172	7.08455	7.23096	7.1757	7.68149	8.39394	7.62655	7.46717	7.39503	7.27622	7.15078	8.97533	8.24467
605	8	10	F09F7.4a.1	WBGene00017301	F09F7.4	F09F7.4	III	5555359	12.111	12.844	13.0265	13.077	12.1952	13.0581	13.0306	12.2613	12.5343	12.932	12.7584	12.7496
606	8	11	BJ788056	NA	#N/A	#N/A	NA	NA	5.7064	5.58713	6.54798	5.99675	5.72047	5.68232	5.7008	5.5932	6.40312	5.70325	6.63464	5.67717
607	8	12	TC141281	NA	#N/A	#N/A	NA	NA	7.98694	8.2464	8.32988	8.31599	6.45612	8.473	7.86014	7.7409	8.13131	7.31104	7.88836	7.81265
608	8	13	C01B9.1a	WBGene00007220	C01B9.1	C01B9.1	II	13771484	8.19316	8.36738	8.74683	7.9772	7.70701	8.17115	8.31015	8.11023	7.9455	7.91795	8.66803	8.33601
609	8	14	CV125796	NA	#N/A	#N/A	NA	NA	5.30048	5.37086	6.16827	5.38622	5.19339	5.23595	5.16472	5.13756	6.12923	5.19961	5.3874	5.23648
610	8	15	C36F7.4c	WBGene00004372	rig-5	C36F7.4	I	9565385	5.51371	5.54529	6.03928	5.61885	5.7873	5.54318	5.38523	5.37455	5.94437	5.42636	5.85541	5.50538
611	8	16	Y37D8A.14.1	WBGene00012553	cco-2	Y37D8A.14	III	12905373	14.8211	15.0835	15.2339	14.7819	14.8314	15.1563	14.6984	14.5973	14.3447	15.2496	14.6662	14.9056
612	8	17	C39E9.8b	WBGene00008032	C39E9.8	C39E9.8	IV	13079448	12.9285	12.3974	12.7432	12.8661	13.1929	13.2622	12.3743	13.0534	12.5653	11.9027	12.8773	13.0142
613	8	18	R01H2.8	WBGene00045190	R01H2.8	R01H2.8	III	7069035	6.40607	6.74326	6.77094	6.31976	6.14645	5.88022	6.33998	6.47568	6.32781	5.86017	6.42531	6.12609
614	8	19	RC2	NA	#N/A	#N/A	NA	NA	5.19799	5.44442	6.19404	5.34285	5.04063	5.15725	5.1126	5.27891	6.02242	5.1085	5.48465	5.12176
615	8	20	F31C3.9	WBGene00004622	rrn-3.1	F31C3.9	I	15064825	16.0642	16.3545	15.4106	15.9237	15.6901	14.303	17.0405	16.5901	17.1199	16.6066	16.9009	15.8198
616	8	21	TC140727	NA	#N/A	#N/A	NA	NA	8.56439	8.71739	8.57125	9.03155	8.93052	8.70064	8.91927	8.70822	8.56289	8.03347	9.08775	8.94597
617	8	22	K07A3.2b	WBGene00004226	ptr-12	K07A3.2	I	2587542	7.8453	7.6943	7.98782	7.86153	8.19881	9.08221	7.8964	7.68539	8.20791	7.4008	8.64338	9.22349
618	8	23	CB404498	NA	#N/A	#N/A	NA	NA	5.67738	5.85279	5.9547	5.7115	5.34157	5.5829	5.36598	5.52954	5.43393	5.23159	5.34236	5.40665
619	8	24	R193.2	WBGene00020128	R193.2	R193.2	X	1132997	9.24811	8.87607	9.45154	9.04973	10.008	10.1514	9.0701	9.29187	8.91209	9.92899	9.69655	10.039
620	8	25	Y51F10.5	WBGene00021766	hex-4	Y51F10.5	I	1924301	7.23931	7.58822	7.47601	7.16942	7.12135	7.15903	7.18352	7.25708	7.11704	7.12932	7.37676	7.32522
621	8	26	F53G12.6	WBGene00004962	spe-8	F53G12.6	I	118104	5.47434	5.60788	5.72578	5.33445	5.57489	5.42824	5.24907	5.61451	5.8294	7.01412	5.67611	5.46854
622	8	27	K08E7.10	WBGene00044907	K08E7.10	K08E7.10	IV	12561338	5.96239	6.18153	6.24911	5.9281	6.08041	5.95327	5.94731	6.14739	6.00832	6.08864	6.48808	6.34489
623	8	28	T19B4.2.1	WBGene00003793	npp-7	T19B4.2	I	5691841	12.4308	12.6887	12.6217	12.5926	10.8628	12.3149	12.3313	12.3982	11.9339	11.8379	11.9032	11.5148
624	8	29	TC140510	NA	#N/A	#N/A	NA	NA	5.26431	5.6374	5.55105	5.23611	5.31721	5.21438	5.17506	5.38452	5.19968	5.22309	5.62185	5.40484
625	8	30	TC150598	NA	#N/A	#N/A	NA	NA	10.3823	10.55	10.7432	10.3438	10.5494	9.80198	10.1695	10.449	9.60218	10.0337	10.6009	10.1412
626	8	31	Y47D7A.11	WBGene00021623	Y47D7A.11	Y47D7A.11	V	4427755	5.38577	5.73059	5.47726	5.41755	5.40464	6.29878	5.33352	5.6916	5.29228	5.63293	5.79298	6.12487
627	8	32	T06A1.4	WBGene00020279	glb-25	T06A1.4	V	1944956	7.11026	7.53429	7.29175	7.29966	7.12222	7.03707	7.38711	7.38899	6.9246	6.69647	7.50831	6.95234
628	8	33	K02A6.1	WBGene00019292	K02A6.1	K02A6.1	X	8219669	5.44653	5.77738	5.63169	5.30316	5.47481	5.53474	5.40154	5.55376	5.22718	5.44684	5.7336	5.6806
629	8	34	F42A8.1	WBGene00009626	F42A8.1	F42A8.1	II	9341316	11.2866	11.7303	11.2953	11.408	11.2315	11.1685	11.2105	11.4981	10.7618	11.3171	11.4013	10.9843
630	8	35	C56G2.1a	WBGene00016977	C56G2.1	C56G2.1	III	6353328	12.6319	12.7389	12.4597	12.9839	10.7631	12.5804	12.8901	12.8058	12.2683	11.774	12.4673	12.0514
631	8	36	C32E8.9	WBGene00016325	C32E8.9	C32E8.9	I	3794555	11.1793	11.4477	11.7664	11.3071	11.1843	11.3624	11.4459	11.2263	11.4287	11.3524	11.2978	11.3904
632	8	37	Y24D9A.1b	WBGene00021281	Y24D9A.1	Y24D9A.1	IV	4408599	8.49233	8.9736	8.62266	9.49905	7.34457	7.8654	8.9665	8.62228	8.34747	7.74399	8.62336	8.04485
633	8	38	K08D8.4c	WBGene00010658	K08D8.4	K08D8.4	IV	12907437	10.7855	10.6931	10.2883	10.7043	10.1821	10.3713	10.6748	10.2563	10.8264	10.1769	10.1735	11.0525
634	8	39	ZK1290.15	WBGene00044775	ZK1290.15	ZK1290.15	II	7523514	6.70303	7.43026	8.06039	7.68345	6.17945	7.2173	7.37288	6.99513	7.23515	7.16311	7.34229	6.80942
635	8	40	C33D3.2	WBGene00014694	C33D3.2	C33D3.2	X	10491625	5.50958	5.77988	5.45363	5.52148	5.5292	5.47616	5.41188	5.55383	5.18821	5.21013	5.57971	5.45367
636	8	41	B0207.12a	WBGene00000232	avr-14	B0207.12	I	5967253	9.90454	10.2586	10.0021	9.80928	10.5235	10.0637	9.79361	9.76271	9.67079	9.31836	10.3198	10.0989
637	8	42	H18N23.2b	WBGene00019211	H18N23.2	H18N23.2	X	17622625	8.19077	8.65966	8.09005	8.95138	8.198	9.55697	8.9032	8.44631	8.44753	7.73521	9.10692	9.25834
638	8	43	C08F11.2	WBGene00007451	C08F11.2	C08F11.2	IV	13621798	5.42312	5.6996	5.39928	5.38718	5.2089	5.11215	5.15814	5.56668	5.21264	5.18674	5.40597	5.17276
639	8	44	T27E4.1	WBGene00020861	T27E4.1	T27E4.1	V	9092673	8.94528	9.30089	9.0248	9.20668	8.61555	8.63985	9.05219	8.98221	8.29627	8.05847	8.90739	8.39668
640	8	45	T20D3.3a.1	WBGene00011857	T20D3.3	T20D3.3	IV	9333319	13.012	13.1007	13.5616	12.9249	13.6348	13.0001	13.0648	13.2299	12.6896	13.077	13.6129	13.5107
641	8	46	Y57G11C.24g	WBGene00001330	eps-8	Y57G11C.24	IV	14879450	11.6178	11.6792	11.4961	11.9571	11.1586	11.4688	11.7917	11.5079	11.1372	10.7699	11.6017	11.4967
642	8	47	K02E11.11	WBGene00050975	K02E11.11	K02E11.11	V	14225376	5.71558	6.11875	5.67513	5.79525	5.41243	5.6353	5.57409	5.86685	5.36569	5.60916	5.50723	5.52718
643	8	48	F35E2.4	NA	#N/A	#N/A	NA	NA	5.45074	5.8752	6.25031	5.49209	5.84032	5.69289	5.36482	6.09148	6.67732	7.81207	5.68408	5.76615
644	8	49	F36G9.6	WBGene00005686	sru-23	F36G9.6	V	15970407	5.87807	6.39399	6.09286	5.93032	5.98019	5.57287	5.79157	6.18039	5.78365	5.51136	5.8448	5.66406
645	8	50	F48F7.8	WBGene00009853	F48F7.8	F48F7.8	X	13980762	5.97967	6.40205	5.90773	5.52135	5.71055	6.07541	5.53429	6.38286	5.99484	5.4388	5.77325	6.17372
646	8	51	M04G12.2	WBGene00000789	cpz-2	M04G12.2	V	13381172	15.5956	15.7679	15.4999	15.4106	15.6059	15.2322	15.4493	15.5441	15.3002	15.059	15.8049	15.9413
647	8	52	C31B8.7	WBGene00016282	C31B8.7	C31B8.7	V	2900447	7.7215	8.07484	8.15633	7.58954	7.98078	7.58779	7.70126	7.84617	7.54812	7.60182	8.13796	8.04252
648	8	53	T07H3.2	WBGene00020325	bath-46	T07H3.2	II	1598034	8.74375	8.82659	8.25544	8.10917	8.13653	7.41674	8.13267	8.39319	8.37888	7.59873	8.13093	8.34511
649	8	54	Y75B7AL.4a	WBGene00022286	rga-4	Y75B7AL.4	V	1373590	7.5462	7.19277	7.08246	7.38417	8.34667	7.72737	7.24474	6.97958	8.2916	8.53842	8.32456	8.54969
650	8	55	T02B11.5	WBGene00005622	srj-38	T02B11.5	V	882178	5.24668	5.77618	5.45132	5.43096	5.27627	5.12522	5.24351	5.64667	5.30057	5.30141	5.73171	5.25462
651	8	56	BJ790951	WBGene00011275	R53.6	R53.6	II	9968531	5.7331	6.01078	5.7375	5.65255	5.57669	5.39139	5.43488	5.77636	5.33166	5.38842	5.65865	5.38981
652	8	57	B0464.7.2	WBGene00000235	baf-1	B0464.7	III	9467360	12.435	11.859	11.7189	12.3606	12.3477	11.232	12.5121	12.6674	11.8795	11.6095	11.5996	12.1357
653	8	58	C24D10.2.1	WBGene00016054	C24D10.2	C24D10.2	IV	5163329	6.05044	6.24091	7.76924	6.26264	7.01821	6.32647	5.95574	6.93704	8.00035	10.5817	6.66124	6.75209
654	8	59	F41E6.4c	WBGene00018285	smk-1	F41E6.4	V	8607777	7.83968	7.97268	7.6969	8.07911	7.33331	6.51667	8.00282	7.59307	7.31479	7.12734	7.95831	7.19231
655	8	60	C17C3.1c	WBGene00015887	C17C3.1	C17C3.1	II	5570610	6.06251	6.52012	6.88805	6.10856	5.99556	5.93986	6.52814	6.24636	6.04833	6.15436	6.27467	5.94169
656	8	61	C14E2.6	WBGene00015775	C14E2.6	C14E2.6	X	1827733	5.6028	5.89182	6.07324	5.54595	5.72372	5.53092	5.64105	5.82615	5.86685	6.02523	5.7158	5.63175
657	8	62	K07H8.10.1	WBGene00019510	K07H8.10	K07H8.10	IV	8286568	13.331	13.167	12.8964	13.4662	12.6567	12.0398	13.4985	13.1555	12.8578	12.779	12.6807	12.4288
658	8	63	F53C11.9	WBGene00044921	F53C11.9	F53C11.9	V	13777995	13.1001	13.4398	12.8919	12.8985	12.7064	12.441	12.9379	12.9991	12.7382	12.2785	13.2165	12.7291
659	8	64	B0284.1	WBGene00007131	B0284.1	B0284.1	III	4376473	8.66983	7.5812	6.84451	7.26761	8.98652	6.93326	7.25859	9.24355	8.39465	6.61267	8.1677	8.92316
660	8	65	K09F6.11	WBGene00044361	K09F6.11	K09F6.11	II	2280051	5.64927	5.78837	5.65865	5.63639	5.59003	5.37715	5.47773	5.73723	5.4547	5.35212	5.70604	5.45682
661	8	66	F07E5.10	WBGene00023266	F07E5.10	F07E5.10	II	2077023	7.4077	6.94216	6.33309	7.66178	8.47166	6.2942	7.70014	7.09854	6.67988	8.1958	9.10328	6.90309
662	8	67	F57G8.8	WBGene00005747	srv-36	F57G8.8	V	16320771	5.56311	5.87152	5.60413	5.52674	5.47789	5.5435	5.40511	5.6288	5.36577	5.50006	5.64831	5.71457
663	8	68	Y34B4A.3	WBGene00002031	hst-6	Y34B4A.3	X	5275534	9.64249	9.59171	9.38225	9.26357	9.45045	8.34437	9.46361	9.59819	8.86102	8.38294	9.59499	9.47073
664	8	69	T01B11.4	WBGene00020140	ant-1.4	T01B11.4	IV	8459204	7.51143	7.25064	8.83044	8.41441	10.1025	8.7304	7.80346	8.48263	10.8545	12.6581	8.24945	9.71478
665	8	70	Y54E5A.4.2	WBGene00003790	npp-4	Y54E5A.4	I	14701105	6.84391	7.15146	6.57874	6.78916	6.40944	6.09746	7.0734	6.7668	6.83809	6.71969	6.99869	6.88689
666	8	71	F54H12.1a	WBGene00000041	aco-2	F54H12.1	III	7973647	12.3333	12.4837	12.5486	12.2005	12.2365	11.4981	12.6634	12.4562	12.5552	12.671	12.6971	12.2329
667	8	72	C08H9.5	WBGene00003862	old-1	C08H9.5	II	9866571	7.86997	8.11798	8.38078	7.87403	7.63133	7.6995	8.16457	8.10105	7.73676	7.04716	8.18189	8.11156
668	8	73	C36E8.5.1	WBGene00006537	tbb-2	C36E8.5	III	4015745	14.7988	14.6869	14.2961	14.3558	14.8373	14.0223	14.8247	14.6857	14.8541	14.3423	14.7192	15.2215
669	8	74	T26H5.9	WBGene00044206	T26H5.9	T26H5.9	V	15444886	13.7937	13.562	12.5808	13.2175	15.0116	12.9671	13.5346	14.5177	14.2575	12.6917	14.6639	14.522
670	8	75	Y55B1AR.1.1	WBGene00002269	lec-6	Y55B1AR.1	III	599510	15.3549	15.1498	15.1305	15.0273	15.5747	14.9659	15.8987	15.7817	15.5375	15.3757	15.679	16.1428
671	8	76	C09G12.17	WBGene00044470	C09G12.17	C09G12.17	IV	3495293	5.51843	5.65137	5.54358	5.50202	5.30497	5.31489	5.19293	5.44474	5.34443	5.22659	5.5508	5.52305
672	8	77	E02H9.1	WBGene00017099	E02H9.1	E02H9.1	III	2468474	6.08358	6.27652	6.41859	5.78638	6.7508	5.42755	6.00213	6.35504	6.3065	6.47049	6.80794	6.294
673	8	78	Y116A8C.11	WBGene00013791	Y116A8C.11	Y116A8C.11	IV	16988751	5.45737	5.6346	5.44921	5.25004	5.35207	5.58498	5.46592	5.72704	5.49942	5.5725	5.56102	6.00477
674	8	79	DarkCorner	NA	#N/A	#N/A	NA	NA	5.5298	5.57187	5.55647	5.42559	5.32976	5.09543	5.44405	5.50567	5.38385	5.16066	5.44935	5.0609
675	8	80	DarkCorner	NA	#N/A	#N/A	NA	NA	5.50366	5.71843	5.60052	5.2569	5.32725	5.12624	5.42917	5.53334	5.28967	5.18778	5.64113	5.05814
676	8	81	DarkCorner	NA	#N/A	#N/A	NA	NA	5.32983	5.52988	5.59905	5.35442	5.23418	5.14037	5.11127	5.50493	5.2977	5.23548	5.49375	5.21493
677	8	82	DarkCorner	NA	#N/A	#N/A	NA	NA	5.29206	5.68487	5.5486	5.283	5.21982	5.13964	5.21901	5.52108	5.37618	5.24363	5.60205	5.11708
678	8	83	DarkCorner	NA	#N/A	#N/A	NA	NA	5.13221	7.36001	5.53133	5.20567	5.19388	5.19611	5.13148	7.00808	5.39356	5.16208	5.46009	5.25502
679	8	84	DarkCorner	NA	#N/A	#N/A	NA	NA	5.24503	5.8097	5.43918	5.06264	5.27455	5.1041	5.15981	5.44271	5.21801	5.1358	5.73546	5.12315
680	8	85	DarkCorner	NA	#N/A	#N/A	NA	NA	5.19508	5.61688	5.50137	5.35558	5.28279	5.15159	5.1438	5.41051	5.37837	5.30852	5.50313	5.18733
681	9	1	DarkCorner	NA	#N/A	#N/A	NA	NA	5.19562	5.40208	5.57597	5.6185	5.09967	5.08835	5.22431	5.2279	5.62939	5.36323	5.48411	5.23551
682	9	2	DarkCorner	NA	#N/A	#N/A	NA	NA	5.16795	5.43279	5.6307	5.46499	5.1825	5.20048	5.17456	5.19039	5.44381	5.24318	5.41918	5.1998
683	9	3	DarkCorner	NA	#N/A	#N/A	NA	NA	5.11739	5.20323	5.56323	5.44113	5.19238	5.13233	5.1032	5.0423	5.38009	5.18121	5.54794	5.1059
684	9	4	DarkCorner	NA	#N/A	#N/A	NA	NA	5.21732	5.11986	5.54557	5.53919	5.1486	5.2072	5.11936	5.11238	5.50801	5.12354	5.59612	5.16461
685	9	5	DarkCorner	NA	#N/A	#N/A	NA	NA	5.08462	5.24423	5.81936	5.44981	5.13687	5.14647	5.10713	5.12555	5.54452	5.01656	5.47582	5.15298
686	9	6	DarkCorner	NA	#N/A	#N/A	NA	NA	5.29133	5.1854	5.92675	5.22261	5.18863	5.17682	5.15827	5.02892	5.82544	5.18002	5.50706	5.16089
687	9	7	DarkCorner	NA	#N/A	#N/A	NA	NA	5.15555	5.23	5.98427	5.46716	5.24335	5.10433	5.09729	5.0715	5.8178	5.25474	5.43666	5.18111
688	9	8	F32H2.7	WBGene00009344	F32H2.7	F32H2.7	I	8995570	5.84948	5.88688	7.60654	5.74305	7.01342	6.64635	5.61128	6.53166	8.54386	11.2605	6.48875	7.02661
689	9	9	Y17D7C.4	WBGene00050903	Y17D7C.4	Y17D7C.4	V	18713694	5.71783	5.88203	6.06348	5.7655	5.92875	6.26136	5.56405	5.56387	5.66059	5.47582	6.05022	5.75524
690	9	10	E1A_r60_3	NA	#N/A	#N/A	NA	NA	12.9314	13.166	13.4262	14.9028	10.9769	12.8643	11.8608	11.6235	12.0056	11.4037	10.308	10.2346
691	9	11	EF491745	NA	#N/A	#N/A	NA	NA	6.21613	6.14375	6.52316	6.13556	6.32159	5.82561	6.00628	5.87001	6.16107	5.79789	6.4966	6.16766
692	9	12	K10B2.3b.1	WBGene00019606	clec-88	K10B2.3	II	6365689	8.50351	8.25831	8.73257	8.4686	8.38026	8.01569	8.29051	8.80266	8.84824	9.51684	8.00236	8.473
693	9	13	F32H5.4	WBGene00009350	F32H5.4	F32H5.4	V	13361187	9.88762	9.98615	10.0579	9.62824	9.29813	9.63863	9.7046	9.8784	9.56757	8.97232	9.97203	10.0132
694	9	14	C01G8.1b	WBGene00015312	C01G8.1	C01G8.1	I	5272849	7.08723	6.55429	7.32487	6.51733	7.39503	6.79543	6.46734	6.79822	7.716	7.96408	6.58475	7.79856
695	9	15	C01G5.6	WBGene00015308	C01G5.6	C01G5.6	IV	6522858	10.4761	10.3862	10.6487	10.2103	10.7045	10.7225	10.2553	10.5506	10.5862	10.7115	10.8185	10.8135
696	9	16	C35B1.5.2	WBGene00016435	C35B1.5	C35B1.5	IV	4083581	14.6695	14.8384	14.8597	14.6312	14.5733	15.0052	14.5555	14.4919	14.5113	14.9081	14.9193	14.7876
697	9	17	W07E6.5	WBGene00021076	W07E6.5	W07E6.5	II	476554	6.91908	6.82584	7.49868	6.96748	6.46788	6.17096	6.86699	6.82302	7.05831	6.51161	6.56125	6.27836
698	9	18	T23C6.1	WBGene00007011	mdt-1.2	T23C6.1	X	17151438	8.8133	8.91327	8.97533	8.70396	8.77472	8.19881	8.61656	8.75252	8.66469	7.97995	8.6105	8.60538
699	9	19	Y51A2D.15	WBGene00013082	Y51A2D.15	Y51A2D.15	V	18592765	6.93984	7.15354	7.48261	7.38013	6.46776	6.41465	7.0001	6.93078	7.06972	6.44351	7.3786	6.77492
700	9	20	C26F1.5	WBGene00001719	grl-10	C26F1.5	V	7774497	11.6457	11.9929	11.117	11.3192	11.4375	10.8749	11.1508	11.4191	10.8575	11.2895	11.6101	10.9732
701	9	21	C34D4.12	WBGene00000888	cyn-12	C34D4.12	IV	7132115	11.6687	11.4252	11.4642	11.2875	11.1493	10.7213	11.4211	11.5407	11.0234	10.744	10.9532	10.9234
702	9	22	C33D9.1a	WBGene00001366	exc-5	C33D9.1	IV	8799071	10.2426	10.5348	10.1844	10.4218	9.90056	9.89035	10.543	10.4228	9.71347	9.48042	10.1922	10.137
703	9	23	K07C11.8.1	WBGene00019480	K07C11.8	K07C11.8	V	8215543	12.0907	12.2425	11.8228	11.9917	12.3808	12.2704	12.0269	12.1497	12.0812	12.4288	12.3878	12.5259
704	9	24	ZK228.3	WBGene00013946	ZK228.3	ZK228.3	V	18458202	8.145	8.59522	8.52716	8.97209	8.15904	9.52346	8.81129	7.85803	8.70216	7.77507	8.42697	8.56099
705	9	25	T27E4.8	WBGene00002015	hsp-16.1	T27E4.8	V	9087218	12.1733	11.5451	12.1307	11.1929	12.1619	13.1299	11.2623	12.7826	12.8311	11.4987	12.9367	13.1937
706	9	26	AU210394	NA	#N/A	#N/A	NA	NA	7.1682	7.59139	7.47882	7.66292	6.58305	6.95535	7.36603	7.26404	6.90503	6.69425	7.0641	6.6354
707	9	27	T22F3.11a	WBGene00020700	T22F3.11	T22F3.11	V	3612160	5.39012	5.65383	5.42645	5.47143	5.60271	5.68553	5.2555	5.42489	5.2267	5.17345	5.87581	5.61307
708	9	28	Y82E9BL.2	WBGene00022319	Y82E9BL.2	Y82E9BL.2	III	1351206	5.29963	5.40941	5.27573	5.42499	5.30965	5.22284	5.21493	5.31248	5.12497	5.20745	5.63802	5.14298
709	9	29	C30G4.4a.1	WBGene00016269	C30G4.4	C30G4.4	X	17059185	6.53709	6.39079	6.16693	6.50965	7.12549	7.04482	6.61668	6.49941	6.5108	6.42297	7.04613	7.09547
710	9	30	NP182660	NA	#N/A	#N/A	NA	NA	5.28567	5.69388	5.34271	5.27013	5.34723	5.22348	5.18652	5.29654	5.17033	5.09446	5.47317	5.22059
711	9	31	ZK1307.6	WBGene00001510	fzr-1	ZK1307.6	II	9640918	7.91586	8.06357	7.87538	8.33625	7.15861	7.47858	8.29833	7.81402	7.46012	7.56264	8.08734	7.60654
712	9	32	AU222364	NA	#N/A	#N/A	NA	NA	6.16642	6.68483	6.50572	6.73354	5.64157	6.9738	6.46385	6.55394	6.14483	6.38236	6.74041	6.48683
713	9	33	Y48G9A.9b	WBGene00021702	Y48G9A.9	Y48G9A.9	III	2092749	9.87877	9.99321	9.93401	10.185	9.10436	9.85881	10.101	10.1795	9.98177	9.56509	10.093	9.89069
714	9	34	ZC416.8a	WBGene00006756	unc-17	ZC416.8	IV	3618267	5.22086	5.57513	5.20026	5.37696	5.15827	5.10368	5.18491	5.48066	5.09946	5.20577	5.73123	5.17747
715	9	35	T28D6.2	WBGene00006533	tba-7	T28D6.2	III	11368300	6.05688	5.96676	5.41286	5.68414	7.11482	6.02307	6.0185	6.09546	6.54539	6.23491	6.34956	7.25424
716	9	36	W06B4.2	WBGene00021057	W06B4.2	W06B4.2	II	4468161	11.0223	11.4152	11.1381	11.1077	11.2552	11.0087	11.1044	10.9254	11.3438	11.0512	11.3067	11.5788
717	9	37	C08B6.15	WBGene00077449	C08B6.15	C08B6.15	V	10143907	5.70028	5.91975	5.82255	5.75602	5.86451	5.65664	5.73143	5.95848	5.63548	5.7276	5.88933	5.86593
718	9	38	Y38F1A.3	WBGene00004232	ptr-18	Y38F1A.3	II	12965477	8.81811	9.60378	8.95399	8.9987	8.26003	8.37804	8.69844	8.86207	8.99075	8.63516	9.25597	8.50263
719	9	39	ZK1225.9	WBGene00044713	ZK1225.9	ZK1225.9	I	13210573	5.26222	5.52803	5.18924	5.42742	5.21669	5.24714	5.18879	5.47536	5.16376	5.13527	5.44267	5.24808
720	9	40	F46F2.3	WBGene00009787	F46F2.3	F46F2.3	X	15259504	7.13629	6.68889	6.92696	7.12689	7.67113	6.96435	6.96131	7.11891	7.3725	6.07567	7.12351	7.14416
721	9	41	ZK742.1a.1	WBGene00002078	xpo-1	ZK742.1	V	7805045	10.1612	10.4966	10.2879	10.607	9.72964	10.6457	10.277	10.4218	10.2545	10.0456	10.2918	10.4323
722	9	42	TC142584	NA	#N/A	#N/A	NA	NA	5.71457	6.05168	5.65338	5.85222	5.33902	5.37921	5.70674	5.75984	5.59772	5.51349	5.95928	5.79157
723	9	43	TC138314	NA	#N/A	#N/A	NA	NA	9.13658	9.6034	9.08167	9.45702	8.44028	9.25288	9.30552	9.20489	9.38323	9.20539	9.48193	9.58757
724	9	44	ZK1248.3b	WBGene00001224	ehs-1	ZK1248.3	II	5820679	6.5997	6.47491	6.24346	6.28825	6.7556	7.16052	6.5442	6.3862	6.63004	6.45612	7.05014	7.05558
725	9	45	K09A9.2.1	WBGene00004276	rab-14	K09A9.2	X	15604687	10.9732	11.0837	10.6953	11.2228	10.524	11.1965	10.9173	11.3565	10.6675	10.0269	11.0941	11.3568
726	9	46	F47H4.11	WBGene00009841	fbxa-134	F47H4.11	V	17350356	7.3507	7.86429	7.21018	7.37601	7.56501	7.33989	7.23498	7.41805	7.14496	7.25683	8.07701	8.13582
727	9	47	C29E4.13b	WBGene00015457	C04G6.7	C04G6.7	II	5100395	6.39237	6.43523	6.29043	6.3862	7.13219	6.37998	6.19145	6.35559	6.56537	6.71481	6.64273	6.75694
728	9	48	T27E9.8	WBGene00012098	fbxb-86	T27E9.8	III	13478445	5.19293	5.74089	5.30076	5.17224	5.35143	5.61176	5.1854	5.61543	5.3265	5.25323	5.58255	5.70705
729	9	49	Y45F10D.16	WBGene00044257	Y45F10D.16	Y45F10D.16	IV	13776382	5.99343	6.4263	7.36569	6.09189	6.40849	6.87335	5.94052	6.70267	7.26117	9.54728	6.35863	6.50996
730	9	50	C35A5.11	WBGene00044024	C35A5.11	C35A5.11	V	10502105	10.0673	10.3959	9.49101	9.59006	10.2968	10.3933	9.44739	10.0062	10.4671	10.8263	10.7964	10.2918
731	9	51	C41G7.6	WBGene00008063	C41G7.6	C41G7.6	I	9526531	13.3908	13.7985	12.6157	13.5609	14.4134	14.0051	13.5107	13.7005	14.7531	14.0864	14.0406	14.3507
732	9	52	C36671	NA	#N/A	#N/A	NA	NA	5.55691	5.98219	5.63559	5.79452	5.416	5.61927	5.49364	5.7077	5.36825	5.49209	5.54245	5.65572
733	9	53	Y46G5A.1b	WBGene00012894	tbc-17	Y46G5A.1	II	12694320	6.64082	6.88267	6.80794	7.05932	6.6436	6.88283	6.8519	6.75351	6.89694	6.58794	7.03601	6.95862
734	9	54	ZK863.1	WBGene00014122	ZK863.1	ZK863.1	V	12168200	6.12561	6.26643	6.14745	6.16977	6.46484	5.85993	6.01438	6.26597	5.78006	5.72767	6.48444	6.10535
735	9	55	EC011473	WBGene00044107	F58G6.9	F58G6.9	IV	9651403	7.467	7.43875	8.7208	7.32843	6.77402	7.76456	7.25514	7.53147	6.73432	7.28188	7.45231	7.23588
736	9	56	F13H10.3b	WBGene00008774	F13H10.3	F13H10.3	IV	11012083	9.2199	9.44618	9.72743	9.3191	9.49905	9.76322	9.31145	9.2633	9.3533	9.31478	10.1555	9.85656
737	9	57	M04G7.1	WBGene00019772	M04G7.1	M04G7.1	IV	455726	7.42652	7.45455	6.78723	7.17766	8.50037	7.6774	7.48689	7.49208	7.41909	6.47313	7.84977	7.77922
738	9	58	BJ776097	NA	#N/A	#N/A	NA	NA	5.42155	5.88039	5.54472	5.45844	5.45319	5.5696	5.21201	5.85651	5.44871	5.26686	5.65174	5.60455
739	9	59	T08A9.13	WBGene00044442	T08A9.13	T08A9.13	X	7321947	9.51023	9.28596	8.98076	9.1865	8.74462	7.93334	9.13359	9.36684	8.71717	7.76216	8.73852	8.98541
740	9	60	Y48G1BL.3	WBGene00004246	puf-10	Y48G1BL.3	I	212256	6.75153	6.10393	5.95948	6.11223	6.91293	6.57315	6.13325	6.62341	7.16975	7.07723	6.65488	7.25124
741	9	61	C05D2.1d	WBGene00000900	daf-4	C05D2.1	III	5624967	7.32271	7.65597	7.56641	7.49512	6.72352	6.91579	7.24963	7.20752	6.71481	6.43044	7.28224	6.83293
742	9	62	EC023400	WBGene00010291	F58H10.1	F58H10.1	I	7755777	6.14962	6.56811	6.08371	5.8481	5.71774	5.459	5.93129	6.49494	5.45687	5.73959	6.2013	5.29887
743	9	63	Y41C4A.4a	WBGene00000793	crh-1	Y41C4A.4	III	11657623	9.07218	9.0582	8.98613	9.14718	8.31953	8.83152	9.09677	9.01029	9.1642	8.25831	9.02227	8.73017
744	9	64	C47A10.8	WBGene00005909	srx-18	C47A10.8	V	17796168	6.01813	6.42796	6.18168	6.07608	6.79229	6.61887	5.99299	6.0965	5.93843	6.03153	6.74931	6.61917
745	9	65	NP163658	NA	#N/A	#N/A	NA	NA	5.47817	5.83604	5.41216	5.46117	5.48829	5.47379	5.31643	5.74848	5.35012	5.33331	5.62504	5.71965
746	9	66	C18A11.7a	WBGene00001000	dim-1	C18A11.7	X	8050413	13.2536	13.1779	13.2423	13.3846	13.2707	13.3304	13.695	13.6885	13.341	12.94	13.4072	13.1574
747	9	67	Y67H2A.5.1	WBGene00013463	Y67H2A.5	Y67H2A.5	IV	13300146	11.9342	12.0684	12.0536	12.2782	12.0841	11.5889	12.1427	11.9078	12.0003	12.1253	12.2578	11.9161
748	9	68	EF491769	NA	#N/A	#N/A	NA	NA	5.4368	5.71531	5.46964	5.42277	5.23197	5.19526	5.26292	5.66036	5.33109	5.3567	5.44438	5.37779
749	9	69	Y18D10A.20	WBGene00003989	pfn-1	Y18D10A.20	I	12921992	10.6298	9.63249	9.59687	10.013	10.8887	10.2581	10.1555	10.4326	11.1552	10.0801	10.4627	11.3542
750	9	70	C50H11.9	WBGene00006271	str-244	C50H11.9	V	3057698	5.87649	6.20981	6.04061	5.67513	5.74551	5.30587	5.57033	6.00651	5.74099	5.69464	5.92201	5.48526
751	9	71	BJ107816	NA	#N/A	#N/A	NA	NA	5.91875	6.17569	5.78889	5.71877	6.02431	5.4928	5.89543	6.00022	5.53984	5.55723	5.85885	5.63644
752	9	72	AV181193	NA	#N/A	#N/A	NA	NA	8.23655	8.45294	8.34824	8.55295	6.08513	7.35503	8.16881	8.38078	7.95679	7.38354	7.76193	7.73942
753	9	73	F11E6.3.1	WBGene00008707	F11E6.3	F11E6.3	IV	17470464	13.8912	13.4465	13.6797	13.7411	14.3584	13.9853	14.3952	14.1501	14.6594	14.2969	14.4484	15.1523
754	9	74	M02G9.3	WBGene00010832	M02G9.3	M02G9.3	II	10318217	8.65743	9.15882	9.03556	8.60015	7.99025	7.98671	8.77173	8.97756	7.79144	8.38135	9.16273	8.53779
755	9	75	Y51A2A.12	WBGene00077445	Y51A2A.12	Y51A2A.12	V	18292561	6.10276	5.91148	5.52264	5.41509	5.19685	5.20581	5.77262	5.71737	5.5636	5.19075	5.60978	5.39368
756	9	76	F41E7.6	WBGene00009622	F41E7.6	F41E7.6	X	10306973	6.99027	7.20687	6.98119	6.55281	7.23031	6.14586	6.88429	7.27197	6.84087	6.80588	7.23154	7.16152
757	9	77	F27E11.3a	WBGene00000478	cfz-2	F27E11.3	V	3441499	6.08935	6.25539	6.09507	6.14131	6.20655	5.93384	6.20695	6.26951	5.8064	5.56329	6.32577	6.13387
758	9	78	EQC	NA	#N/A	#N/A	NA	NA	5.645	5.67217	5.46305	5.40572	5.33278	5.56286	5.60444	5.68465	5.61947	5.3052	5.57073	5.90153
759	9	79	Y40B10A.1b	WBGene00021486	lbp-9	Y40B10A.1	V	2068449	13.6941	13.7544	13.562	13.5599	14.0606	12.6042	13.9293	13.9971	14.0324	14.1642	13.4431	13.547
760	9	80	DarkCorner	NA	#N/A	#N/A	NA	NA	5.66148	5.55146	5.5725	5.53617	5.0568	5.20022	5.59992	5.48633	5.33246	5.14662	5.45671	5.20739
761	9	81	DarkCorner	NA	#N/A	#N/A	NA	NA	5.46294	5.65566	5.49531	5.24488	5.15864	5.18532	5.34161	5.53772	5.39808	5.07055	5.41095	5.17033
762	9	82	DarkCorner	NA	#N/A	#N/A	NA	NA	5.20135	5.67605	5.55142	5.19209	5.08097	5.11945	5.19694	5.55723	5.39885	5.23534	5.42979	5.19927
763	9	83	DarkCorner	NA	#N/A	#N/A	NA	NA	5.45827	5.54653	5.56924	5.26721	5.06049	5.15298	5.23764	5.51789	5.48499	5.15233	5.60618	5.0886
764	9	84	DarkCorner	NA	#N/A	#N/A	NA	NA	5.28786	5.6854	5.45808	5.45064	5.22995	5.10089	5.11911	5.48896	5.57845	5.06212	5.49873	5.15441
765	9	85	DarkCorner	NA	#N/A	#N/A	NA	NA	5.14628	5.75593	5.56813	5.26524	5.12709	5.12512	5.16777	5.49364	5.40798	5.23022	5.43629	5.19913
766	10	1	DarkCorner	NA	#N/A	#N/A	NA	NA	5.22602	5.23159	5.53863	5.19097	5.22795	4.94426	5.08339	5.05363	5.57024	5.35281	5.38865	5.18077
767	10	2	DarkCorner	NA	#N/A	#N/A	NA	NA	5.02103	5.23151	5.59422	5.45313	5.12026	5.14923	5.10893	5.20443	5.49607	5.25775	5.43156	5.05896
768	10	3	DarkCorner	NA	#N/A	#N/A	NA	NA	5.22406	5.16561	5.63513	5.35517	5.16208	5.1584	5.0999	5.10393	5.44367	5.19214	5.45737	5.01841
769	10	4	DarkCorner	NA	#N/A	#N/A	NA	NA	5.06703	5.17511	5.69825	5.32914	5.09308	5.17449	5.06852	5.0942	5.34914	5.20618	5.50402	5.27048
770	10	5	DarkCorner	NA	#N/A	#N/A	NA	NA	5.0826	5.03857	5.68283	5.44042	5.04325	5.22573	4.96811	5.00007	5.50348	5.16386	5.51624	5.41594
771	10	6	DarkCorner	NA	#N/A	#N/A	NA	NA	5.14571	5.21117	5.76442	5.42273	5.16335	5.33936	5.09259	5.03275	5.60352	5.04894	5.5648	5.33456
772	10	7	C12D12.5	WBGene00015716	sox-4	C12D12.5	X	3505428	9.00408	8.69121	8.98681	8.6407	9.94965	9.58411	8.42294	8.97666	8.93907	8.34346	9.32839	9.76959
773	10	8	F54D5.7.2	WBGene00010052	F54D5.7	F54D5.7	II	11547397	9.76201	9.71347	9.83629	9.97324	10.4421	11.1201	9.89069	9.77719	10.6174	10.4214	10.4679	11.178
774	10	9	CB392723	NA	#N/A	#N/A	NA	NA	5.3053	5.18029	5.54398	5.52096	5.3782	5.50195	5.26298	5.34679	5.43519	5.3325	5.66231	5.52819
775	10	10	NegativeControl	NA	#N/A	#N/A	NA	NA	5.22022	5.09073	5.48284	5.32668	5.34455	5.20845	5.08802	5.07711	5.32613	5.32221	5.45204	5.26542
776	10	11	Y71G12B.9b	WBGene00022149	lin-65	Y71G12B.9	I	1755330	5.39619	5.35118	5.82485	5.52907	5.2708	5.27368	5.33631	5.2899	5.39802	5.45136	5.5924	5.31987
777	10	12	C06C3.6	WBGene00005271	srh-48	C06C3.6	II	9383302	6.50145	6.38554	6.75739	6.46795	6.28093	6.59962	6.29737	6.27963	6.6963	6.26781	6.5799	6.75603
778	10	13	T14G12.6	WBGene00020515	T14G12.6	T14G12.6	X	3756952	8.79157	9.2537	8.70496	8.53149	8.80304	7.72369	8.38544	8.51689	7.42145	7.97158	8.86664	7.57327
779	10	14	Y1H11.1	WBGene00001782	gst-34	Y1H11.1	II	15179873	5.7242	5.94801	6.09409	6.07746	5.84506	6.26797	6.18637	5.71341	6.05354	5.76986	6.16875	6.21245
780	10	15	C06H2.5	WBGene00007389	glb-3	C06H2.5	V	11134587	6.31308	6.22819	6.34859	6.33593	5.83616	6.43888	6.40022	6.17763	5.97833	5.87589	6.26065	6.45485
781	10	16	C24H12.10	WBGene00016079	C24H12.10	C24H12.10	II	426484	5.34411	5.52148	5.98019	5.53874	5.43726	5.53068	5.24015	5.26773	5.55741	5.24197	5.46126	5.47797
782	10	17	F01D4.4.2	WBGene00001189	egl-21	F01D4.4	IV	10478414	10.7249	10.665	9.92049	10.8729	10.9179	12.3467	11.0941	10.9126	10.9271	9.80591	11.1929	11.8866
783	10	18	ZK666.9	WBGene00014988	ZK666.9	ZK666.9	II	10493279	7.33989	7.5191	7.64607	7.73444	7.17992	7.99003	7.48822	7.48202	7.16957	7.01736	7.45655	7.60669
784	10	19	C36759	NA	#N/A	#N/A	NA	NA	6.29829	6.36828	6.38575	6.41361	5.75121	6.08157	6.26709	6.34821	5.97557	6.0185	5.97388	6.12625
785	10	20	R160.7	WBGene00003084	lst-2	R160.7	X	4377982	6.67195	6.46631	6.05189	6.45397	6.92549	7.21804	6.32986	6.3406	6.79281	6.16598	6.86813	7.35138
786	10	21	F44B9.1a	WBGene00001059	dpf-6	F44B9.1	III	8038170	7.06073	7.05641	6.61917	6.69561	7.14326	7.21774	7.04667	7.02034	6.72818	6.59391	7.09112	6.98569
787	10	22	F44C8.2.2	WBGene00003724	nhr-134	F44C8.2	V	2231124	9.59747	10.0118	9.86356	9.71501	9.72431	9.56191	9.59279	9.48949	9.57249	9.51199	10.0713	10.0224
788	10	23	B0379.3a	WBGene00003508	mut-16	B0379.3	I	10080147	9.9457	10.0333	10.0871	10.1416	9.38294	9.81887	9.87676	9.69466	9.77021	9.87219	9.73117	9.58236
789	10	24	C16A11.5	WBGene00015818	C16A11.5	C16A11.5	II	4223308	7.23635	7.51725	8.11771	7.4659	6.85622	6.85276	7.3327	7.35442	7.2774	7.86927	6.90854	6.6872
790	10	25	F18E3.13	WBGene00045276	F18E3.13	F18E3.13	V	7416097	11.1028	12.472	12.8166	12.1107	11.369	11.9132	11.9994	12.3381	11.8872	13.0515	11.6036	11.2629
791	10	26	F18G5.6	WBGene00017582	F18G5.6	F18G5.6	X	9261992	8.92528	8.73451	8.88477	8.82739	9.00082	9.11005	8.87628	9.26134	8.8077	8.67121	8.82003	9.09171
792	10	27	T19D7.5	WBGene00020573	T19D7.5	T19D7.5	X	664715	9.90921	10.3464	9.99038	9.90744	10.1578	9.66653	10.0231	10.1561	9.61865	9.02709	10.0915	9.88906
793	10	28	AV183978	NA	#N/A	#N/A	NA	NA	5.43497	5.69671	5.48094	5.4875	5.72744	5.73343	5.21712	5.48424	5.10393	5.24395	5.80536	5.56705
794	10	29	C15H9.6.3	WBGene00002007	hsp-3	C15H9.6	X	6088975	8.11249	8.10144	7.80617	8.56262	8.10191	8.33515	8.52716	8.03867	8.18493	7.61596	8.48184	9.16385
795	10	30	T15D6.10	WBGene00011784	T15D6.10	T15D6.10	I	12394109	5.26912	5.54213	5.34961	5.20146	5.1848	5.51663	5.21854	5.50473	5.39207	5.50768	5.72312	5.45617
796	10	31	NM_073493	WBGene00010524	K03B8.6	K03B8.6	V	11407501	5.45803	5.75345	5.64105	5.27925	5.37929	5.36229	5.38969	5.60908	5.39634	5.30308	5.80935	5.31807
797	10	32	NP160387	NA	#N/A	#N/A	NA	NA	5.22186	5.62889	5.33669	5.17993	5.12679	5.24335	5.06755	5.30785	5.07821	5.05487	5.62962	5.23151
798	10	33	EB993769	WBGene00022072	cpg-9	Y67D8C.8	IV	3067842	10.0793	10.5467	10.5775	10.6355	10.425	11.8142	10.3608	10.8605	10.3588	10.7915	11.8074	11.1089
799	10	34	C17F3.1	WBGene00015907	C17F3.1	C17F3.1	I	6669185	6.65558	7.10525	10.723	8.03251	8.89085	8.77904	6.3621	8.50037	9.72527	13.6657	7.98131	8.44337
800	10	35	F02A9.7	WBGene00044406	F02A9.7	F02A9.7	III	9074867	7.72752	8.07257	7.77101	8.05547	7.02499	6.82457	7.75425	7.51634	6.93095	6.45796	7.46882	7.32564
801	10	36	TC139742	NA	#N/A	#N/A	NA	NA	5.49316	5.68602	5.53518	5.57982	5.32151	5.7475	5.39459	5.59127	5.34025	5.32869	5.48728	5.8064
802	10	37	F36G3.1.2	WBGene00009482	F36G3.1	F36G3.1	X	9780303	11.0491	10.9761	10.9959	10.7743	11.6829	10.8387	10.5792	11.3316	11.2544	10.9899	11.332	11.4663
803	10	38	EF491780	NA	#N/A	#N/A	NA	NA	9.126	7.86818	7.68172	8.19095	9.97181	8.82982	8.18542	8.90512	9.51909	7.75599	8.81935	10.2749
804	10	39	BJ151639	NA	#N/A	#N/A	NA	NA	5.74154	5.88649	5.82595	5.84295	5.58106	5.93929	5.75139	5.92123	5.67492	5.7453	5.91509	6.13517
805	10	40	F23C8.13	WBGene00017741	F23C8.13	F23C8.13	I	2415134	6.12066	6.45977	6.10479	6.03877	5.51907	5.7385	6.06214	6.19914	5.84612	5.86919	5.87105	5.70542
806	10	41	T16G1.1	WBGene00004150	pqn-67	T16G1.1	V	12924421	8.33576	9.18549	8.72749	8.6323	8.09608	7.5953	8.58485	8.71286	7.70517	8.11751	8.95651	8.15818
807	10	42	F32A11.3	WBGene00009308	F32A11.3	F32A11.3	II	13151368	7.80937	8.10563	9.31854	8.69873	10.0558	9.28559	7.78825	8.82659	10.5013	12.8431	9.77895	10.0588
808	10	43	R144.10	WBGene00020098	R144.10	R144.10	III	5001332	8.84643	8.50351	9.25424	8.51147	9.92393	8.54831	8.50109	8.7949	9.64679	10.3274	8.58414	9.57741
809	10	44	F37A4.7d	WBGene00004316	rbf-1	F37A4.7	III	6675742	10.1639	10.4045	10.2124	10.1808	9.73569	9.87529	9.99495	10.1542	9.9049	9.31422	10.1411	9.98789
810	10	45	T13F2.10	WBGene00003466	msp-79	T13F2.10	IV	9766719	10.2996	10.9257	13.83	11.3374	13.2027	12.7248	9.62024	12.5922	14.6245	16.6413	11.6478	12.5888
811	10	46	EB997027	NA	#N/A	#N/A	NA	NA	6.14059	6.08051	5.63214	5.70133	6.24566	5.73723	5.65353	6.4118	5.62673	5.4448	6.07788	6.08528
812	10	47	C07E3.4	WBGene00007415	C07E3.4	C07E3.4	II	10360793	5.64943	5.87422	5.40989	5.44605	6.47512	6.07788	5.54172	5.70376	6.02092	7.02515	6.01093	6.5397
813	10	48	TC150739	NA	#N/A	#N/A	NA	NA	5.1871	5.76272	5.21211	5.26127	5.14276	5.3742	5.18699	5.65955	5.09386	5.1292	5.57648	5.39452
814	10	49	R11G11.2b	WBGene00003648	nhr-58	R11G11.2	V	532290	8.69736	9.1214	8.56418	8.93684	8.92316	8.72305	9.00908	8.70574	8.77103	8.44611	8.81788	8.67737
815	10	50	F22B7.5a.1	WBGene00001028	dnj-10	F22B7.5	III	8631067	11.037	11.1073	11.4148	11.3031	10.8877	10.4123	11.1107	11.055	10.7514	10.8168	11.3271	10.968
816	10	51	C25E10.2	WBGene00016092	cyp-33B1	C25E10.2	V	9041306	6.66105	7.21897	6.57943	6.64782	6.39671	6.67469	6.49283	6.60795	6.3133	6.51839	7.04147	6.58632
817	10	52	H28G03.2b	WBGene00019250	H28G03.2	H28G03.2	X	5205739	9.12417	9.32551	9.24997	9.21185	9.10067	7.9444	8.98321	8.98706	8.8724	8.1261	8.89415	8.85178
818	10	53	C50F4.6	WBGene00001910	C50F4.6	C50F4.6	V	9546350	10.4362	10.7055	10.4133	10.1713	9.93993	9.07962	10.4716	10.426	9.54166	9.15585	10.4545	9.85881
819	10	54	K09E4.5	WBGene00001805	gur-4	K09E4.5	II	14104676	8.39074	8.89963	8.85122	8.59187	7.70103	8.15505	8.67248	8.27539	8.18444	7.55021	8.23181	8.2488
820	10	55	F56A8.6.1	WBGene00000774	cpf-2	F56A8.6	III	13266824	9.78703	9.94726	10.587	9.57447	9.96991	9.25444	9.6177	9.69812	10.2047	10.7275	9.88439	10.2502
821	10	56	BJ153727	WBGene00003759	nlp-21	Y47D3B.2	III	11388515	6.04756	6.42679	6.05603	6.03969	6.9393	6.82799	6.15362	6.31722	6.07147	6.16766	6.62546	6.6183
822	10	57	R11A8.6	WBGene00002152	irs-1	R11A8.6	IV	10368579	7.44579	7.49868	6.91437	7.70233	7.82572	7.6118	7.95631	7.32467	7.63377	7.77922	7.65361	8.07087
823	10	58	T06E4.6	WBGene00000719	col-146	T06E4.6	V	9629916	13.3768	13.3962	13.6069	13.7257	14.1681	14.3514	13.8923	13.9229	13.9539	14.4844	15.0107	14.7238
824	10	59	NegativeControl	NA	#N/A	#N/A	NA	NA	5.19084	5.59475	5.48005	5.32756	5.11633	5.13221	5.0519	5.3802	5.39845	5.22213	5.35725	5.10393
825	10	60	F08A8.2	WBGene00008565	F08A8.2	F08A8.2	I	12942268	8.84156	9.35701	8.0599	9.19558	8.01874	7.73968	9.29037	8.55273	8.22929	7.02092	9.34494	8.6378
826	10	61	K10H10.9	WBGene00010764	K10H10.9	K10H10.9	II	14513287	5.44631	5.8725	5.53017	5.54884	5.28251	5.72157	5.36898	5.74663	5.52091	5.4408	5.61677	5.72357
827	10	62	C03A7.2	WBGene00015366	C03A7.2	C03A7.2	V	5181896	5.2252	5.68113	5.26376	5.42725	5.05727	5.25807	5.23671	5.52166	5.46571	5.30561	5.47712	5.34519
828	10	63	R10E11.3a.1	WBGene00011216	usp-46	R10E11.3	III	9776433	9.27195	9.29629	9.563	9.07051	8.89249	8.53377	9.2705	9.16295	9.05496	8.89199	9.21669	8.94752
829	10	64	C18G1.4b	WBGene00003994	pgl-3	C18G1.4	V	4755971	6.60802	6.30236	6.39747	6.22374	8.79086	6.9772	6.55678	6.70589	8.09946	9.07241	7.06523	8.16491
830	10	65	C32E8.3	WBGene00016321	C32E8.3	C32E8.3	I	3786596	11.7486	11.8617	11.6045	11.4729	12.098	11.4156	11.6497	11.7177	11.8906	11.5942	12.1682	12.0837
831	10	66	BJ141072	NA	#N/A	#N/A	NA	NA	9.11046	9.1003	9.14481	9.63004	8.2104	8.56584	9.00979	9.91843	8.58376	8.15607	9.21338	9.05159
832	10	67	C52099	NA	#N/A	#N/A	NA	NA	6.55779	6.88035	6.73749	6.60887	5.80687	6.40701	6.34153	6.41904	6.35849	6.05753	6.38209	6.19756
833	10	68	F20G4.2	WBGene00008991	F20G4.2	F20G4.2	I	7910114	5.84959	6.16546	5.81372	5.79533	5.49589	5.35809	5.62732	5.76416	5.58999	5.49063	5.68854	5.47337
834	10	69	BJ135356	NA	#N/A	#N/A	NA	NA	6.55529	6.65425	6.42654	6.46052	6.70797	6.49941	6.87706	7.1338	6.64427	6.43487	6.37439	6.96403
835	10	70	ZC373.5	WBGene00013870	ZC373.5	ZC373.5	X	10072144	6.41474	6.4772	6.31341	6.19369	7.03771	5.94692	6.60483	6.61735	6.40237	6.3229	6.8193	6.61632
836	10	71	E1A_r60_a20	NA	#N/A	#N/A	NA	NA	14.5989	14.8288	14.9891	15.994	13.2834	13.8097	15.9329	15.2383	15.42	14.4954	13.9578	13.7166
837	10	72	F13H10.9	WBGene00045056	F13H10.9	F13H10.9	IV	11002089	8.31128	8.5708	8.35903	7.85118	8.08428	7.23259	8.2204	8.12714	7.90598	7.41442	8.4906	8.07285
838	10	73	C18B10.6	WBGene00015963	C18B10.6	C18B10.6	V	7479270	6.79893	7.21501	6.95674	6.56811	6.62153	6.08103	6.68035	6.75119	6.50324	6.28371	7.05796	6.63885
839	10	74	R53.4.1	WBGene00011273	R53.4	R53.4	II	9967193	15.8218	15.893	16.0386	15.5775	15.3147	15.55	16.3589	16.0386	15.3211	15.395	16.0692	15.7581
840	10	75	F43G6.8	WBGene00009660	F43G6.8	F43G6.8	II	11812212	11.5815	12.0353	11.3438	11.3551	11.7902	10.7435	11.7082	11.6746	11.6006	12.0523	12.1546	11.8923
841	10	76	Y23B4A.1	WBGene00021267	Y23B4A.1	Y23B4A.1	X	5916993	7.43204	7.90266	7.55997	7.28188	7.81284	6.19404	7.56147	7.67861	7.17844	6.96994	7.19963	7.08151
842	10	77	NP368712	NA	#N/A	#N/A	NA	NA	5.48213	5.77413	5.59618	5.49825	5.23375	5.74472	5.4941	5.72883	5.63981	5.42104	5.67156	6.38104
843	10	78	F49E11.6	WBGene00009892	scl-11	F49E11.6	IV	13051345	5.41936	5.77515	5.36421	5.13687	5.19411	5.55973	5.53319	5.67679	5.99978	5.57281	6.10356	5.60863
844	10	79	F29G6.3a	WBGene00009259	F29G6.3	F29G6.3	X	11511481	7.44015	6.91793	6.48434	6.82831	9.20299	6.53709	7.44085	6.97938	7.92865	7.95172	8.37804	9.27629
845	10	80	DarkCorner	NA	#N/A	#N/A	NA	NA	5.58043	5.74612	5.58437	5.34986	4.98467	5.21453	5.40874	5.41936	5.41674	5.16604	5.42432	5.23658
846	10	81	DarkCorner	NA	#N/A	#N/A	NA	NA	5.35858	5.65892	5.59623	5.2784	5.10029	5.16175	5.18214	5.57423	5.49937	5.22138	5.41296	5.19819
847	10	82	DarkCorner	NA	#N/A	#N/A	NA	NA	5.21315	5.58043	5.62431	5.33493	5.27073	5.08927	5.16501	5.469	5.37872	5.22701	5.45074	5.28973
848	10	83	DarkCorner	NA	#N/A	#N/A	NA	NA	5.0778	5.44843	5.50812	5.16428	5.21741	5.10835	5.19874	5.53534	5.46647	5.25599	5.49068	5.23295
849	10	84	DarkCorner	NA	#N/A	#N/A	NA	NA	5.17241	5.63567	5.45866	5.33669	5.25502	5.15268	5.15901	5.59704	5.36008	5.18111	5.45954	5.01944
850	10	85	DarkCorner	NA	#N/A	#N/A	NA	NA	5.19712	5.66955	5.40818	5.30235	5.21703	5.07885	5.14946	5.43588	5.4523	5.29094	5.38214	5.19578
851	11	1	DarkCorner	NA	#N/A	#N/A	NA	NA	5.22971	5.32493	5.65721	5.35098	5.1785	5.10606	5.21244	5.23506	5.6331	5.30129	5.31307	5.22016
852	11	2	DarkCorner	NA	#N/A	#N/A	NA	NA	5.26656	5.37189	5.5603	5.23452	5.18468	5.06186	5.03008	5.1959	5.60325	5.24516	5.54934	5.13325
853	11	3	DarkCorner	NA	#N/A	#N/A	NA	NA	5.18422	5.19163	5.55394	5.4009	5.21079	5.06755	5.00007	5.14397	5.53075	5.19736	5.5752	5.16932
854	11	4	DarkCorner	NA	#N/A	#N/A	NA	NA	5.10207	5.21854	5.53339	5.36892	5.16095	5.14697	5.0673	5.10065	5.42618	5.11143	5.461	5.19742
855	11	5	DarkCorner	NA	#N/A	#N/A	NA	NA	5.08713	5.09446	5.67547	5.30383	5.15088	5.16089	5.19685	5.06563	5.37737	5.08339	5.53357	5.23542
856	11	6	DarkCorner	NA	#N/A	#N/A	NA	NA	4.94114	5.2016	5.73077	5.45878	5.22682	5.19068	5.03542	5.00857	5.61382	5.08378	5.60249	5.18042
857	11	7	F59E12.13.2	WBGene00006402	fut-3	F59E12.13	II	5657682	10.8318	10.9053	11.0797	10.8347	10.6266	10.786	10.8149	10.9262	10.7192	10.7074	10.8051	10.719
858	11	8	C39D10.8c	WBGene00016535	C39D10.8	C39D10.8	X	7879716	8.81042	7.36646	7.97369	7.91948	10.3875	9.5275	7.95487	7.86838	8.73257	8.53377	8.83632	10.3256
859	11	9	F15D4.6	WBGene00008863	F15D4.6	F15D4.6	II	13249001	6.3439	5.87907	5.94889	6.05139	6.33624	6.52563	5.98131	6.21755	6.22538	5.91701	6.46099	6.94491
860	11	10	F10G7.2.1	WBGene00006626	tsn-1	F10G7.2	II	4706801	7.5894	7.59926	7.57105	8.5576	7.0641	9.76004	8.06236	7.72913	8.11156	7.73369	8.81717	8.70033
861	11	11	K09E4.6	WBGene00010723	cpg-7	K09E4.6	II	14108030	13.3671	13.4613	12.9786	13.2124	13.7568	13.3763	13.311	13.5795	14.0638	14.5973	13.8903	14.0117
862	11	12	BJ145281	WBGene00007219	nlp-38	C01A2.7	I	13402435	5.52853	5.57721	5.83814	5.68288	5.6819	5.63059	5.41001	5.35004	5.44538	5.27064	5.51196	5.30774
863	11	13	W04G5.12	WBGene00045075	W04G5.12	W04G5.12	I	11646515	5.49232	5.43028	5.66655	5.52415	5.3896	5.52197	5.34627	5.26011	5.6806	5.31777	5.69251	5.88655
864	11	14	B0041.8.1	WBGene00015011	B0041.8	B0041.8	I	4647310	9.69561	9.45771	9.64129	9.83222	9.81115	9.563	9.74036	9.73498	9.40036	9.3817	9.72431	9.53559
865	11	15	F59H5.3	WBGene00019131	bath-12	F59H5.3	II	2514978	8.86234	8.9685	9.69167	8.99265	8.9705	8.32042	8.81003	9.2143	8.75332	9.40088	9.09408	8.56537
866	11	16	F02C12.1	WBGene00008515	F02C12.1	F02C12.1	X	13402015	8.42431	8.41315	8.25415	8.73582	8.01319	7.61903	8.37611	8.5196	7.84781	7.23858	8.08047	7.90665
867	11	17	F23F12.4	WBGene00017752	sdz-15	F23F12.4	III	6498585	6.30427	6.29755	6.16683	6.22209	7.57792	6.9965	6.46759	6.06039	6.44096	6.37388	8.73922	8.81646
868	11	18	F19F10.7	WBGene00017603	clec-212	F19F10.7	V	7566136	5.67011	5.78462	6.02296	5.91619	6.18503	6.51715	5.74126	5.60528	6.00651	6.02408	6.13153	6.40451
869	11	19	AU211233	NA	#N/A	#N/A	NA	NA	7.19342	7.36739	8.00257	7.67081	5.94108	7.40488	6.91771	7.41988	7.03285	6.79455	7.24852	6.70957
870	11	20	NP022632	NA	#N/A	#N/A	NA	NA	5.17856	5.38839	5.43437	5.05345	5.24044	5.20659	5.14108	5.24112	5.27383	5.18924	5.52771	5.19379
871	11	21	K10H10.12	WBGene00045403	K10H10.12	K10H10.12	II	14504946	9.91041	10.1021	10.369	10.1775	9.78595	10.3946	10.2495	9.94965	9.98159	9.0237	10.113	10.342
872	11	22	F07C6.3	WBGene00008554	F07C6.3	F07C6.3	IV	12789026	11.6938	11.7784	11.1301	11.8617	11.0432	11.4553	11.9284	11.7555	11.2786	10.8982	11.2782	11.3826
873	11	23	F13E6.4	WBGene00008748	F13E6.4	F13E6.4	X	10691871	7.33798	7.20468	7.0257	7.58633	7.13109	6.94775	7.4234	7.28888	7.05546	6.84988	7.24313	7.23905
874	11	24	K10G4.8	WBGene00005793	srw-46	K10G4.8	V	17292183	5.34536	5.57798	5.3736	5.34455	5.65726	5.65105	5.259	5.42173	5.1871	5.17283	5.55781	5.54658
875	11	25	BJ815451	NA	#N/A	#N/A	NA	NA	6.50376	6.83047	6.48586	6.97308	6.01902	6.14359	6.62965	6.63698	6.00995	6.19499	6.68796	6.05284
876	11	26	ZK666.10	WBGene00005520	sri-8	ZK666.10	II	10472363	5.35867	5.63064	5.33732	5.35505	5.38169	5.41497	5.06676	5.26277	5.16453	5.33539	5.47442	5.23466
877	11	27	K02A4.1	WBGene00001149	bcat-1	K02A4.1	X	12877401	10.9687	10.9883	10.7451	11.6752	10.8942	10.7549	11.6766	11.0797	10.9031	11.1123	11.1426	10.8567
878	11	28	B0035.11	WBGene00007110	B0035.11	B0035.11	IV	11327584	9.61939	9.87989	9.62799	9.98253	9.00832	8.80928	9.68332	9.47493	9.14656	8.9759	9.36829	9.00255
879	11	29	T02B11.1	WBGene00005210	srg-53	T02B11.1	V	879795	6.63869	6.78022	6.42872	6.28566	6.73354	5.87058	6.28266	6.51206	6.37885	6.09118	6.62721	6.66165
880	11	30	Y73C8C.4	WBGene00022263	Y73C8C.4	Y73C8C.4	V	3100011	7.50313	7.88642	7.51953	7.26203	7.38636	6.76437	7.24096	7.55692	6.83629	7.01125	7.59738	7.32661
881	11	31	T09F3.4	WBGene00011663	T09F3.4	T09F3.4	II	10395660	8.78458	9.00932	9.20245	8.77666	8.53108	8.34226	8.74702	8.81544	8.5975	8.76742	9.06327	8.65836
882	11	32	F38A3.2	WBGene00004300	ram-2	F38A3.2	II	11015511	15.6853	15.8021	15.5792	15.6081	15.7581	15.9428	15.3167	15.5705	15.739	16.0009	16.4261	16.1345
883	11	33	EB995988	NA	#N/A	#N/A	NA	NA	5.31242	5.5993	5.31373	5.28524	5.17318	5.57597	5.02464	5.48746	5.15951	5.06382	5.45484	5.37762
884	11	34	F32A5.2a	WBGene00017968	F32A5.2	F32A5.2	II	7245855	6.80252	6.98219	6.75713	6.97224	7.34278	7.1703	7.43266	7.03333	6.61359	7.05274	7.65969	7.56072
885	11	35	F49E11.2	WBGene00009889	F49E11.2	F49E11.2	IV	13035923	7.9774	7.98432	7.46106	7.74159	7.79446	7.47325	7.82434	8.11798	7.27	6.84547	7.57645	7.44621
886	11	36	F01G4.6b	WBGene00008505	F01G4.6	F01G4.6	IV	11146911	8.67217	8.62865	7.77169	8.77308	10.9756	10.7074	9.5176	8.93587	9.54786	9.9924	10.4414	10.868
887	11	37	W08E12.9	WBGene00021090	W08E12.9	W08E12.9	IV	3306737	5.59864	5.83791	5.67531	5.47039	5.41548	5.46159	5.49561	5.7022	5.36662	5.38385	5.78904	5.3797
888	11	38	C03G5.2	WBGene00015392	nspc-7	C03G5.2	X	8541805	12.0421	12.3079	12.4371	12.2593	11.4812	12.4135	11.9576	12.1679	12.1944	12.1685	11.9003	11.6253
889	11	39	F22A3.1a	WBGene00017687	ets-4	F22A3.1	X	6519064	8.12659	8.12742	8.05746	8.27243	8.08375	8.20869	8.32429	8.1428	7.85659	7.55464	8.1717	8.38756
890	11	40	F21F8.5	WBGene00017679	F21F8.5	F21F8.5	V	8265228	5.70418	5.79219	5.99556	5.68639	5.49209	5.57133	5.75433	5.76325	5.53586	6.73707	5.91528	5.70901
891	11	41	BJ137842	NA	#N/A	#N/A	NA	NA	5.62257	5.88456	5.68258	5.79754	5.6266	6.19386	5.76867	5.80885	5.74988	5.89242	6.14923	6.2037
892	11	42	K04G11.1	WBGene00010570	K04G11.1	K04G11.1	X	14335419	5.42483	5.72001	5.45831	5.52333	5.48139	5.47984	5.38565	5.59481	5.3385	5.36091	5.72868	5.68241
893	11	43	NM_076703	WBGene00020504	T14E8.1	T14E8.1	X	6553245	5.23375	5.57648	5.35294	5.38744	5.14932	5.16958	5.32229	5.48442	5.14482	5.12854	5.56765	5.16428
894	11	44	C37H5.13a	WBGene00016511	C37H5.13	C37H5.13	V	4857145	7.90801	8.08345	8.04667	7.95535	8.21057	8.68789	8.07365	7.84456	8.17455	8.51224	8.55485	8.50297
895	11	45	VZK822L.2	WBGene00012163	VZK822L.2	VZK822L.2	IV	11911620	10.8844	11.2766	10.5944	10.9744	9.60561	9.3685	10.8387	10.508	9.51626	9.6564	9.86485	9.27955
896	11	46	F55A12.9d.1	WBGene00004131	pqn-44	F55A12.9	I	5372854	8.90093	8.73513	8.54733	9.37571	9.55028	9.45514	9.24741	9.03192	8.72277	8.58466	9.56863	9.40841
897	11	47	F09F7.3.1	WBGene00017300	F09F7.3	F09F7.3	III	5557299	12.0452	12.2146	12.2282	12.4478	11.7427	11.4762	12.296	12.0052	11.7212	11.8927	11.7268	11.5137
898	11	48	W03G9.5	WBGene00021016	W03G9.5	W03G9.5	I	4968008	5.5189	5.92684	6.00743	5.44662	5.53415	5.40154	5.39808	5.79654	5.65145	7.36768	5.59029	5.64723
899	11	49	C44E12.1	WBGene00016657	C44E12.1	C44E12.1	X	7596872	10.6207	10.1282	10.0132	9.85707	10.2384	9.6724	9.82297	10.2501	10.0866	8.82332	9.82605	10.421
900	11	50	Y57G11C.12a.1	WBGene00013308	nuo-3	Y57G11C.12	IV	14796377	13.9893	14.1664	14.2843	13.9609	14.0858	14.0194	14.1814	14.3432	13.9368	14.2038	14.2265	14.2192
901	11	51	C54F6.12	WBGene00016929	C54F6.12	C54F6.12	V	7536847	8.1656	8.38004	7.89567	8.15376	8.45935	7.89625	8.13879	8.46023	8.21003	7.35311	8.32153	8.58999
902	11	52	R11A8.7a	WBGene00011240	R11A8.7	R11A8.7	IV	10374877	5.70193	5.8947	5.74409	5.68881	5.80755	5.66134	5.68771	5.76679	5.83508	5.87439	6.17047	5.79504
903	11	53	B0294.3	WBGene00015118	B0294.3	B0294.3	X	1892182	5.44943	5.73928	5.5461	5.47536	5.35505	5.48078	5.16978	5.49572	5.31064	5.12837	5.44518	5.38657
904	11	54	C01G6.2	WBGene00007224	C01G6.2	C01G6.2	II	9267259	6.08528	6.47807	7.09872	6.42249	6.64456	6.13546	5.9284	6.54188	7.14515	9.59499	6.65192	6.33309
905	11	55	Y54F10AL.1b	WBGene00021847	Y54F10AL.1	Y54F10AL.1	III	2487757	8.51515	8.54561	8.41707	8.38888	7.80374	7.74729	8.32544	8.2967	7.79034	7.63133	8.5081	8.15526
906	11	56	NM_060033	WBGene00012296	W06D4.2	W06D4.2	I	9056289	6.72726	6.7553	8.32188	6.84799	8.07017	7.77282	6.80308	7.97609	8.59951	10.9547	7.21774	8.07112
907	11	57	F41E7.1	WBGene00009617	F41E7.1	F41E7.1	X	10279532	9.6989	9.74385	9.8655	9.50263	9.08353	9.05291	9.59388	9.83653	9.16325	8.46352	9.56727	9.35378
908	11	58	T12C9.6	WBGene00003615	nhr-16	T12C9.6	II	4438858	9.81667	9.92074	10.2322	9.54352	9.50887	9.60218	9.62244	9.45122	9.63004	9.58109	10.1782	10.0101
909	11	59	F33G12.3.2	WBGene00018015	F33G12.3	F33G12.3	II	5031803	6.24511	6.33821	6.15139	6.3447	6.13113	5.91892	6.38812	6.15353	6.12991	6.24534	6.52546	6.34646
910	11	60	EC037247	NA	#N/A	#N/A	NA	NA	5.32756	5.61803	5.45141	5.33091	5.25871	5.3189	5.15173	5.49168	5.32642	5.27212	5.31373	5.36157
911	11	61	R13H4.2a	WBGene00014826	R13H4.2	R13H4.2	V	11836337	12.5926	12.7787	12.8661	12.6294	12.9616	12.8961	12.5859	12.6468	12.9347	12.7432	13.3047	13.166
912	11	62	R11H6.1.2	WBGene00003982	pes-9	R11H6.1	V	14595247	8.63748	8.51541	8.28859	8.84611	9.89114	8.60035	9.25902	8.76069	9.06327	9.4341	9.24303	9.84042
913	11	63	W05B10.2	WBGene00012277	ccch-3	W05B10.2	V	12658508	11.9022	11.9022	12.0169	11.4828	12.1575	11.0255	11.6082	11.8832	11.7041	11.8659	11.8045	11.8074
914	11	64	K08B4.4	WBGene00019516	ugt-20	K08B4.4	IV	6080879	8.48633	8.64848	8.94322	8.27844	8.29283	7.91837	8.56485	8.28593	8.2171	8.18151	8.85708	8.55507
915	11	65	ETG05_66023	NA	#N/A	#N/A	NA	NA	5.48437	5.66583	5.39389	5.6032	5.68728	5.40488	5.26909	5.52397	5.2232	5.33579	5.48584	5.60552
916	11	66	Y57A10A.3	WBGene00013248	Y57A10A.3	Y57A10A.3	II	12150807	10.4581	10.3238	11.0236	10.3837	10.8463	9.73517	10.2158	10.8282	10.5233	11.0213	10.4656	10.3507
917	11	67	H38K22.7	WBGene00044912	H38K22.7	H38K22.7	III	4321719	5.23754	5.68944	5.75707	5.40865	5.28978	5.05768	5.18385	5.63035	5.5287	6.57315	5.54133	5.31856
918	11	68	CB395912	NA	#N/A	#N/A	NA	NA	5.69671	6.09584	5.88012	5.86956	6.50592	5.98158	5.51034	5.94664	5.6523	5.63468	5.84349	5.9382
919	11	69	E04A4.8.1	WBGene00004432	rpl-20	E04A4.8	IV	4749003	8.20164	8.40431	8.4691	8.22418	8.37652	8.19077	8.13169	7.98447	7.95907	7.70126	8.15392	8.24857
920	11	70	NM_064150	WBGene00003228	mex-1	W03C9.7	II	11968552	5.92602	6.1838	5.98708	6.00194	5.31368	5.67011	5.86653	5.9149	5.58741	5.60762	5.53815	5.38828
921	11	71	B0218.8	WBGene00015052	clec-52	B0218.8	IV	8167144	13.6415	14.132	11.1502	13.7197	12.3782	12.3233	14.0899	13.1561	12.7218	10.1504	13.5112	12.6282
922	11	72	cTel54X.1	WBGene00008352	fbxa-6	cTel54X.1	III	1271	10.1898	10.6114	10.7028	10.2344	10.7729	9.94637	10.3292	10.0906	9.8897	9.96118	11.2486	11.2057
923	11	73	D34279	NA	#N/A	#N/A	NA	NA	5.62933	5.96484	5.71043	5.64046	5.19052	5.56818	5.56176	5.85865	5.79706	5.59753	6.05126	5.9487
924	11	74	F11E6.8	WBGene00008711	F11E6.8	F11E6.8	IV	17444075	10.7291	10.9451	10.6457	10.2204	11.2438	10.067	10.6346	10.9361	10.6776	10.8602	11.5791	11.0808
925	11	75	T21B4.4b	WBGene00011878	T21B4.4	T21B4.4	II	12497125	6.89779	7.38652	7.10422	7.01921	7.61272	6.87047	7.06472	7.21683	7.03901	6.85042	7.35748	7.26681
926	11	76	F37A4.6	WBGene00018136	F37A4.6	F37A4.6	III	6705756	6.45498	6.77424	6.67647	6.27823	6.20029	5.68332	6.29438	6.17217	6.24129	5.99437	6.03509	6.1621
927	11	77	C39D10.2	WBGene00016530	C39D10.2	C39D10.2	X	7888659	7.71248	7.63455	7.54812	7.49156	7.92633	6.71563	7.86384	7.93799	7.2985	6.87668	7.50636	7.17822
928	11	78	T14G12.4a	WBGene00001434	fkh-2	T14G12.4	X	3740195	7.66292	8.18088	7.87993	7.37164	8.13357	7.7715	7.60807	7.78666	7.32899	6.90089	8.65354	8.02989
929	11	79	Y116A8C.8	WBGene00013788	Y116A8C.8	Y116A8C.8	IV	16931948	5.53309	5.70104	5.48728	5.3303	5.2288	5.25686	5.43292	5.65596	5.38412	5.40997	5.63383	5.34653
930	11	80	DarkCorner	NA	#N/A	#N/A	NA	NA	5.65963	5.713	5.5261	5.28786	5.21291	5.03237	5.60274	5.40431	5.37647	5.20858	5.44738	5.19339
931	11	81	DarkCorner	NA	#N/A	#N/A	NA	NA	5.3164	5.66976	5.59359	5.2592	5.11143	5.05999	5.1504	5.4147	5.42549	5.29212	5.5189	5.16701
932	11	82	DarkCorner	NA	#N/A	#N/A	NA	NA	5.28397	5.67465	5.55229	5.28373	5.02464	5.08443	5.19679	5.62814	5.20618	5.23116	5.51565	5.09836
933	11	83	DarkCorner	NA	#N/A	#N/A	NA	NA	5.14397	5.6426	5.52656	5.11588	5.21356	5.07711	5.11439	5.50155	5.34483	5.31911	5.64004	4.99059
934	11	84	DarkCorner	NA	#N/A	#N/A	NA	NA	5.26964	5.73243	5.54392	5.37979	5.13954	5.1366	5.00938	5.3663	5.45031	5.2252	5.54201	5.1866
935	11	85	DarkCorner	NA	#N/A	#N/A	NA	NA	5.21334	5.63057	5.47352	5.25834	5.14286	5.05858	5.03175	5.47822	5.37017	5.13163	5.40203	5.07752
936	12	1	DarkCorner	NA	#N/A	#N/A	NA	NA	5.21264	5.34007	5.49285	5.19819	5.25243	5.03392	5.13063	5.16208	5.6618	5.2325	5.51872	5.21712
937	12	2	DarkCorner	NA	#N/A	#N/A	NA	NA	5.12129	5.07475	5.52542	5.2674	5.00455	5.01323	4.97692	5.13444	5.45872	5.18988	5.6474	5.098
938	12	3	DarkCorner	NA	#N/A	#N/A	NA	NA	5.0673	5.21837	5.56424	5.23751	5.20243	5.17236	5.07821	5.13365	5.48115	5.23629	5.65533	5.29804
939	12	4	DarkCorner	NA	#N/A	#N/A	NA	NA	5.11327	5.20858	5.46647	5.5099	5.14875	5.15577	5.03349	5.02103	5.50017	5.06937	5.59118	5.108
940	12	5	DarkCorner	NA	#N/A	#N/A	NA	NA	5.01944	5.19789	5.60181	5.23944	5.12581	5.12786	5.0554	5.098	5.46234	5.11708	5.72396	5.09049
941	12	6	NM_001026480	NA	#N/A	#N/A	NA	NA	5.56429	5.37605	5.76477	5.62889	5.51234	5.51196	5.46647	5.38723	5.88372	5.48266	5.96792	5.82698
942	12	7	K10D2.1a	WBGene00019627	K10D2.1	K10D2.1	III	5191089	9.78382	9.9047	10.0447	10.1076	9.08949	9.48263	10.1219	9.6533	9.56863	8.90512	9.48584	9.46422
943	12	8	BJ780274	NA	#N/A	#N/A	NA	NA	5.62604	5.54716	5.7912	5.87439	5.72157	5.51244	5.56206	5.444	5.61655	5.59337	5.92675	5.62604
944	12	9	C35097	NA	#N/A	#N/A	NA	NA	5.68339	5.61275	5.84341	5.75864	5.4134	5.62739	5.52615	5.62689	5.86252	5.66812	5.86791	5.78948
945	12	10	TC140564	NA	#N/A	#N/A	NA	NA	6.11517	6.29867	6.36717	6.16782	6.60421	6.69612	6.11117	6.01134	6.01723	5.93757	6.66764	6.42984
946	12	11	C17F4.12	WBGene00044374	C17F4.12	C17F4.12	II	3243672	5.88362	6.14216	6.04082	5.98653	6.24808	6.1068	5.9281	5.93154	7.06188	7.01709	6.53859	6.39742
947	12	12	F56D5.3	WBGene00010148	F56D5.3	F56D5.3	IV	9399675	10.871	10.3569	11.0161	10.4087	10.7587	11.4022	10.2563	10.1733	10.759	9.53958	10.8524	11.6988
948	12	13	Y52B11A.3b	WBGene00013123	Y52B11A.3	Y52B11A.3	I	10970486	6.20948	6.17475	6.25584	6.17303	6.06433	6.14567	6.10298	5.80713	6.09118	6.07598	6.32427	6.02367
949	12	14	Y105E8B.11	WBGene00044265	Y105E8B.11	Y105E8B.11	I	14620376	5.30676	5.3505	5.46872	5.25857	5.17048	5.2725	5.29376	5.25961	5.51171	5.3705	5.683	5.48369
950	12	15	C49F5.9	WBGene00045316	C49F5.9	C49F5.9	X	11961445	8.95776	9.97931	8.99753	9.61299	9.45122	9.46328	9.78703	9.21211	9.57219	8.92994	9.686	9.9958
951	12	16	K01D12.6	WBGene00010465	K01D12.6	K01D12.6	V	12398736	10.3624	10.3924	10.6242	10.291	10.5039	10.1347	10.3007	10.3029	10.0325	10.3105	10.2468	10.3399
952	12	17	D70159	NA	#N/A	#N/A	NA	NA	5.32213	5.30383	5.4761	5.37568	5.31475	5.37635	5.24748	5.1584	5.43069	5.15428	5.66346	5.41282
953	12	18	Y7A9C.7	WBGene00023514	srz-72	Y7A9C.7	IV	16299110	5.28826	5.32113	5.4962	5.37605	5.1959	5.26818	5.33718	5.27334	5.26169	5.28805	5.69696	5.36382
954	12	19	F38E11.12	WBGene00000563	cng-3	F38E11.12	IV	9477499	5.55252	5.65664	5.72682	5.85014	5.36838	5.36915	5.46749	5.44106	5.46344	5.28935	5.66167	5.27497
955	12	20	C58514	NA	#N/A	#N/A	NA	NA	5.4522	5.57009	5.7075	5.59935	5.51057	5.61992	5.42305	5.39648	5.50425	5.47117	5.59434	5.55318
956	12	21	B0464.6.2	WBGene00007186	B0464.6	B0464.6	III	9462887	10.1652	10.4015	10.4625	10.4217	9.60643	9.78191	10.3399	10.3664	9.89515	10.0455	10.0628	10.2037
957	12	22	ZC513.8	WBGene00000620	col-43	ZC513.8	V	8049724	9.37571	9.70357	9.06739	9.43499	10.2796	10.4269	9.41334	9.2342	9.80106	9.73976	11.2953	10.5504
958	12	23	F54B8.1	WBGene00010016	F54B8.1	F54B8.1	V	15810759	5.85804	6.86797	5.75626	6.47419	5.51209	6.57624	6.23108	6.02385	5.75996	5.93661	5.95069	6.57289
959	12	24	ZK721.3	WBGene00022810	ZK721.3	ZK721.3	X	8784474	7.16914	7.69933	7.34182	7.2807	7.7209	7.60151	7.31017	7.53863	7.03389	6.92877	7.92693	7.96157
960	12	25	CV125282	WBGene00012831	Y43F8C.9	Y43F8C.9	V	19646056	5.29294	5.50406	5.47267	5.28059	5.38636	5.37652	5.19568	5.25813	5.1959	5.32034	5.48181	5.41505
961	12	26	C08F11.14	WBGene00007461	C08F11.14	C08F11.14	IV	13612774	5.26529	5.41474	5.62017	5.32653	5.3253	5.30884	5.2573	5.43057	5.68993	6.76043	5.57144	5.35772
962	12	27	C18D11.4.1	WBGene00004705	rsp-8	C18D11.4	III	11826100	11.428	11.5921	11.5098	11.7301	11.1939	11.8769	11.6811	11.6626	11.3975	11.5247	11.5699	11.5268
963	12	28	F56H6.6	WBGene00010167	F56H6.6	F56H6.6	I	12294294	5.53863	5.75272	5.78791	5.53388	5.92176	6.13261	5.40774	5.67396	6.12957	7.22559	6.06295	6.17484
964	12	29	T04A8.12	WBGene00007045	tag-189	T04A8.12	III	4705376	9.1265	9.07102	9.10619	9.04007	8.67455	8.71638	9.12845	9.00832	8.633	8.70993	8.86363	8.85086
965	12	30	BJ788612	NA	#N/A	#N/A	NA	NA	5.43865	5.50343	5.40154	5.25356	5.37527	5.38261	5.29439	5.49593	5.43172	5.43493	5.80288	5.3816
966	12	31	TC142766	NA	#N/A	#N/A	NA	NA	6.3181	6.42392	6.38059	5.90239	6.19299	6.93741	6.25142	6.33034	6.23653	6.36933	6.83888	6.77299
967	12	32	EC026437	NA	#N/A	#N/A	NA	NA	5.98573	6.01062	6.19746	6.30539	5.36415	6.01926	5.95918	6.19767	5.65186	5.88733	6.00508	5.89538
968	12	33	Y113G7B.7	WBGene00013758	fbxa-114	Y113G7B.7	V	20201613	9.96649	9.75454	10.1411	9.37616	10.4743	9.39444	9.42975	10.2443	10.0737	9.93297	9.90508	10.251
969	12	34	W02D3.3	WBGene00003170	mec-6	W02D3.3	I	6724918	10.0715	9.35778	8.86992	8.59029	9.94612	9.4631	8.79888	10.3514	9.91506	8.37138	9.30089	10.279
970	12	35	ZK1127.12	WBGene00022857	ZK1127.12	ZK1127.12	II	7052038	11.1931	11.47	11.65	11.1173	11.1809	10.9327	11.1768	11.3513	11.2183	11.4824	11.4047	11.35
971	12	36	C32H11.5	WBGene00007868	C32H11.5	C32H11.5	IV	12923493	6.08814	6.80857	6.08452	5.96407	5.70735	5.42725	6.04882	6.23835	5.87581	5.92519	6.11324	5.53883
972	12	37	B0034.1	WBGene00015002	B0034.1	B0034.1	II	5970074	9.5176	9.28675	9.92655	9.44964	9.50975	9.94303	9.55474	9.9916	8.91894	9.09677	9.85402	9.62462
973	12	38	B0244.8	WBGene00015083	egg-1	B0244.8	III	5728129	5.36749	5.60699	5.50733	5.42414	5.47442	5.41859	5.34579	5.53206	5.4254	5.95025	5.8826	5.62108
974	12	39	Y53H1A.1a	WBGene00013177	rsy-1	Y53H1A.1	I	11216110	6.57973	6.74571	6.47328	6.6351	6.93866	6.5062	6.59027	6.35738	6.35945	6.45111	6.8817	6.78451
975	12	40	TC139146	NA	#N/A	#N/A	NA	NA	5.40218	5.63985	5.43685	5.539	5.45757	5.72643	5.34101	5.50278	5.38488	5.28012	5.71642	5.8037
976	12	41	K06A9.1a	WBGene00019435	K06A9.1	K06A9.1	X	1547505	9.95305	9.86997	9.90236	9.82487	9.21236	9.89275	9.73938	9.92755	9.34746	8.36251	9.90892	9.93825
977	12	42	R01E6.2	WBGene00010968	R01E6.2	R01E6.2	X	13565408	10.5308	11.3094	10.1661	10.7063	10.8875	9.75705	10.9821	11.1971	10.3304	10.2047	10.6336	10.0942
978	12	43	R11A5.1a	WBGene00000163	apb-3	R11A5.1	I	7853744	10.8172	11.0404	10.8548	10.8379	10.87	10.6214	10.8496	10.6865	10.618	10.464	11.0039	10.8735
979	12	44	D66085	NA	#N/A	#N/A	NA	NA	8.13582	8.50488	8.56043	8.74683	6.73194	8.26337	8.19674	8.56603	8.01353	7.41197	8.35831	7.96176
980	12	45	ZK829.1	WBGene00014093	ZK829.1	ZK829.1	IV	11940572	7.74577	7.53407	7.998	7.97316	7.97984	8.03752	7.79465	8.1321	7.65328	7.2311	7.65431	7.89327
981	12	46	C24A11.8a	WBGene00001491	frm-4	C24A11.8	I	5402898	11.3808	11.6207	11.5152	11.8005	10.5433	11.6811	11.5856	11.6299	11.0071	10.9809	11.4226	11.2353
982	12	47	T21B10.5	WBGene00011887	set-17	T21B10.5	II	8938970	11.0298	11.0392	11.2263	10.9764	10.9666	10.8651	10.965	11.0211	10.9421	10.9639	11.1242	11.3628
983	12	48	BJ786217	NA	#N/A	#N/A	NA	NA	5.56211	5.6688	5.52512	5.64814	5.20561	5.30672	5.38964	5.71127	5.36645	5.26594	5.52713	5.3093
984	12	49	C42D4.10	WBGene00006250	str-219	C42D4.10	IV	7171472	5.33064	5.75707	5.25378	5.55371	5.39407	5.35902	5.27693	5.72554	5.16357	5.30861	5.56292	5.57805
985	12	50	C14C6.1	WBGene00005898	srx-7	C14C6.1	V	560699	5.34863	5.81512	5.42059	5.12291	5.50219	5.29345	5.24953	5.68239	5.32078	5.43556	5.4621	5.36838
986	12	51	Y15E3A.4	WBGene00012443	Y15E3A.4	Y15E3A.4	X	15330885	12.7729	12.5121	12.5712	12.6042	12.6381	12.5203	12.6009	12.8595	12.6648	11.6469	12.7783	12.9839
987	12	52	F02E11.1	WBGene00017179	wht-4	F02E11.1	II	3279483	5.19469	5.69031	5.56055	5.38865	5.15792	5.11675	5.13394	5.45399	5.38258	5.8481	5.53707	5.29164
988	12	53	T13F3.2	WBGene00011750	nhr-218	T13F3.2	V	16258416	5.69978	6.52101	6.09925	6.02822	5.79188	6.29354	5.8448	5.98492	5.92201	5.60699	6.51143	6.23033
989	12	54	F08B4.4	WBGene00017236	F08B4.4	F08B4.4	IV	8678677	7.43685	7.94699	7.71028	7.34028	7.41954	6.64475	7.46442	7.60236	7.01688	6.84516	7.77469	7.24527
990	12	55	T08H10.1	WBGene00020369	T08H10.1	T08H10.1	V	4483454	12.6226	12.949	12.8985	12.7027	12.3599	12.91	12.9611	12.3707	12.846	13.1148	13.0207	13.0384
991	12	56	F11A5.7	WBGene00008675	F11A5.7	F11A5.7	V	16205162	5.35902	5.73068	5.27492	5.26983	5.36734	5.22279	5.23375	5.60046	5.35169	5.27219	5.54734	5.4152
992	12	57	T11A5.8	WBGene00077499	T11A5.8	T11A5.8	V	9855325	5.26778	5.69009	5.39969	5.47673	5.21221	5.30889	5.14003	5.62962	5.27887	5.27374	5.48979	5.38496
993	12	58	BJ134090	NA	#N/A	#N/A	NA	NA	5.3877	5.77141	5.39571	5.60601	5.37034	5.54565	5.28465	5.66471	5.40805	5.45359	5.60305	5.42414
994	12	59	C34F6.6	WBGene00007940	C34F6.6	C34F6.6	X	11207415	6.83035	7.07616	6.881	6.64978	6.95105	6.09128	6.83047	6.85429	6.56283	6.90172	6.94879	6.76145
995	12	60	F23B2.6	WBGene00000121	aly-2	F23B2.6	IV	9147451	11.4766	11.3108	11.1238	11.3479	11.8101	10.9673	11.4961	11.285	11.8909	12.0899	11.4086	11.9027
996	12	61	BE0003N10.3	WBGene00015268	BE0003N10.3	BE0003N10.3	III	1046236	7.92992	8.13653	7.56047	8.13328	7.5516	7.86113	8.08047	7.48299	7.92518	6.64557	7.55391	8.01768
997	12	62	R52.2	NA	#N/A	#N/A	NA	NA	5.25125	5.64972	5.36402	5.39645	5.15336	5.34562	5.21421	5.5775	5.81181	6.78563	5.27185	5.35222
998	12	63	B0001.1	WBGene00003010	lin-24	B0001.1	IV	12129473	8.97156	8.92397	8.71169	8.98055	9.45865	9.44964	8.91856	8.82689	8.87841	8.65137	9.0243	9.5747
999	12	64	F45F2.5	WBGene00018478	otpl-5	F45F2.5	V	8529497	6.46876	6.87788	6.91016	6.48309	6.07965	5.86044	6.41569	6.56943	6.16966	6.06311	6.55889	6.55219
1000	12	65	K01A2.4	WBGene00019279	K01A2.4	K01A2.4	II	307544	7.47365	7.68242	7.8194	7.24888	6.9893	6.2043	7.60118	7.78062	6.62281	6.81763	7.40419	6.37961
1001	12	66	T23F11.4	WBGene00011956	T23F11.4	T23F11.4	III	4663145	8.13943	8.27943	8.44028	7.96157	8.27157	7.7075	8.15486	8.20147	7.99131	7.53487	8.32359	8.12846
1002	12	67	H28O16.1a	WBGene00010419	H28O16.1	H28O16.1	I	12652266	9.05379	9.52238	8.98652	10.0191	9.41619	9.62244	9.64972	9.35096	9.75387	9.35701	10.1037	10.0691
1003	12	68	C10A4.7	WBGene00015668	C10A4.7	C10A4.7	X	7413560	6.00194	5.89839	5.58043	5.68716	6.24369	5.32566	5.62075	6.34104	5.96934	5.36939	5.98279	5.91025
1004	12	69	H25K10.5	WBGene00010414	H25K10.5	H25K10.5	IV	16230411	5.49132	6.04295	5.6996	5.54402	5.66869	5.72114	5.54137	5.70674	5.65255	5.47897	5.89573	5.99855
1005	12	70	W09C3.4	WBGene00021112	W09C3.4	W09C3.4	I	4704623	11.0417	11.0543	11.0996	10.6027	10.984	9.92223	10.9346	10.7422	10.6556	10.6795	10.9297	10.8426
1006	12	71	F53B2.6	WBGene00001820	ham-1	F53B2.6	IV	12542003	6.39688	6.37885	6.38236	6.22136	6.61988	6.63289	6.5045	6.45158	6.04275	5.75284	6.96031	6.77831
1007	12	72	CB396185	NA	#N/A	#N/A	NA	NA	5.3567	5.64687	5.49402	5.32707	5.2542	5.32377	5.38851	5.63145	5.48011	5.326	5.53097	5.47251
1008	12	73	Y32F6A.2	WBGene00004909	snf-10	Y32F6A.2	V	10438339	5.34193	5.62475	5.88228	5.18839	5.52927	5.32951	5.24122	5.69215	5.83588	7.45503	5.71186	5.26827
1009	12	74	C06E8.3b	WBGene00004182	prk-1	C06E8.3	III	6990108	6.53984	6.75372	6.72704	6.7508	6.3819	6.12641	6.68889	6.44105	6.42485	6.27163	6.88035	6.65802
1010	12	75	F56H6.9	WBGene00010170	F56H6.9	F56H6.9	I	12303589	5.48791	5.6644	5.54522	5.45725	5.2125	5.29253	5.31261	5.61223	5.43048	5.46096	5.59258	5.49375
1011	12	76	C04F5.6	WBGene00015448	srab-3	C04F5.6	V	5105749	6.21245	6.67067	6.4073	6.16546	6.05983	5.92803	6.41741	6.28308	6.35875	6.06214	6.76128	6.37885
1012	12	77	BJ786459	NA	#N/A	#N/A	NA	NA	5.6259	5.93986	5.63478	5.41505	5.54542	5.30043	5.5563	5.77347	5.57033	5.54122	5.61548	5.4909
1013	12	78	C28A5.2	WBGene00007789	C28A5.2	C28A5.2	III	4434720	9.88609	9.96493	10.6271	9.63311	10.3086	8.6199	9.60643	10.125	9.9924	10.1118	10.005	9.49588
1014	12	79	T05F1.3.1	WBGene00004488	rps-19	T05F1.3	I	9625047	16.325	16.4206	16.3009	16.0386	16.3972	15.5193	16.7961	15.9446	16.2627	16.0766	16.2174	16.3491
1015	12	80	DarkCorner	NA	#N/A	#N/A	NA	NA	5.44218	5.69786	5.53524	5.46825	5.27174	5.08624	5.3464	5.28805	5.35993	5.20717	5.54345	5.09204
1016	12	81	DarkCorner	NA	#N/A	#N/A	NA	NA	5.19312	5.63918	5.43334	5.46468	5.10242	5.06049	5.19812	5.46391	5.48142	5.27614	5.75835	5.24742
1017	12	82	DarkCorner	NA	#N/A	#N/A	NA	NA	5.26556	5.59887	5.72919	5.22394	5.01993	5.00455	5.16453	5.5725	5.5198	5.18077	5.59675	5.14051
1018	12	83	DarkCorner	NA	#N/A	#N/A	NA	NA	5.21092	5.57505	5.59759	5.26733	5.16493	5.06434	5.17834	5.35437	5.43209	5.21603	5.58869	5.05072
1019	12	84	DarkCorner	NA	#N/A	#N/A	NA	NA	5.12522	5.69899	5.56244	5.11473	5.2327	5.09188	5.24428	5.54172	5.40023	5.16185	5.51683	5.30955
1020	12	85	DarkCorner	NA	#N/A	#N/A	NA	NA	5.22213	5.68658	5.51565	5.12679	4.97931	5.12426	5.09967	5.49041	5.44133	5.2986	5.44616	5.17302
1021	13	1	DarkCorner	NA	#N/A	#N/A	NA	NA	5.28467	5.33465	5.62717	5.63854	5.25787	5.20756	5.23802	5.21741	5.52563	5.4112	5.52464	5.22588
1022	13	2	DarkCorner	NA	#N/A	#N/A	NA	NA	5.09049	5.32481	5.50603	5.21577	5.15765	5.1547	5.09346	5.21875	5.43497	5.08741	5.56545	5.05128
1023	13	3	DarkCorner	NA	#N/A	#N/A	NA	NA	5.06476	5.17211	5.48592	5.2279	5.36653	5.05257	5.14214	5.15921	5.37286	5.16019	5.5886	5.0568
1024	13	4	DarkCorner	NA	#N/A	#N/A	NA	NA	5.10368	5.15992	5.62156	5.10065	5.05465	5.06583	5.16683	5.01993	5.41142	5.065	5.48949	5.26744
1025	13	5	DarkCorner	NA	#N/A	#N/A	NA	NA	5.09032	5.20523	5.43251	5.28611	5.08229	5.20171	5.11181	5.04527	5.46876	5.15834	5.6628	5.26156
1026	13	6	E1A_r60_a97	NA	#N/A	#N/A	NA	NA	10.0263	10.363	10.7794	12.2874	8.37862	9.98131	8.91982	8.68086	9.22449	8.52951	7.89845	7.64947
1027	13	7	C17C3.1b	WBGene00015887	C17C3.1	C17C3.1	II	5570610	11.4824	11.8691	12.5983	12.0175	11.7203	12.2163	12.0065	11.6312	11.6857	12.1361	12.0024	12.1682
1028	13	8	F01F1.1c	WBGene00017158	F01F1.1	F01F1.1	III	5879439	10.5717	10.6705	10.6597	10.892	10.5218	10.7065	10.7454	10.806	10.5296	10.4522	10.839	10.8729
1029	13	9	C39D10.8b	WBGene00016535	C39D10.8	C39D10.8	X	7879716	8.48109	7.14208	7.71637	7.7565	10.0761	9.12617	7.86322	7.64412	8.26761	8.1613	8.53023	9.93297
1030	13	10	F37E3.3	WBGene00018158	F37E3.3	F37E3.3	I	6429610	5.67003	5.57912	6.78127	5.64652	6.03495	5.56186	5.52704	5.92501	6.64564	9.18502	6.20895	5.68005
1031	13	11	Y119C1B.8a	WBGene00022473	tag-332	Y119C1B.8	I	4526396	5.68794	5.59764	5.70506	5.65462	5.7207	6.14148	5.83655	5.56364	5.85689	5.86028	6.01175	6.11274
1032	13	12	F29D11.2	WBGene00009254	capg-1	F29D11.2	I	7634201	7.54943	7.4075	7.25547	7.61028	8.00585	8.19783	7.52133	7.1812	7.72657	7.66838	7.90712	8.44753
1033	13	13	C36A4.4.2	WBGene00007965	C36A4.4	C36A4.4	III	3841237	7.43725	7.4421	7.08383	7.53068	7.58839	7.00658	7.71291	7.3942	7.69141	7.64459	7.24773	7.80496
1034	13	14	F15B10.2	WBGene00001090	drh-1	F15B10.2	IV	6607361	9.26357	9.31001	9.46233	9.10235	9.61939	8.88053	9.2479	9.16528	9.09981	9.17136	9.4744	9.58335
1035	13	15	NP373043	NA	#N/A	#N/A	NA	NA	8.36988	9.18107	8.24769	8.37036	8.1899	7.71897	8.24228	8.0216	7.70726	7.97012	8.58397	7.94038
1036	13	16	C31H1.6b	WBGene00016289	lntl-1	C31H1.6	IV	5800331	10.7772	10.9732	10.8892	11.0279	10.6791	10.9412	10.9941	11.068	10.6218	10.4336	11.0449	10.702
1037	13	17	T19E7.2b	WBGene00004804	skn-1	T19E7.2	IV	5651070	5.54889	5.55613	5.73902	5.61145	5.5321	5.67912	5.67706	5.38907	5.54305	5.35227	5.81806	5.53868
1038	13	18	T07A9.13a	WBGene00020300	tag-261	T07A9.13	IV	388074	12.576	12.8166	12.7344	12.5064	13.4225	12.5698	12.5544	12.6639	12.5088	12.8497	12.7365	12.7877
1039	13	19	F36H2.4	WBGene00044247	F36H2.4	F36H2.4	I	9249722	5.37321	5.20309	6.27935	5.26727	5.62108	5.53479	5.25813	5.40154	5.74276	7.42367	5.75177	5.26011
1040	13	20	Y87G2A.15	WBGene00001704	grd-15	Y87G2A.15	I	13564557	11.4123	11.8307	11.3174	11.3615	10.988	10.6591	11.2786	11.2468	10.4231	10.9389	11.3049	10.9522
1041	13	21	F54C9.1.1	WBGene00002065	iff-2	F54C9.1	II	8559324	14.6968	14.876	14.7238	14.7293	14.0422	15.0753	14.9473	14.6184	14.5142	14.0124	14.8025	14.8488
1042	13	22	ZC266.2	WBGene00022585	ZC266.2	ZC266.2	V	4696234	5.63626	5.78199	5.80628	5.70659	5.80305	6.00316	5.72875	5.68271	5.69829	6.13707	6.1467	5.79486
1043	13	23	C54419	NA	#N/A	#N/A	NA	NA	5.28168	5.27322	5.51185	5.20411	5.27551	5.24748	5.30945	5.28646	5.36648	5.23542	5.73604	5.30847
1044	13	24	C46731	NA	#N/A	#N/A	NA	NA	7.65654	8.19997	7.85591	7.85693	7.57927	7.67623	7.4621	7.63028	7.20468	7.04046	7.95071	7.47449
1045	13	25	TC138488	NA	#N/A	#N/A	NA	NA	5.82066	5.88022	5.8153	5.79343	5.86566	6.34639	5.60479	5.76781	5.56011	5.49349	6.02296	6.54399
1046	13	26	R12H7.4	WBGene00011255	R12H7.4	R12H7.4	X	13217023	7.54883	8.09778	7.55745	7.2298	7.85693	7.56264	7.36085	7.81313	7.46658	6.74662	8.07484	8.2916
1047	13	27	T12B5.6b	WBGene00020453	fbxa-55	T12B5.6	III	933451	7.01861	7.33367	7.36443	7.02908	7.8797	7.84099	7.06493	7.02147	7.08897	7.40611	8.14432	8.15553
1048	13	28	K06A4.1	WBGene00003522	nas-3	K06A4.1	V	9478137	9.80541	11.0355	9.45281	10.24	9.30876	9.71877	10.1813	9.98615	9.10194	6.90719	10.2553	9.50154
1049	13	29	R144.12	WBGene00043060	R144.12	R144.12	III	5004779	13.3343	13.7344	13.7835	13.1695	13.9241	13.4349	13.1192	13.5747	13.2443	13.4364	14.0367	14.088
1050	13	30	C26C6.6	WBGene00007740	C26C6.6	C26C6.6	I	7505968	6.68995	7.42024	7.39698	6.33499	7.06346	6.41588	6.49494	6.82	6.75781	9.61041	7.43653	6.82504
1051	13	31	F08B12.3a	WBGene00004831	slo-2	F08B12.3	X	11394533	11.6657	11.9954	11.768	11.5454	12.4441	11.9176	11.7281	11.98	11.9116	11.8608	12.2279	12.4543
1052	13	32	K02B12.9	WBGene00044679	K02B12.9	K02B12.9	I	8520894	7.65144	7.81651	7.67081	7.66438	6.60442	6.80857	7.67786	7.70813	6.65846	6.67163	7.09452	6.68636
1053	13	33	C53C11.2	WBGene00016900	C53C11.2	C53C11.2	X	17337155	12.2325	12.3782	12.6899	12.2834	12.7205	12.8728	12.1671	12.4094	12.5878	12.706	12.9749	13.0135
1054	13	34	C52B9.7b	WBGene00003907	paf-2	C52B9.7	X	4291449	5.26938	5.45557	5.4278	5.33456	5.35345	5.34695	5.14662	5.52481	5.39459	5.28585	5.79911	5.40626
1055	13	35	BJ812084	NA	#N/A	#N/A	NA	NA	5.50706	5.81736	5.61158	5.42891	5.7473	5.73804	5.56564	5.85703	5.37009	5.59258	5.83608	5.82713
1056	13	36	BJ818108	NA	#N/A	#N/A	NA	NA	5.45708	5.71933	5.36418	5.52843	5.47644	5.57924	5.33264	5.55881	5.37366	5.30795	5.7964	5.59003
1057	13	37	D1007.18	WBGene00044421	D1007.18	D1007.18	I	4578818	9.43799	9.86306	9.37367	9.65073	9.00737	8.25785	9.60939	9.56884	9.04164	8.28044	9.27289	8.91954
1058	13	38	TC140069	NA	#N/A	#N/A	NA	NA	6.7508	6.8496	5.98123	7.17429	5.9155	8.00053	6.57658	6.92424	6.31274	5.79842	6.98347	6.54068
1059	13	39	F28H7.6	WBGene00009239	F28H7.6	F28H7.6	V	10754399	7.75206	7.24096	7.92693	7.46932	7.96176	7.81595	7.40018	8.1049	8.27243	9.46558	7.63044	8.28572
1060	13	40	R05D3.7	WBGene00006840	unc-116	R05D3.7	III	8351169	9.93473	9.76271	9.52798	10.2417	9.97802	11.3253	10.1709	9.98925	10.2923	9.54055	10.7381	10.9887
1061	13	41	C09E7.6	WBGene00015640	C09E7.6	C09E7.6	III	6545281	6.27169	6.39437	6.19473	6.55429	6.2018	5.67333	6.38958	6.22404	5.97786	6.04394	6.35945	5.83129
1062	13	42	TC141373	NA	#N/A	#N/A	NA	NA	5.25243	5.58354	5.27364	5.20098	5.39634	5.3423	5.12485	5.4826	5.17365	5.24445	5.5287	5.43259
1063	13	43	Y51B11A.1	NA	#N/A	#N/A	NA	NA	5.58272	5.84673	5.39912	5.32516	5.33113	5.32588	5.30445	5.58909	5.35427	5.53836	5.61635	5.59114
1064	13	44	F13A7.4	WBGene00005746	srv-35	F13A7.4	V	16378866	5.18821	5.43453	5.17892	5.16782	5.2203	5.26356	5.24584	5.50031	5.27534	5.23463	5.38397	5.40669
1065	13	45	K02A4.2.1	WBGene00001681	gpc-1	K02A4.2	X	12881149	6.69955	6.7824	6.3862	6.7025	6.79779	6.07128	6.85201	6.94102	6.40802	6.09349	6.68059	6.24303
1066	13	46	C34D10.2.1	WBGene00016407	C34D10.2	C34D10.2	X	8017964	10.1769	10.2567	10.1566	10.2545	10.3061	10.3438	10.0364	10.4904	10.0665	9.1265	10.7047	10.5038
1067	13	47	K02E2.5	WBGene00014794	K02E2.5	K02E2.5	V	20377091	5.3796	5.72241	5.4985	5.529	5.42979	5.35118	5.38045	5.59669	5.35173	5.29049	5.58727	5.52081
1068	13	48	Y73B3A.2	WBGene00022204	Y73B3A.2	Y73B3A.2	X	61165	12.5533	12.5533	12.3493	12.7068	13.3836	13.2757	12.6091	12.2312	13.1038	12.8151	13.0915	13.5253
1069	13	49	F58E6.4	WBGene00010253	F58E6.4	F58E6.4	V	9749848	5.47897	5.86085	5.32748	5.55123	5.67413	5.27786	5.65649	6.00533	5.43832	5.45679	5.8879	5.40079
1070	13	50	T20G5.11.2	WBGene00004326	rde-4	T20G5.11	III	10216672	11.1699	11.4294	11.4196	11.0251	10.937	10.652	11.081	11.1028	11.1118	11.0589	10.9799	10.7546
1071	13	51	BJ812228	NA	#N/A	#N/A	NA	NA	5.6097	6.08298	5.69584	5.83335	5.6003	5.64454	5.69272	5.93187	5.37379	5.66897	5.76916	5.51735
1072	13	52	Y49C4A.8b.1	WBGene00021709	ugt-29	Y49C4A.8	V	696525	5.73445	6.05228	5.70659	5.78173	5.79091	5.40874	5.83426	5.97509	5.45703	5.73917	5.95701	5.55366
1073	13	53	C46C2.6b	WBGene00008114	C46C2.6	C46C2.6	IV	9212399	8.92342	9.82297	8.90592	8.81952	9.2479	8.93196	8.73901	8.97232	9.18134	9.47493	9.76808	9.33805
1074	13	54	Y9C9A.6	WBGene00006212	str-168	Y9C9A.6	IV	4939305	7.96091	8.85984	9.06275	8.49029	8.25459	8.49467	8.6395	8.37636	8.04485	8.52486	8.96945	8.38955
1075	13	55	C08E3.10a	WBGene00015602	fbxa-158	C08E3.10	II	1619801	9.06118	8.65192	8.03363	7.89327	10.2779	8.20685	8.19077	9.97084	9.31554	8.01064	9.02064	10.2693
1076	13	56	CB398263	WBGene00009623	F41E7.7	F41E7.7	X	10311409	5.56268	6.01008	5.67834	5.65112	5.78446	5.49115	5.43958	6.00095	5.60435	5.50533	6.12029	5.44371
1077	13	57	Y23H5A.1a	WBGene00000801	crs-2	Y23H5A.1	I	2629686	6.881	6.81479	7.12661	7.30095	7.70332	6.36828	6.72741	6.82382	7.3047	7.02731	7.46404	7.64373
1078	13	58	F45H11.6	WBGene00077521	F45H11.6	F45H11.6	I	10382736	6.05032	6.09535	6.06045	6.2836	5.93757	6.00982	6.32502	6.19438	6.02507	5.65044	6.18332	6.11898
1079	13	59	R05A10.3	WBGene00011020	R05A10.3	R05A10.3	IV	14173577	9.71501	10.194	9.37739	9.90892	9.54812	9.03273	10.0524	9.48584	9.39517	8.44353	9.52949	9.89132
1080	13	60	K09E3.4	WBGene00019575	K09E3.4	K09E3.4	X	17119185	6.60832	6.55562	6.4017	6.52316	5.96368	5.99585	6.54068	6.33998	6.3406	5.96786	6.39146	6.31932
1081	13	61	Y56A3A.30	WBGene00013242	Y56A3A.30	Y56A3A.30	III	11974001	8.4002	8.61376	8.73478	8.47373	7.57645	7.96176	8.40431	8.15771	8.08456	7.62139	8.48465	8.03363
1082	13	62	T08G5.3	WBGene00011624	T08G5.3	T08G5.3	V	14026315	11.3394	11.6105	10.8103	10.4781	11.8251	9.50729	10.6696	11.1511	9.49331	9.64356	12.0657	10.688
1083	13	63	F34D6.2	WBGene00018022	F34D6.2	F34D6.2	II	2683329	5.60218	6.00904	5.67964	5.56112	5.54318	5.34536	5.59212	5.73885	5.46923	5.426	5.69506	5.61275
1084	13	64	C36E6.3	WBGene00003369	mlc-1	C36E6.3	X	17459075	13.9578	13.5867	13.6055	13.8893	15.3116	14.7565	14.2748	14.177	15.2322	15.248	14.6734	15.3771
1085	13	65	T15B7.14	WBGene00020526	T15B7.14	T15B7.14	V	6832273	5.55741	5.88005	6.70939	5.90878	6.19198	6.03738	5.84127	6.21594	7.02414	8.6517	6.00577	6.32009
1086	13	66	M162.2	WBGene00010928	clec-258	M162.2	V	19788644	7.54776	7.78626	7.59286	7.5777	8.10161	7.39524	7.53329	7.83775	7.69585	6.48586	8.15486	7.85833
1087	13	67	T10A3.1b	WBGene00006750	unc-10	T10A3.1	X	7272273	9.59279	9.93313	9.85881	9.48081	10.1827	8.99723	9.63249	9.76717	9.17165	8.56245	9.9958	9.69968
1088	13	68	C50F4.5	WBGene00001915	his-41	C50F4.5	V	9545495	13.1168	13.1351	12.4384	13.0107	12.8425	13.2821	13.3065	12.9637	13.2021	12.4284	13.0882	13.3552
1089	13	69	B0348.6a.1	WBGene00002061	ife-3	B0348.6	V	6589	6.45888	6.31656	6.34657	6.2426	7.14906	6.57018	6.28244	6.38104	7.21443	7.66109	6.74074	6.94844
1090	13	70	F30H5.5	WBGene00044288	F30H5.5	F30H5.5	III	488762	5.64907	5.9281	5.80916	5.7912	5.43065	5.52252	5.55259	5.81956	5.73528	5.72106	5.72099	5.82808
1091	13	71	ZK546.15	WBGene00006619	try-1	ZK546.15	II	4948141	5.52378	5.91112	5.70281	5.64948	5.81352	5.34636	5.52517	5.68082	5.5654	5.86613	6.52371	5.45634
1092	13	72	ZK856.14	WBGene00044020	ZK856.14	ZK856.14	V	10217049	6.20454	6.39949	6.2579	5.88635	5.97454	5.64007	6.11103	6.26429	5.9195	5.74663	5.93176	5.78158
1093	13	73	F56D5.8	WBGene00014773	F56D5.8	F56D5.8	IV	9414450	5.1692	5.59136	5.42772	5.30109	5.185	5.33569	5.22372	5.61261	5.42254	5.29915	5.63575	5.42294
1094	13	74	C06A6.7	WBGene00015511	C06A6.7	C06A6.7	IV	7837356	6.3311	6.62394	7.38614	6.22964	7.62364	6.26461	6.41704	7.18017	7.40488	9.67457	6.79196	6.92977
1095	13	75	C24D10.2.2	WBGene00016054	C24D10.2	C24D10.2	IV	5163329	6.0011	6.11898	7.44579	5.8716	6.7743	6.05103	5.93975	6.68384	7.629	9.92439	6.25624	6.55801
1096	13	76	F49E2.5e.1	WBGene00009888	F49E2.5	F49E2.5	X	9543605	12.3525	12.181	11.9258	12.0521	12.2834	10.6869	12.1546	12.2377	12.0989	10.8985	12.2669	12.0545
1097	13	77	Y67H2A.9	WBGene00014941	Y67H2A.9	Y67H2A.9	IV	13318866	10.8083	11.0171	10.8693	10.8404	10.4655	9.74971	11.1682	10.6176	10.8556	10.486	10.5779	10.8481
1098	13	78	C33A12.14	WBGene00005664	sru-1	C33A12.14	IV	9488647	5.78829	6.17393	6.23923	5.85845	5.98131	5.34142	5.97468	6.33088	5.89706	5.77459	6.31932	5.6996
1099	13	79	TC149625	NA	#N/A	#N/A	NA	NA	5.68075	5.75621	5.683	5.49074	5.83801	5.28888	5.57669	5.60753	5.38831	5.29927	5.58462	5.36354
1100	13	80	C14A11.7	WBGene00006055	ssr-2	C14A11.7	X	2823284	7.95387	8.4609	8.19416	7.93548	8.27126	7.20852	8.03557	8.27272	7.69324	7.12222	8.46994	7.93689
1101	13	81	DarkCorner	NA	#N/A	#N/A	NA	NA	5.22261	5.68005	5.61711	5.27847	5.11936	4.96129	5.20581	5.35116	5.4941	5.0826	5.41036	5.15901
1102	13	82	DarkCorner	NA	#N/A	#N/A	NA	NA	5.07561	5.65944	5.58428	5.37647	5.22431	5.10893	5.10147	5.47619	5.4278	5.15202	5.53111	5.22602
1103	13	83	DarkCorner	NA	#N/A	#N/A	NA	NA	5.31673	5.54914	5.52401	5.25346	5.08624	5.19303	5.13195	5.51546	5.44562	5.15135	5.61237	5.0826
1104	13	84	DarkCorner	NA	#N/A	#N/A	NA	NA	5.05101	5.7029	5.50161	5.22896	5.21098	5.11502	5.19303	5.46135	5.38868	4.98763	5.505	5.11473
1105	13	85	DarkCorner	NA	#N/A	#N/A	NA	NA	5.1837	5.69986	5.63404	5.40176	5.2047	5.18364	5.14717	5.5651	5.36203	5.26845	5.45771	5.18097
1106	14	1	DarkCorner	NA	#N/A	#N/A	NA	NA	5.23111	5.25356	5.60773	5.33859	5.22304	5.09513	5.08585	5.08964	5.34515	5.26964	5.37624	5.21875
1107	14	2	DarkCorner	NA	#N/A	#N/A	NA	NA	5.22573	5.33607	5.69016	5.15049	5.07752	5.14735	5.11605	5.01841	5.36709	5.0561	5.453	5.25896
1108	14	3	DarkCorner	NA	#N/A	#N/A	NA	NA	5.23521	5.26851	5.53459	5.29451	5.4167	5.15191	5.09907	5.17415	5.31425	5.15717	5.50847	5.16847
1109	14	4	DarkCorner	NA	#N/A	#N/A	NA	NA	5.26931	5.27368	5.5255	5.38367	5.27847	5.30449	5.12117	5.06049	5.40631	5.11039	5.5373	5.3752
1110	14	5	DarkCorner	NA	#N/A	#N/A	NA	NA	5.19827	5.17166	5.69696	5.26458	5.06703	5.14298	5.05858	5.11614	5.33305	5.20123	5.47372	5.21356
1111	14	6	T06A1.4	WBGene00020279	glb-25	T06A1.4	V	1944956	7.48526	7.69024	7.59926	7.86997	7.23654	7.12097	7.87799	7.61735	7.33432	6.94478	7.73615	7.1151
1112	14	7	C17C3.19	WBGene00002095	ins-12	C17C3.19	II	5554590	7.34304	7.90433	7.66071	7.54019	7.44383	6.42751	7.3264	7.09501	6.66522	6.75626	8.21835	7.10687
1113	14	8	K08B4.1a	WBGene00002245	lag-1	K08B4.1	IV	6095395	6.87124	6.67606	6.61651	6.53932	7.23431	7.37715	6.80711	6.56154	7.1701	7.05374	7.26783	7.8465
1114	14	9	F09C6.15	WBGene00077492	F09C6.15	F09C6.15	V	16893711	5.29003	5.22035	5.55344	5.39816	5.16234	5.25085	5.28709	5.22223	5.46406	5.3429	5.59983	5.36334
1115	14	10	T10E10.6	WBGene00000743	col-170	T10E10.6	X	6331578	11.5236	10.7451	10.2215	11.21	13.7338	13.0655	12.1589	11.6564	11.954	11.1469	12.6463	13.6671
1116	14	11	C12D5.3	WBGene00015706	C12D5.3	C12D5.3	V	7676185	6.45085	6.62603	6.54632	6.6271	6.91865	7.26801	6.68059	6.73175	6.47434	6.12735	7.07094	6.89289
1117	14	12	K10D3.1	WBGene00001614	glr-3	K10D3.1	I	7117807	6.15821	6.3655	6.24838	6.02141	5.85651	5.99603	6.08884	5.97596	5.96283	5.83542	6.2084	6.24026
1118	14	13	C49H3.5a	WBGene00003827	ntl-4	C49H3.5	IV	7910576	10.7343	10.7876	10.7458	10.9343	10.2103	10.8347	10.6447	10.6656	10.5518	10.3377	10.7013	10.632
1119	14	14	Y47G6A.14	WBGene00021640	Y47G6A.14	Y47G6A.14	I	3462269	10.2022	10.0356	10.6151	9.90647	10.4739	9.84103	9.88931	10.4761	10.4568	10.8373	9.94809	10.372
1120	14	15	F53E4.1b	WBGene00009978	F53E4.1	F53E4.1	V	15652409	9.54557	9.08254	9.67128	9.4306	9.41009	9.68106	9.57188	9.86458	8.72059	8.61491	9.7155	9.41907
1121	14	16	C14E2.7	WBGene00044562	C14E2.7	C14E2.7	X	1816356	5.90217	5.95327	5.88093	5.90359	5.57982	5.69251	5.78688	5.72204	5.52753	5.48284	5.74773	5.7522
1122	14	17	T08D10.3	WBGene00011616	T08D10.3	T08D10.3	X	11955364	5.80518	5.72014	5.98471	5.77002	5.78837	5.68949	5.81796	5.5148	5.58733	5.63975	5.73986	5.49202
1123	14	18	R11G1.3	WBGene00001759	gst-11	R11G1.3	X	3632543	8.2096	8.31079	8.37756	8.23079	8.33481	8.15415	8.31576	8.4534	7.67648	7.45674	8.28332	8.07765
1124	14	19	NP369263	NA	#N/A	#N/A	NA	NA	5.83452	5.63602	5.55239	5.55394	5.36498	5.69165	5.53264	5.3852	5.41485	5.41633	5.93205	5.65976
1125	14	20	ZC334.11	WBGene00002110	ins-27	ZC334.11	I	14026636	12.7042	12.8672	12.7651	13.0337	12.0657	12.731	13.012	13.1727	12.6337	12.1593	12.6974	12.5021
1126	14	21	C01F1.2	WBGene00015297	sco-1	C01F1.2	II	4299651	11.7052	11.8811	11.7728	11.7414	11.5651	11.6549	11.6324	11.5478	11.4061	11.4301	11.8838	11.4892
1127	14	22	Y53F4B.31.2	WBGene00001776	gst-28	Y53F4B.31	II	15166097	9.70961	9.72712	9.96914	9.75705	8.85862	9.54055	9.94407	9.58366	9.45199	9.5055	9.73938	9.55123
1128	14	23	F35D11.1	WBGene00018043	F35D11.1	F35D11.1	II	4627017	7.52039	7.75154	7.4656	7.44956	7.07616	7.31342	7.33894	7.22352	7.1161	6.95251	7.17959	7.0924
1129	14	24	T02G6.5	WBGene00011388	T02G6.5	T02G6.5	I	11817018	5.44128	5.60814	5.58418	5.48641	5.32909	5.3729	5.22592	5.35788	5.11854	5.27791	5.41977	5.37234
1130	14	25	ZK287.5.2	WBGene00004320	rbx-1	ZK287.5	V	9689654	13.8551	13.7583	13.7716	13.6837	13.8923	13.6998	13.7178	14.1015	13.5813	13.4517	13.8449	13.7011
1131	14	26	NM_061319	WBGene00015409	C03H5.7	C03H5.7	II	380572	5.33526	5.49189	5.49633	5.43308	5.23022	5.29636	5.14037	5.41465	5.32737	5.32327	5.72504	5.28439
1132	14	27	T12B5.15	WBGene00050914	T12B5.15	T12B5.15	III	954282	5.4467	5.70426	9.32324	6.56238	5.54146	8.38498	5.38598	5.61918	8.2248	12.9379	6.11724	6.40312
1133	14	28	K09B11.5a	WBGene00010712	K09B11.5	K09B11.5	IV	13431209	5.5575	5.69229	5.35272	5.46327	5.88867	5.5966	5.46366	5.57669	6.27507	7.25474	6.01552	5.88085
1134	14	29	TC150374	NA	#N/A	#N/A	NA	NA	5.48863	5.58106	5.58764	5.6197	5.58855	5.46297	5.17984	5.467	5.1889	5.28426	5.90106	5.56347
1135	14	30	T01C3.5	WBGene00011322	T01C3.5	T01C3.5	V	14996568	5.58622	5.77788	6.54539	5.62002	6.48066	6.19232	5.52128	6.1071	7.18216	9.29967	6.35483	6.32043
1136	14	31	C03B8.4	WBGene00003002	lin-13	C03B8.4	III	7700063	10.1076	9.89833	9.58505	9.75299	10.9677	9.88043	10.0161	10.2134	10.4974	10.1107	10.1681	11.0103
1137	14	32	R02D3.2	WBGene00019820	cogc-8	R02D3.2	IV	240552	9.18107	9.59867	9.49118	9.52156	8.40684	8.74683	9.22793	8.943	9.41408	9.01473	8.78353	9.10759
1138	14	33	NP856362	NA	#N/A	#N/A	NA	NA	6.39747	6.52692	6.44224	6.54045	6.24776	6.15436	6.35798	6.4073	6.24817	6.26963	6.69601	6.14496
1139	14	34	CV125704	NA	#N/A	#N/A	NA	NA	5.46297	5.77459	5.53718	5.94919	5.56937	5.97224	5.28796	5.65585	5.57404	5.53551	6.04386	6.09557
1140	14	35	BJ151969	NA	#N/A	#N/A	NA	NA	5.53868	5.88161	5.62367	5.75556	6.25844	5.58966	5.82518	5.76436	5.86832	6.03384	6.27552	6.2316
1141	14	36	Y59H11AR.6	WBGene00077437	Y59H11AR.6	Y59H11AR.6	IV	8597744	11.6601	12.252	12.1488	11.7408	12.2214	11.8068	12.0035	12.0193	12.0414	11.9576	12.6667	12.481
1142	14	37	C55286	NA	#N/A	#N/A	NA	NA	6.06214	6.45369	6.11557	6.13707	6.43847	5.99235	6.20317	6.35419	5.7356	5.97954	6.25474	6.13762
1143	14	38	Y45G12C.12	WBGene00006200	str-154	Y45G12C.12	V	2557797	8.09833	8.4673	7.42425	8.03845	7.98799	8.08068	7.87444	7.90824	7.42053	6.66885	8.15159	8.02827
1144	14	39	C10G8.8b.1	WBGene00015684	C10G8.8	C10G8.8	V	5324782	12.0583	12.2309	12.4504	12.3042	11.9816	12.4725	12.0073	11.8108	12.0779	12.559	12.5835	12.3457
1145	14	40	C48B4.6	WBGene00008169	C48B4.6	C48B4.6	III	9557352	9.94086	9.57741	10.0502	10.1303	8.94657	8.67121	10.1506	10.6088	9.31757	9.09183	9.01324	8.80578
1146	14	41	T22B7.3	WBGene00020672	T22B7.3	T22B7.3	X	5647341	10.311	10.3778	9.52031	10.0149	9.72401	9.18594	10.1802	10.2151	10.6953	10.8224	10.5612	10.6547
1147	14	42	F23H11.1	WBGene00017757	bra-2	F23H11.1	III	911265	8.44213	8.48602	8.48355	8.61762	8.59922	8.14775	8.5131	8.47017	8.08482	8.02735	8.4493	8.51894
1148	14	43	F29A7.6	WBGene00017916	F29A7.6	F29A7.6	II	2751760	9.83879	9.80637	9.75964	10.0171	9.9183	8.92892	10.0996	9.97643	9.72278	9.79697	9.53887	9.47398
1149	14	44	F55C7.7f	WBGene00006805	unc-73	F55C7.7	I	3999344	7.07431	7.57048	6.86317	7.70855	6.69764	6.62583	7.61692	7.19777	6.78339	6.70023	7.28701	6.69942
1150	14	45	R08D7.2.1	WBGene00011143	R08D7.2	R08D7.2	III	8967828	12.3381	12.4029	12.4543	12.1338	12.0862	11.7265	12.2487	12.3083	12.2714	12.3145	12.1626	12.3294
1151	14	46	T02E9.6	WBGene00044203	T02E9.6	T02E9.6	V	11332934	5.35077	5.69866	5.36829	5.45226	5.21486	5.2294	5.31184	5.61777	5.26677	5.33117	5.65213	5.35236
1152	14	47	T07H8.4i	WBGene00003165	mec-1	T07H8.4	V	6956519	5.89462	6.26429	5.9801	6.2233	5.89242	5.64574	5.87708	5.94387	5.71487	5.61548	6.10621	6.00888
1153	14	48	F44G3.2	WBGene00009706	F44G3.2	F44G3.2	V	16103868	5.82097	6.22105	5.75272	6.14854	7.35547	6.14767	6.48842	6.5271	6.22575	5.86685	7.61421	6.18575
1154	14	49	C02F5.9.1	WBGene00003952	pbs-6	C02F5.9	III	8243040	11.8577	12.0571	11.7769	12.1776	12.0132	12.3779	11.9422	11.995	12.0114	12.0446	12.2086	12.2981
1155	14	50	D2030.1.2	WBGene00008411	D2030.1	D2030.1	I	7567816	8.08108	8.24676	8.06338	8.23876	8.23482	8.50213	8.50379	8.34936	8.06444	8.07784	9.05693	8.82059
1156	14	51	C38C6.6.2	WBGene00007999	tag-297	C38C6.6	II	14627531	13.9465	14.1454	13.383	13.4995	13.9745	12.7052	13.7892	14.1425	13.5039	13.8119	14.2055	13.7191
1157	14	52	EC021858	NA	#N/A	#N/A	NA	NA	5.70963	5.98412	5.67807	5.59511	5.63321	5.18598	5.6042	6.19299	5.42559	5.60345	5.81868	5.48628
1158	14	53	EC006147	NA	#N/A	#N/A	NA	NA	7.17446	7.56184	6.52522	8.09924	7.7724	7.45982	8.18075	7.28188	7.41773	7.27264	7.93098	8.00385
1159	14	54	K09A9.1	WBGene00010700	nipi-3	K09A9.1	X	15607891	10.5824	10.3294	10.1316	10.3924	10.2485	9.96794	10.4781	10.5314	10.219	9.5275	10.3238	10.9314
1160	14	55	BJ148755	WBGene00016804	C50C3.12	C50C3.12	III	8176411	5.32094	5.66126	5.37887	5.35881	4.9206	5.22871	5.2409	5.51342	5.40669	5.29392	5.64996	5.23403
1161	14	56	Y51B9A.4	WBGene00013086	Y51B9A.4	Y51B9A.4	II	9407738	5.34966	5.6708	5.33151	5.41273	5.2134	5.8299	5.21503	5.52793	5.33482	5.26403	5.65773	5.94437
1162	14	57	TC141202	NA	#N/A	#N/A	NA	NA	11.426	11.7082	11.4026	11.2623	10.494	10.6747	11.3415	11.2057	10.8812	10.5283	11.4421	11.2507
1163	14	58	C39D10.8c	WBGene00016535	C39D10.8	C39D10.8	X	7879716	8.82384	7.51827	7.87621	7.76072	10.4201	8.84611	7.90169	7.85726	8.54858	8.34254	8.73701	10.0556
1164	14	59	ZK858.6.2	WBGene00014119	ZK858.6	ZK858.6	I	9138259	8.91263	8.58785	8.42005	8.92801	8.3832	9.09082	9.30393	8.94145	8.85297	8.27034	8.98851	9.53242
1165	14	60	F38B6.3	WBGene00018173	F38B6.3	F38B6.3	X	6692215	7.68141	7.75378	7.60467	7.48507	7.17429	6.97686	7.68917	7.79911	7.09915	6.70057	7.51241	7.48388
1166	14	61	Y71G12B.31	WBGene00044348	Y71G12B.31	Y71G12B.31	I	1686217	5.96612	6.1008	5.91646	5.85167	5.71043	5.43497	5.87298	5.94428	5.74403	5.5966	5.72028	5.55855
1167	14	62	C25H3.6a	WBGene00016115	C25H3.6	C25H3.6	II	5661139	6.32451	6.33294	6.1314	6.23056	6.05763	5.79174	6.23341	6.2128	6.21111	5.95151	6.19083	6.30441
1168	14	63	NP160388	NA	#N/A	#N/A	NA	NA	5.33902	5.78218	5.40503	5.37659	5.32465	5.23786	5.15298	5.49202	5.25299	5.23917	5.3157	5.23534
1169	14	64	C42C1.4a.2	WBGene00016582	C42C1.4	C42C1.4	IV	12270458	10.0746	10.2204	10.1081	9.94453	10.1775	9.58054	10.1821	9.91795	9.98354	10.0101	10.4833	10.3952
1170	14	65	T17E9.1b	WBGene00002201	kin-18	T17E9.1	III	6118570	9.74326	9.90056	9.8897	9.68578	9.23533	9.3948	9.81115	9.77239	9.27833	9.61797	10.0395	9.69903
1171	14	66	F20B6.8c.3	WBGene00001994	hpk-1	F20B6.8	X	4210551	11.8543	11.9145	11.7276	11.8224	10.583	10.7355	12.2322	12.1061	11.6229	11.2753	11.4673	11.1772
1172	14	67	NP017830	NA	#N/A	#N/A	NA	NA	5.25193	5.56866	5.48847	5.32132	5.26692	5.63425	5.08229	5.43832	5.12694	5.14735	5.17783	5.77752
1173	14	68	C07G3.6	WBGene00006256	str-225	C07G3.6	V	3507820	5.53718	5.75425	5.48415	5.54914	5.37671	5.3234	5.39975	5.68034	5.40815	5.34636	5.59325	5.44843
1174	14	69	BJ776527	NA	#N/A	#N/A	NA	NA	5.5696	5.95177	5.62351	5.76916	5.59962	5.56292	5.53751	5.84506	5.41947	5.54978	5.76944	5.54536
1175	14	70	Y58G8A.1	WBGene00021981	lgc-26	Y58G8A.1	V	268307	10.0599	10.1481	10.2184	9.70783	9.41724	9.14314	10.2488	9.92717	10.0494	9.76101	10.0146	10.0062
1176	14	71	F29C6.1a	WBGene00009243	F29C6.1	F29C6.1	I	10579402	11.4047	11.0878	11.4877	10.7761	11.3399	10.7275	11.2213	10.8645	11.145	11.0578	11.1024	11.434
1177	14	72	Y48G1A.6a	WBGene00021661	mbtr-1	Y48G1A.6	I	343118	6.83551	6.79026	6.64475	6.38782	6.84948	5.72077	6.58092	6.69104	6.75166	6.71848	6.48884	6.47471
1178	14	73	F21A10.4	WBGene00009000	F21A10.4	F21A10.4	X	10183912	6.61868	6.91279	6.77211	6.4283	6.33445	6.17569	6.57698	6.49397	6.08168	6.10287	6.50376	6.48647
1179	14	74	ZC247.2	WBGene00013860	ZC247.2	ZC247.2	I	10255622	11.2142	11.4995	11.3011	10.926	11.1432	10.1726	11.2535	11.1583	11.1919	10.8838	11.7193	11.2339
1180	14	75	Y66A7A.8	WBGene00006552	tbx-33	Y66A7A.8	III	11633102	5.5236	5.82959	5.50794	5.39802	5.78051	5.8142	5.56591	5.6637	5.50287	5.60381	5.96129	6.01222
1181	14	76	BJ764875	NA	#N/A	#N/A	NA	NA	5.93813	6.20247	6.02317	6.06501	5.92584	5.69031	5.96978	5.97584	5.91958	5.89223	6.51271	6.2171
1182	14	77	F32F2.1	WBGene00009337	uig-1	F32F2.1	V	13273572	9.26551	9.4744	9.20347	9.5972	9.04261	7.93473	9.59844	9.27361	8.74949	8.41952	9.55971	9.03897
1183	14	78	T02G6.2	WBGene00011385	T02G6.2	T02G6.2	I	11798831	6.3877	6.76612	6.40522	6.64875	6.57458	5.92721	6.70516	6.39513	6.4079	6.35213	7.11278	6.61303
1184	14	79	T01H3.1.1	WBGene00006913	vha-4	T01H3.1	II	7878013	12.3737	12.5974	12.3659	12.9001	12.6728	12.2151	13.3167	12.9001	12.5544	12.4995	13.0091	13.1602
1185	14	80	ZK945.9	WBGene00003058	lov-1	ZK945.9	II	10109202	5.86441	6.41117	5.63507	5.79067	5.46178	5.56298	5.83762	5.91013	5.74917	5.50615	6.06026	5.90867
1186	14	81	DarkCorner	NA	#N/A	#N/A	NA	NA	5.21004	5.5787	5.55073	5.33596	5.11953	5.08303	5.1608	5.41538	5.29874	5.2207	5.59345	5.12786
1187	14	82	DarkCorner	NA	#N/A	#N/A	NA	NA	5.10528	5.72204	5.46178	5.25231	5.21869	5.08462	5.16631	5.47778	5.41005	5.13148	5.57826	5.12003
1188	14	83	DarkCorner	NA	#N/A	#N/A	NA	NA	5.24523	5.64058	5.62267	5.40894	5.23605	5.15233	5.21613	5.53459	5.51316	5.32685	5.40068	5.08213
1189	14	84	DarkCorner	NA	#N/A	#N/A	NA	NA	5.18938	5.65476	5.57235	5.39164	5.1596	5.08899	5.09431	5.56042	5.40592	5.31655	5.55482	5.09979
1190	14	85	DarkCorner	NA	#N/A	#N/A	NA	NA	4.98594	5.50521	5.5544	5.2908	5.16631	5.01717	5.10488	5.41811	5.37742	5.24177	5.40033	5.233
1191	15	1	DarkCorner	NA	#N/A	#N/A	NA	NA	5.2962	5.37173	5.64435	5.37572	5.7248	5.12437	5.21817	5.18906	5.61081	5.55065	5.87371	5.10621
1192	15	2	DarkCorner	NA	#N/A	#N/A	NA	NA	5.19052	5.36715	5.59596	5.35378	4.96129	5.0381	5.09386	5.21966	5.42691	5.27757	5.45742	5.16234
1193	15	3	DarkCorner	NA	#N/A	#N/A	NA	NA	5.26588	5.27947	5.52091	5.4538	5.02952	5.13171	5.18133	5.14332	5.57172	5.20909	5.55546	5.24856
1194	15	4	DarkCorner	NA	#N/A	#N/A	NA	NA	5.16203	5.20055	5.6362	5.27786	5.18622	5.24584	5.13687	5.06604	5.37474	5.17103	5.86528	5.22544
1195	15	5	DarkCorner	NA	#N/A	#N/A	NA	NA	5.18042	5.1491	5.4894	5.15627	5.3057	5.26798	5.1277	5.13642	5.36643	5.26346	5.69603	5.21936
1196	15	6	NP013161	NA	#N/A	#N/A	NA	NA	5.76739	5.61243	5.8472	5.85349	5.62078	5.58339	5.60381	5.39477	5.66388	5.44174	5.86189	5.53874
1197	15	7	C41G6.2	WBGene00005759	srw-12	C41G6.2	V	15237311	6.79101	7.04827	7.21383	6.92672	6.3252	6.61398	6.51225	6.36511	6.42001	6.22512	7.09419	6.51259
1198	15	8	F58F12.3	WBGene00019063	F58F12.3	F58F12.3	II	6389228	5.5373	5.51513	6.22068	5.49035	5.67834	5.41907	5.40381	5.68288	6.68483	8.11023	5.70113	5.54345
1199	15	9	E04D5.2	WBGene00008481	E04D5.2	E04D5.2	II	10419152	7.71345	7.4077	7.27996	7.28979	7.32694	6.92045	7.32487	7.43787	6.99901	6.57943	7.22881	7.1246
1200	15	10	T12G3.1.1	WBGene00011737	T12G3.1	T12G3.1	IV	12034222	12.3611	12.2054	11.8902	12.2136	12.7457	12.494	12.3474	12.7929	12.6113	12.169	12.8678	13.1623
1201	15	11	T26E3.5	WBGene00012038	T26E3.5	T26E3.5	I	12663111	5.48447	5.25878	5.53288	5.57272	5.39726	5.25095	5.35858	5.32427	5.54477	5.29842	5.50278	5.52064
1202	15	12	F23F1.7	WBGene00017748	F23F1.7	F23F1.7	II	38562	11.6802	11.5527	11.8655	11.8209	11.5244	11.7032	11.6332	11.927	11.6657	11.3263	11.6259	11.8101
1203	15	13	R13.5	WBGene00014825	R13.5	R13.5	IV	10834335	5.5394	5.59029	5.67488	5.53415	5.58784	6.32221	5.48184	5.35389	5.76695	5.50219	5.98534	6.49704
1204	15	14	F58A4.7c	WBGene00001955	hlh-11	F58A4.7	III	9622047	8.55729	8.52621	8.08616	8.67904	8.35386	9.19415	8.5958	8.29185	8.26867	7.56641	8.95796	8.88157
1205	15	15	TC145062	NA	#N/A	#N/A	NA	NA	8.3712	8.49663	7.66814	8.24113	8.11468	8.52997	8.0501	8.09792	7.89345	7.11908	8.14676	8.78725
1206	15	16	C25H3.9a	WBGene00016118	C25H3.9	C25H3.9	II	5690105	14.0724	14.0946	14.13	14.177	14.6519	14.6078	14.2116	14.2394	14.1145	14.207	14.3256	14.4493
1207	15	17	F52C6.9	WBGene00018666	bath-6	F52C6.9	II	1918321	5.35809	5.35959	5.46939	5.39724	5.61726	5.26444	5.25474	5.17175	5.51805	5.50631	5.38781	5.35585
1208	15	18	C57111	NA	#N/A	#N/A	NA	NA	7.94038	8.3751	8.35588	8.76028	6.54171	7.77437	8.13966	8.45615	7.41381	7.20292	7.87869	7.51054
1209	15	19	ZK697.10	WBGene00006205	str-160	ZK697.10	V	1734870	5.6576	5.81383	5.68013	5.71866	5.59223	5.84506	5.69165	5.37728	5.51776	5.25988	6.11784	5.84445
1210	15	20	BJ797523	NA	#N/A	#N/A	NA	NA	7.06798	7.40877	7.34794	7.47677	6.53853	7.64881	7.00851	7.18544	6.78723	7.07414	7.42529	7.68002
1211	15	21	F44F4.11	WBGene00006530	tba-4	F44F4.11	II	10918628	10.0174	9.74136	9.03311	10.0691	11.4091	11.3304	10.3658	9.73094	10.9828	10.9708	10.7546	11.6192
1212	15	22	TC141242	NA	#N/A	#N/A	NA	NA	5.13118	5.41114	5.4152	5.45345	5.44133	5.10945	5.23016	5.26562	5.29669	5.4283	5.61067	5.41911
1213	15	23	F28F8.5	WBGene00009223	F28F8.5	F28F8.5	V	15574084	11.8148	11.8398	11.7701	11.6616	12.2205	11.8224	11.6697	11.9752	12.0664	11.8638	11.9985	12.404
1214	15	24	AU220180	NA	#N/A	#N/A	NA	NA	7.72003	8.10788	8.42626	8.3319	6.28554	8.14831	7.73282	8.01271	7.23241	7.06647	7.50025	7.60876
1215	15	25	ETG05_36762	NA	#N/A	#N/A	NA	NA	5.38067	5.54743	5.34591	5.34318	5.37452	5.63305	5.23238	5.23321	5.25289	5.22687	5.50896	5.44344
1216	15	26	Y73C8C.12	WBGene00044524	Y73C8C.12	Y73C8C.12	V	3125211	5.34547	5.30565	5.46785	5.21638	5.14742	5.319	5.18587	5.28836	5.2047	5.25594	5.53474	5.26906
1217	15	27	Y17G7B.7.1	WBGene00006601	tpi-1	Y17G7B.7	II	12036739	11.4798	11.4088	11.3736	11.6521	11.3729	12.7896	11.7174	11.9581	11.6561	11.2602	11.8963	11.6944
1218	15	28	Y47D3B.1	WBGene00012939	Y47D3B.1	Y47D3B.1	III	11382908	9.99942	10.7944	9.78054	10.125	9.46328	9.8391	10.0691	9.86261	9.51737	8.94435	9.88204	9.61062
1219	15	29	ZK742.1a.1	WBGene00002078	xpo-1	ZK742.1	V	7805045	7.73085	7.46854	6.9097	7.60792	7.49386	8.8293	7.69878	7.39606	8.25883	7.67786	8.1428	8.62536
1220	15	30	NM_061758	WBGene00019142	btb-4	F59H6.12	II	2032494	6.10356	6.32577	6.45498	5.98031	6.51259	5.82571	6.00787	6.20492	6.10887	6.25508	6.54327	6.08168
1221	15	31	EB996560	WBGene00010019	F54B8.4	F54B8.4	V	15816487	9.88392	10.4961	9.31946	10.2783	11.1974	10.4056	10.3881	10.5783	10.2407	9.67421	10.5574	10.631
1222	15	32	C36E8.5.1	WBGene00006537	tbb-2	C36E8.5	III	4015745	14.8373	14.8167	14.4812	14.6211	14.9583	14.7309	14.7459	14.7803	14.9158	14.4695	14.8211	15.193
1223	15	33	F37B4.13	WBGene00005447	srh-240	F37B4.13	V	2865198	5.30119	5.47384	5.37795	5.16422	5.16058	5.20831	5.34977	5.52153	5.4209	5.43263	5.80518	5.46038
1224	15	34	F13D12.4b	WBGene00000114	alh-8	F13D12.4	II	11728865	14.6093	15.1393	14.9734	14.9041	14.4448	15.4069	15.4845	14.8992	15.0052	15.1585	15.3276	15.2351
1225	15	35	Y22D7AR.8	WBGene00005141	srd-64	Y22D7AR.8	III	1692070	7.71291	7.76072	7.49311	7.74761	7.50376	7.71962	7.89515	7.68141	7.29723	7.12135	8.27034	8.20164
1226	15	36	C09E9.1.2	WBGene00007476	C09E9.1	C09E9.1	IV	1275865	9.6168	9.68578	9.91449	9.67104	9.59605	9.1577	9.49588	9.65583	9.40766	9.11805	9.53273	9.46328
1227	15	37	F09G8.9	WBGene00017323	mps-4	F09G8.9	III	8270711	8.13452	8.22306	8.32323	7.9975	8.00421	7.79385	7.91332	8.23107	7.52285	7.76867	8.20283	7.96867
1228	15	38	C49G7.10.2	WBGene00016788	C49G7.10	C49G7.10	V	4040394	11.6018	11.502	10.8715	11.0401	12.3574	11.3413	11.1628	11.9946	11.9688	11.2177	11.5193	12.4705
1229	15	39	W03D2.4.1	WBGene00003955	pcn-1	W03D2.4	IV	4047922	10.6102	10.6698	10.4369	10.9238	10.9443	10.7866	10.8122	10.8477	11.0452	11.171	10.6824	11.0152
1230	15	40	C02F5.8	WBGene00006627	tsp-1	C02F5.8	III	8237916	10.2363	9.65383	9.22463	9.19641	10.7516	9.54557	9.15494	10.3529	9.92823	9.08353	9.66738	10.8886
1231	15	41	F33D11.8	WBGene00018005	F33D11.8	F33D11.8	I	5854304	10.9812	11.1273	10.9786	10.6876	11.8045	10.4759	10.6457	10.9195	10.6434	10.203	11.5329	11.1043
1232	15	42	Y18H1A.9	WBGene00021213	Y18H1A.9	Y18H1A.9	I	748230	9.79139	9.89621	9.6651	9.47541	9.99666	8.92118	9.55821	9.76518	9.09183	9.73785	10.1949	9.41408
1233	15	43	D1081.8	WBGene00008386	D1081.8	D1081.8	I	8491284	12.5343	12.681	12.4297	12.6899	12.3774	12.2174	12.8268	12.667	12.3558	12.4545	12.4418	12.4903
1234	15	44	BJ137594	NA	#N/A	#N/A	NA	NA	5.76174	6.10298	5.53998	5.66863	5.6015	5.62818	5.80945	6.10069	5.35029	5.63263	5.79504	5.71195
1235	15	45	K06B9.6	WBGene00044478	K06B9.6	K06B9.6	IV	4196166	9.94866	10.1232	10.1824	9.88931	10.1109	9.91976	9.71259	10.1466	10.0289	9.48177	10.3651	10.14
1236	15	46	B0464.8	WBGene00007187	tag-342	B0464.8	III	9468060	10.973	11.0512	11.1858	10.922	10.7572	9.97573	10.9118	11.0979	10.6318	10.7749	10.6768	10.5458
1237	15	47	C54E4.2b	WBGene00016918	C54E4.2	C54E4.2	IV	2136894	14.5441	14.7215	14.714	14.3893	14.4954	14.2848	14.5813	14.6469	14.4493	14.7215	14.4855	14.6756
1238	15	48	Y57E12B.4	WBGene00021964	Y57E12B.4	Y57E12B.4	V	6945693	5.49355	5.81269	6.07845	5.45341	6.00812	6.12152	5.44912	5.7866	5.74117	6.98806	5.99276	5.94194
1239	15	49	F10G7.10b	WBGene00017373	F10G7.10	F10G7.10	II	4713661	5.6628	5.84971	5.53542	5.59171	6.1088	5.67646	5.76727	5.64804	5.69265	5.82544	5.96239	6.10695
1240	15	50	BJ107170	NA	#N/A	#N/A	NA	NA	10.1868	10.3155	9.93605	10.1557	9.98925	9.89584	10.0981	10.107	9.85589	8.58339	10.32	10.1085
1241	15	51	F09E10.10	WBGene00022982	F09E10.10	F09E10.10	X	1505186	6.09584	6.20205	5.58316	5.87676	6.11665	5.49387	5.69113	6.46385	5.88193	5.54934	5.99709	5.8061
1242	15	52	R05F9.13	WBGene00003429	msp-31	R05F9.13	II	4916123	8.01399	8.67808	11.3577	9.58438	10.1779	10.1017	7.85287	9.77668	11.768	14.7829	9.22669	9.4866
1243	15	53	T10B10.3.1	WBGene00011680	T10B10.3	T10B10.3	X	15177974	6.05284	6.00803	5.40197	5.84794	5.87446	6.08855	5.83418	5.93661	6.06655	5.59655	6.37832	6.44926
1244	15	54	TC141396	NA	#N/A	#N/A	NA	NA	7.04442	7.38837	7.05842	7.39906	6.35411	7.27461	7.1856	7.46404	7.06907	6.7824	7.49098	7.18644
1245	15	55	T08G3.4	WBGene00011617	T08G3.4	T08G3.4	V	16439641	5.5613	5.875	6.13504	5.79964	5.94704	5.56886	5.4674	5.86481	6.81976	8.16411	5.93485	5.97856
1246	15	56	C13A2.8	WBGene00023235	C13A2.8	C13A2.8	V	7264558	5.21766	5.63659	5.3258	5.17799	5.42421	5.3292	5.23842	5.60472	5.23624	5.09592	5.66753	5.44474
1247	15	57	T28H11.6	WBGene00006040	ssp-11	T28H11.6	IV	4999422	7.04728	7.00678	9.63586	8.22462	8.87509	8.19062	6.54827	7.91144	10.7925	13.5693	7.7209	8.8138
1248	15	58	C34C6.6b	WBGene00004194	prx-5	C34C6.6	II	8704755	7.68242	7.60338	7.67279	7.99489	7.45874	6.63221	7.95847	7.4898	6.9893	6.8513	7.79703	7.4776
1249	15	59	TC139887	NA	#N/A	#N/A	NA	NA	5.42499	5.65834	5.60085	5.59704	5.46985	5.353	5.23548	5.55305	5.2522	5.23151	5.56347	5.54972
1250	15	60	F49C5.4	WBGene00009867	F49C5.4	F49C5.4	II	12535675	5.45003	5.94029	5.59583	5.45136	5.44138	5.38903	5.39494	5.53323	5.33094	5.21982	5.7097	5.54884
1251	15	61	AV190076	NA	#N/A	#N/A	NA	NA	5.64656	5.85974	5.49465	5.63321	5.88769	5.41936	5.67595	5.70073	5.51604	5.59856	5.87747	5.61523
1252	15	62	Y51H4A.17a	WBGene00013111	sta-1	Y51H4A.17	IV	16664278	8.36657	8.5089	8.28358	8.31707	7.75099	7.89304	8.74114	8.38294	7.88163	7.31821	8.56023	8.17628
1253	15	63	Y116A8C.26a	WBGene00013803	Y116A8C.26	Y116A8C.26	IV	17079705	11.7271	11.7618	11.5673	11.4103	11.6782	11.2266	11.8884	11.5236	11.5725	11.4096	11.7626	11.6355
1254	15	64	F59H6.10	WBGene00019140	bath-3	F59H6.10	II	2029234	8.32153	7.98103	8.41102	7.7552	8.66514	6.66817	7.73301	8.19867	8.12008	8.07667	7.67279	7.55802
1255	15	65	F18C5.5	WBGene00017560	F18C5.5	F18C5.5	II	6565426	10.1805	10.6174	9.54478	9.78756	9.54055	9.2199	9.93738	9.5737	10.053	9.52844	10.3494	10.0345
1256	15	66	H08M01.2b	WBGene00010374	rga-5	H08M01.2	IV	13827853	8.94035	9.08614	9.2141	8.6795	8.633	8.19612	8.91615	8.60308	8.55831	8.48224	9.24328	8.61277
1257	15	67	BJ130719	NA	#N/A	#N/A	NA	NA	5.47719	5.79808	5.55322	5.43472	5.53804	5.42495	5.28369	5.73893	5.37527	5.48979	5.69701	5.45477
1258	15	68	BJ795061	NA	#N/A	#N/A	NA	NA	5.61857	5.95394	5.66637	5.70633	5.43366	5.35381	5.56353	5.65871	5.54438	5.51264	5.60192	5.3475
1259	15	69	BJ791007	NA	#N/A	#N/A	NA	NA	5.20123	5.65933	5.67764	5.46934	5.37041	5.09907	5.31329	5.6072	5.32929	5.30901	5.39922	5.21196
1260	15	70	Y57G11B.7	WBGene00013299	Y57G11B.7	Y57G11B.7	IV	14579198	5.937	6.10788	7.22933	7.66251	8.82689	6.41138	5.72602	6.21555	8.05282	10.0961	7.24076	6.9797
1261	15	71	T07H3.1	WBGene00006464	bath-47	T07H3.1	II	1601794	9.99288	9.56543	9.63693	9.27983	9.26906	8.68372	9.58664	9.71135	9.52949	8.89825	9.09887	9.76838
1262	15	72	C26E6.12	WBGene00016145	C26E6.12	C26E6.12	III	4930562	12.1157	11.9701	12.1814	11.5262	12.6202	11.1809	11.9589	12.0008	11.8443	11.8709	12.5476	12.5978
1263	15	73	F57B1.8	WBGene00044199	F57B1.8	F57B1.8	V	13188007	5.55755	5.7684	5.74875	5.46568	5.53259	5.41538	5.43151	5.62112	5.3823	5.52904	5.62379	5.47536
1264	15	74	ZK643.5	WBGene00014036	ZK643.5	ZK643.5	III	8952795	12.1393	12.2501	12.1926	11.743	12.2581	11.1733	12.2745	12.397	11.9985	12.249	12.2603	12.283
1265	15	75	C52614	NA	#N/A	#N/A	NA	NA	5.53893	5.86207	5.67156	5.65467	5.43779	5.71965	5.61438	5.71685	5.54678	5.57474	5.66059	5.69104
1266	15	76	F32B6.7	WBGene00006049	ssp-32	F32B6.7	IV	9895379	5.74988	6.07426	7.58433	5.99585	6.73463	6.01375	6.07282	6.87677	7.44492	9.32917	6.46012	6.3848
1267	15	77	C10C6.7a	WBGene00007515	C10C6.7	C10C6.7	IV	11465399	6.16477	6.24956	6.24595	5.93097	6.71502	5.77683	6.18078	6.21501	6.45588	6.2013	6.37482	6.19914
1268	15	78	F08B4.7.1	WBGene00017238	F08B4.7	F08B4.7	IV	8686733	9.40863	9.29984	9.46113	9.23811	10.4613	9.30945	9.54958	9.41408	9.98403	9.89369	9.96688	10.0516
1269	15	79	NM_072080	WBGene00019756	M03E7.4	M03E7.4	V	5609398	5.53357	5.7958	5.51663	5.63602	5.42974	5.28002	5.50958	5.56919	5.35025	5.30842	5.58397	5.18288
1270	15	80	ZC404.9	WBGene00022603	gck-2	ZC404.9	V	6788433	8.57528	8.57963	8.47111	8.4316	8.05773	7.30184	8.49102	8.19095	8.30133	7.7996	8.162	8.10543
1271	15	81	F18A11.5	WBGene00008932	F18A11.5	F18A11.5	II	13008749	6.35811	6.83551	6.58397	6.03751	5.94082	5.68044	6.25334	6.54619	6.1679	5.99548	6.35056	6.18182
1272	15	82	DarkCorner	NA	#N/A	#N/A	NA	NA	5.09188	5.65676	5.61336	5.3843	5.28452	5.15981	5.21924	5.41977	5.36323	5.29616	5.56866	5.09649
1273	15	83	DarkCorner	NA	#N/A	#N/A	NA	NA	5.16386	5.67828	5.59118	5.1719	5.30826	5.01378	5.17021	5.5394	5.43437	5.28114	5.50526	5.2299
1274	15	84	DarkCorner	NA	#N/A	#N/A	NA	NA	5.13233	5.56553	5.45355	5.35832	5.17241	5.0933	5.18323	5.4892	5.51742	5.20449	5.62192	5.18349
1275	15	85	DarkCorner	NA	#N/A	#N/A	NA	NA	5.20213	5.64679	5.6585	5.44631	5.13195	5.2562	5.13485	5.46269	5.56255	5.33166	5.61243	5.24153
1276	16	1	DarkCorner	NA	#N/A	#N/A	NA	NA	5.30243	5.2853	5.63198	5.5457	5.27555	5.17712	5.18002	5.18855	5.58498	5.26302	5.66792	5.20996
1277	16	2	DarkCorner	NA	#N/A	#N/A	NA	NA	5.24147	5.26628	5.47715	5.48115	5.11482	5.12401	5.01323	5.18207	5.39528	5.24112	5.57423	5.30669
1278	16	3	DarkCorner	NA	#N/A	#N/A	NA	NA	5.31939	5.2418	5.56416	5.45566	5.16049	5.1718	5.14482	5.12106	5.35418	5.33113	5.4915	5.15126
1279	16	4	DarkCorner	NA	#N/A	#N/A	NA	NA	5.2016	5.34555	5.48437	5.47028	5.08123	5.17153	5.11854	5.20789	5.41522	5.19629	5.5613	5.1445
1280	16	5	EB999218	WBGene00012728	Y39G8B.9	Y39G8B.9	II	13981256	5.54779	5.40033	5.6793	5.49648	5.14389	5.82858	5.46803	5.44874	5.5312	5.40752	5.60552	6.11304
1281	16	6	K08D12.3b	WBGene00019537	K08D12.3	K08D12.3	IV	1710256	13.2119	13.2524	13.0592	13.3796	13.3613	14.0809	13.5296	13.1682	13.4607	13.8158	13.2275	13.4927
1282	16	7	C52B9.9	WBGene00003179	mec-18	C52B9.9	X	4271141	8.18862	8.34056	8.27368	8.15045	8.22226	8.03488	8.21152	8.1168	7.67081	7.31852	8.55199	8.49494
1283	16	8	B0205.3.1	WBGene00004466	rpn-10	B0205.3	I	10730718	11.1874	11.261	11.1538	11.5291	10.9685	11.2507	11.0601	10.9928	11.5288	11.1891	10.8608	11.2174
1284	16	9	T13H5.8	WBGene00011761	T13H5.8	T13H5.8	II	8518441	10.5276	10.5902	10.7692	10.6109	10.4529	10.7238	10.556	10.4458	10.839	10.833	10.7352	10.7872
1285	16	10	C03G5.8	WBGene00023477	nspc-1	C03G5.8	X	8534610	11.7567	11.6359	11.7995	11.5354	10.9563	12.1078	11.3331	11.5588	11.1538	10.9023	11.257	10.8315
1286	16	11	F32A5.4a.1	WBGene00017970	F32A5.4	F32A5.4	II	7228724	9.75731	9.79342	9.15059	10.1316	10.8099	11.3863	10.2303	10.0101	10.6672	10.0074	10.7209	10.7513
1287	16	12	M163.8	WBGene00010940	M163.8	M163.8	X	14485048	12.4195	12.2186	12.357	12.5934	12.3851	12.6328	12.461	13.0055	12.5903	10.8073	12.4015	12.8627
1288	16	13	C06G1.4.2	WBGene00015547	ain-1	C06G1.4	X	16613366	7.44293	6.88603	6.55204	7.06843	8.79157	8.36482	7.4141	7.15803	7.82522	6.92536	8.15452	9.08865
1289	16	14	C02D4.1	WBGene00007262	jud-4	C02D4.1	X	15284241	10.4418	10.1607	10.3819	9.91083	11.0558	9.7591	9.8216	10.555	9.2141	9.11752	10.7772	10.3832
1290	16	15	T26H2.10	WBGene00044976	T26H2.10	T26H2.10	V	19223818	5.66838	5.64041	5.59434	5.61777	5.48925	5.50214	5.39368	5.39071	5.59894	5.38511	5.98878	5.58817
1291	16	16	Y37E3.19	WBGene00044810	Y37E3.19	Y37E3.19	I	2107404	5.61523	5.52177	6.37659	5.7373	5.7305	5.72322	5.34729	5.613	6.03081	8.20069	5.66805	5.51513
1292	16	17	C26E6.4	WBGene00016140	rpb-2	C26E6.4	III	4939528	8.44096	8.55223	8.54506	8.90026	7.50595	7.92442	8.88518	8.31882	8.07087	7.96137	8.54386	7.85208
1293	16	18	C43E11.2b	WBGene00016602	mus-81	C43E11.2	I	4265110	10.4394	10.4898	10.3875	10.5506	9.97643	10.2821	10.4269	10.3207	10.3172	10.0385	10.1055	10.2172
1294	16	19	T14G12.4b.1	WBGene00001434	fkh-2	T14G12.4	X	3740195	5.60872	5.66117	5.72407	5.47149	5.81597	5.81977	5.66406	5.41296	5.75867	5.5292	5.99203	5.60137
1295	16	20	F46E10.8	WBGene00006721	ubh-1	F46E10.8	V	6509937	11.2355	11.4076	11.0886	11.2737	11.3253	11.3061	11.357	11.1369	11.2412	11.218	11.5223	11.5409
1296	16	21	EF491765	NA	#N/A	#N/A	NA	NA	7.07549	6.6963	6.67008	6.84547	7.59197	7.2794	6.74903	6.76159	6.71648	6.71502	7.42548	7.41135
1297	16	22	NM_074535	WBGene00012046	T26E4.4	T26E4.4	V	15790451	5.65361	5.51087	5.52005	5.56909	5.66545	5.42059	5.45725	5.19874	5.35035	5.16561	5.58722	5.50587
1298	16	23	TC141631	NA	#N/A	#N/A	NA	NA	11.7048	11.8418	11.6318	12.0061	10.2331	11.7908	11.5167	11.8121	10.9803	10.2979	11.4631	11.4354
1299	16	24	R119.5	WBGene00020090	R119.5	R119.5	I	388510	8.07887	7.94765	7.50025	7.95367	7.9109	8.12829	7.97846	7.78756	7.83098	7.00199	7.88869	7.99896
1300	16	25	R166.1	WBGene00003107	mab-10	R166.1	II	10530344	6.17108	6.11861	6.09472	6.55646	6.05201	6.65802	6.55611	5.97759	6.39315	5.91283	6.38719	6.39865
1301	16	26	T11B7.4a	WBGene00001132	alp-1	T11B7.4	IV	8852482	11.2938	11.6324	11.6428	11.4609	10.8243	11.6854	11.2289	11.4497	11.335	11.3498	11.33	11.3103
1302	16	27	RC7	NA	#N/A	#N/A	NA	NA	5.23611	5.43723	5.3734	5.28082	5.14735	5.18849	5.05257	5.20594	5.08123	5.18068	5.63785	5.16324
1303	16	28	T04H1.6	WBGene00003075	lrx-1	T04H1.6	V	12252625	10.8687	11.1348	10.3525	10.847	10.0358	8.98185	10.8	10.6361	9.48542	10.0308	10.5827	9.70123
1304	16	29	C04E7.5	WBGene00045270	C04E7.5	C04E7.5	X	360779	5.35964	5.51404	5.7749	5.47209	5.29616	5.42632	5.44033	5.49629	5.75269	7.17992	5.94737	5.4684
1305	16	30	Y54E10A.7	WBGene00021829	Y54E10A.7	Y54E10A.7	I	3162808	11.1893	11.4086	11.5103	11.3468	11.0886	11.185	11.4017	11.3268	11.2139	11.4324	11.279	11.1224
1306	16	31	F43C1.5	WBGene00009649	F43C1.5	F43C1.5	III	4229168	10.0919	10.499	10.5361	10.2423	9.74297	10.1448	10.3342	10.0754	10.1174	10.8715	10.6912	10.125
1307	16	32	NM_078117	WBGene00011684	T10B10.8	T10B10.8	X	15161203	7.18862	7.47262	7.8254	7.314	7.67232	7.3891	7.08872	7.33169	7.03943	7.13122	7.54295	7.81595
1308	16	33	ZC132.3b	WBGene00022522	ZC132.3	ZC132.3	V	4294142	6.16839	6.4521	5.95961	6.00413	5.60762	5.75121	6.07081	6.04843	5.75233	5.59282	6.1832	5.76282
1309	16	34	R09E10.4b	WBGene00011174	R09E10.4	R09E10.4	IV	10304818	5.18342	5.63006	5.44056	5.31489	5.41998	5.33985	5.22777	5.55446	5.27257	6.03212	5.82152	5.44414
1310	16	35	NP022152	NA	#N/A	#N/A	NA	NA	5.32646	5.59575	5.43915	5.44825	5.12744	5.43875	5.29434	5.50132	5.30695	5.32487	5.77403	5.74348
1311	16	36	T04G9.5.1	WBGene00020216	trap-2	T04G9.5	X	767030	12.6416	12.6217	12.4311	12.7323	12.6587	13.0939	12.7205	12.7859	13.3051	12.6533	12.9599	13.485
1312	16	37	H14A12.7	WBGene00044450	fipr-18	H14A12.7	III	7459184	6.59103	7.13575	6.91968	6.8193	7.69005	7.73085	6.63174	6.46984	6.73819	8.55199	7.61621	7.54979
1313	16	38	CV123002	NA	#N/A	#N/A	NA	NA	5.2986	5.54749	5.39783	5.43584	5.26179	5.22877	5.24299	5.41366	5.35604	5.05835	5.61512	5.37344
1314	16	39	F20A1.7c	WBGene00006666	twk-11	F20A1.7	V	7028311	5.60105	5.89435	5.6576	5.73004	5.61119	5.4134	5.66261	5.67055	5.54653	5.39407	5.71774	5.63559
1315	16	40	E1A_r60_a135	NA	#N/A	#N/A	NA	NA	11.0238	11.3771	11.6758	13.3429	9.38462	10.7894	13.144	12.9146	13.2653	12.7389	11.4602	11.3869
1316	16	41	F42A10.2c	WBGene00003593	nfm-1	F42A10.2	III	6159786	7.8654	7.87677	7.89658	7.64747	7.49831	7.2755	7.94057	7.77469	7.18796	7.31072	7.61459	7.60636
1317	16	42	NP949783	NA	#N/A	#N/A	NA	NA	5.29114	5.56112	5.3366	5.24953	5.49942	5.14628	5.2156	5.49686	5.22279	5.30145	5.66858	5.30208
1318	16	43	ZK652.4.1	WBGene00004449	rpl-35	ZK652.4	III	7855045	16.1494	16.222	15.8272	15.9359	16.3545	16.203	16.1172	15.7092	16.3753	16.1233	16.1929	16.3841
1319	16	44	C01B10.5b.2	WBGene00001858	hil-7	C01B10.5	IV	6646018	7.37288	7.57374	6.97774	7.37222	7.38751	7.09968	7.33681	7.62553	6.89822	6.77561	7.6516	7.21045
1320	16	45	C05D12.7	WBGene00044029	C05D12.7	C05D12.7	II	11410115	6.21158	6.33088	6.16535	6.40258	6.34927	6.43909	6.33499	6.48286	6.00013	5.75602	6.7739	6.52795
1321	16	46	Y73B6BL.44	WBGene00044350	Y73B6BL.44	Y73B6BL.44	IV	6493583	9.64397	9.76928	9.6767	9.42097	10.1844	9.48177	9.61474	9.86679	9.6994	8.71758	9.97181	10.1299
1322	16	47	F31D5.3a	WBGene00006495	cpna-1	F31D5.3	II	4186660	9.82919	9.93369	9.90921	9.95111	9.40794	10.2665	10.102	10.1215	9.6091	9.20347	9.91506	9.51569
1323	16	48	T21E8.4	WBGene00011902	T21E8.4	T21E8.4	X	10880769	5.76249	6.08041	5.89654	5.65834	5.59978	5.73399	5.62444	5.82731	5.7086	5.46366	5.77881	5.75751
1324	16	49	TC150754	NA	#N/A	#N/A	NA	NA	7.32194	7.54797	7.19476	7.65574	6.5675	6.7657	7.6791	7.28601	6.53883	6.21979	7.37918	6.8568
1325	16	50	F08A8.3	WBGene00008566	F08A8.3	F08A8.3	I	12946935	6.595	7.12202	7.03205	6.68912	6.39892	6.46747	6.75249	6.56075	6.30784	6.36586	7.10731	6.71728
1326	16	51	Y111B2A.28	WBGene00013745	Y111B2A.28	Y111B2A.28	III	12619441	9.94927	9.95626	9.62776	10.2371	10.0091	9.0641	10.2098	9.88229	9.61164	9.55361	9.93903	9.6806
1327	16	52	C16E9.4b	WBGene00002123	inx-1	C16E9.4	X	6943693	6.16909	6.41151	6.08473	6.28104	6.22046	5.94099	6.24889	6.4012	5.82858	5.83366	6.25818	5.94544
1328	16	53	T19E10.1b	WBGene00002297	ect-2	T19E10.1	II	10778318	6.48089	6.45014	6.41812	6.4682	6.29799	6.58731	6.21025	6.69539	6.49601	6.25934	6.44687	6.36844
1329	16	54	C09G5.3	WBGene00000655	col-79	C09G5.3	II	10703541	5.77962	6.24393	5.3464	5.98177	5.96092	6.52587	5.98993	6.01896	7.11827	7.2419	6.42193	6.96876
1330	16	55	ZK686.3	WBGene00022793	ZK686.3	ZK686.3	III	7767500	7.67813	7.43552	6.82222	7.43949	8.85571	8.75013	7.95939	7.48562	8.15818	7.88023	8.54858	9.21825
1331	16	56	NM_077530	WBGene00003239	mig-2	C35C5.4	X	11548533	10.7561	10.716	10.7187	10.6334	11.1372	10.5719	10.7896	11.0721	10.5554	10.2779	11.0996	11.3183
1332	16	57	H02I12.8	WBGene00010354	cyp-31A2	H02I12.8	IV	11403931	5.79853	6.19922	5.89847	5.78255	6.09945	5.57493	5.80182	5.96147	5.92616	6.37969	5.97398	5.79943
1333	16	58	ZK1037.7	WBGene00005817	srw-70	ZK1037.7	V	15328633	5.23873	5.72278	5.36974	5.41307	5.25642	5.27121	5.15483	5.47447	5.28055	5.22413	5.36709	5.17345
1334	16	59	C26C6.5a	WBGene00000938	dcp-66	C26C6.5	I	7537771	6.27116	6.33581	6.23472	6.51017	6.11239	6.15508	6.35717	6.28871	6.41725	6.24667	6.50191	6.38651
1335	16	60	Y102A5C.15	WBGene00005416	srh-206	Y102A5C.15	V	16953724	10.6316	10.5466	9.93713	9.42962	10.1455	8.67713	9.5963	10.3597	9.26278	8.70004	10.8788	9.80994
1336	16	61	K08F11.4b.1	WBGene00006968	yrs-1	K08F11.4	IV	4710854	11.5748	11.6101	11.5705	11.4317	11.3474	10.5706	11.6972	11.4887	11.2647	11.4115	11.3198	11.2391
1337	16	62	T12B5.8	WBGene00020455	fbxa-59	T12B5.8	III	940866	11.4507	11.5014	11.3739	11.0196	12.43	11.2743	11.4244	11.1381	11.4109	11.7404	12.3664	12.7285
1338	16	63	K03D3.10	WBGene00004287	rac-2	K03D3.10	IV	16308184	5.5562	5.74792	5.5784	5.66159	5.61556	5.57971	5.35505	5.72504	5.36504	5.36379	5.7331	5.85516
1339	16	64	F49E7.1a	WBGene00004377	rme-6	F49E7.1	X	1097150	8.98875	9.02975	9.01523	8.86053	9.22291	8.39987	8.93414	8.87417	8.91595	8.33696	8.99249	9.19651
1340	16	65	BJ776156	NA	#N/A	#N/A	NA	NA	6.34639	6.51715	5.93764	6.3266	6.44844	6.15821	6.48616	6.79085	6.13572	5.70553	6.50476	6.60848
1341	16	66	CB393678	NA	#N/A	#N/A	NA	NA	5.65726	5.98534	5.71588	5.72028	5.78607	5.6959	5.60462	5.77975	5.54091	5.43536	5.85388	5.7248
1342	16	67	CB398309	WBGene00020811	T25G12.3	T25G12.3	X	17233874	5.11936	5.63746	5.34788	5.50545	5.10874	5.22896	5.16066	5.51878	5.35542	5.33677	5.4869	5.25036
1343	16	68	Y105E8A.25	WBGene00013682	Y105E8A.25	Y105E8A.25	I	14591930	10.1838	10.0871	9.98109	9.9787	10.2407	9.10348	10.1008	9.80198	9.82545	9.51652	10.3093	10.0043
1344	16	69	F11G11.7	WBGene00001027	dnj-9	F11G11.7	II	4852044	9.25193	9.27229	9.56245	8.91315	9.89338	8.92825	9.27179	9.30855	9.21211	9.30552	9.65764	9.71458
1345	16	70	C36E8.1.1	WBGene00007980	C36E8.1	C36E8.1	III	3999265	12.6792	12.659	12.4226	12.6623	12.0855	11.6998	12.8112	12.4053	11.8811	11.5834	12.4566	12.2822
1346	16	71	T25B9.11	WBGene00044990	T25B9.11	T25B9.11	IV	10764492	9.07414	9.23042	9.16626	8.52486	9.12918	8.69502	8.75837	8.79741	8.61376	8.15093	9.20668	8.99417
1347	16	72	F49C5.11	WBGene00044163	F49C5.11	F49C5.11	II	12555279	9.35791	9.27195	8.82753	9.34908	9.92794	8.79376	9.51737	9.20046	9.30552	8.63264	8.92801	9.109
1348	16	73	M04D5.1	WBGene00014807	M04D5.1	M04D5.1	I	11334359	5.37605	5.62344	5.53227	5.34519	5.32741	5.10874	5.37009	5.55703	5.38911	5.41099	5.63229	5.45697
1349	16	74	K04G7.4a.3	WBGene00019401	nuo-4	K04G7.4	III	7155962	7.45287	7.43055	7.21572	7.06162	9.08126	7.42193	7.98943	7.52476	7.7486	8.11434	8.33965	8.53638
1350	16	75	B0432.3	WBGene00015185	mrpl-41	B0432.3	II	288938	12.4952	12.7865	12.7457	12.6902	12.175	11.1739	12.7672	12.4248	12.1032	11.9634	12.2276	11.7288
1351	16	76	TC139295	NA	#N/A	#N/A	NA	NA	9.42338	9.4968	9.53199	9.36351	8.18151	8.84962	9.32269	9.26302	8.80885	8.47456	9.32762	8.91057
1352	16	77	AY532230	NA	#N/A	#N/A	NA	NA	5.57222	5.8713	5.65843	5.71265	6.06799	5.37449	5.63029	5.62007	5.58196	5.53309	5.99846	5.74264
1353	16	78	F44B9.8	WBGene00018409	F44B9.8	F44B9.8	III	8028063	6.96468	7.04652	6.90206	6.60066	7.99315	6.28886	7.01903	7.02303	7.21804	7.46528	7.47061	7.47429
1354	16	79	Y38H6A.1	WBGene00012612	Y38H6A.1	Y38H6A.1	V	20325691	5.39161	5.71284	5.49097	5.46446	5.24739	5.17754	5.27053	5.61285	5.53176	5.43552	5.50281	5.30937
1355	16	80	F21H12.6	WBGene00017686	F21H12.6	F21H12.6	II	6092716	12.7111	12.808	13.0343	12.3578	13.0101	11.6735	12.7993	12.5629	12.7402	12.873	13.0787	12.9171
1356	16	81	D1022.8	WBGene00000280	cah-2	D1022.8	II	7480690	9.7674	10.0062	9.78424	9.38644	9.65499	8.25717	10.1036	9.76663	8.98909	8.4906	9.9778	9.41181
1357	16	82	DarkCorner	NA	#N/A	#N/A	NA	NA	5.17224	5.6123	5.53485	5.42992	5.172	5.12256	5.22284	5.42007	5.4469	5.23605	5.43012	5.15202
1358	16	83	DarkCorner	NA	#N/A	#N/A	NA	NA	5.17739	5.79958	5.67124	5.50901	5.35063	5.24503	5.10817	5.53046	5.34863	5.31163	5.64847	5.22981
1359	16	84	DarkCorner	NA	#N/A	#N/A	NA	NA	5.10221	5.64162	5.46601	5.29049	5.18743	5.07979	5.05161	5.44862	5.35311	4.98053	5.43314	5.11157
1360	16	85	DarkCorner	NA	#N/A	#N/A	NA	NA	5.22609	5.68513	5.48824	5.38349	5.18146	5.06912	5.15792	5.45647	5.48451	5.22163	5.34298	5.33327
1361	17	1	DarkCorner	NA	#N/A	#N/A	NA	NA	5.31813	5.68473	5.68881	5.66346	5.20184	5.16511	5.32821	5.59778	5.51726	5.48933	5.47849	5.18821
1362	17	2	DarkCorner	NA	#N/A	#N/A	NA	NA	5.26677	5.52572	5.49898	5.40651	5.09346	5.19894	5.14519	5.402	5.43532	5.3843	5.59905	5.2496
1363	17	3	DarkCorner	NA	#N/A	#N/A	NA	NA	5.11683	5.37455	5.65481	5.47767	5.18766	5.26352	5.11551	5.15931	5.44448	5.28208	5.61539	5.34515
1364	17	4	DarkCorner	NA	#N/A	#N/A	NA	NA	5.12734	5.14066	5.68993	5.42214	5.18179	5.11157	5.25293	5.03986	5.36998	5.24762	5.43442	5.25318
1365	17	5	F56F4.3	WBGene00018980	F56F4.3	F56F4.3	I	6141471	6.23662	6.60372	7.12285	6.21007	6.04962	6.74823	6.1043	6.56037	6.99188	8.85488	6.5271	6.94933
1366	17	6	TC141329	NA	#N/A	#N/A	NA	NA	5.22698	5.28654	5.61893	5.60133	5.38181	5.20839	5.13971	5.0609	5.35044	5.20292	5.51905	5.26927
1367	17	7	C38C10.1	WBGene00006576	tkr-1	C38C10.1	III	9385566	7.92338	8.13452	8.1656	8.03557	8.07701	7.75791	8.01967	8.021	7.60857	7.4185	8.26671	8.16333
1368	17	8	F32D8.10	WBGene00009333	F32D8.10	F32D8.10	V	10906733	9.2986	9.53693	9.62579	9.23967	9.33153	9.56564	9.38353	9.28954	9.1544	8.83834	9.37935	9.30855
1369	17	9	W03G1.6a	WBGene00021012	pig-1	W03G1.6	IV	506732	8.50109	8.56973	8.54614	8.4673	8.26217	8.08537	8.28572	8.3572	8.2032	8.00035	8.30094	8.20547
1370	17	10	C24D10.2.2	WBGene00016054	C24D10.2	C24D10.2	IV	5163329	5.6123	5.5382	6.83888	5.74896	5.97793	5.8964	5.54327	5.96516	6.98701	9.04935	5.84332	5.67738
1371	17	11	Y94H6A.3	WBGene00022376	Y94H6A.3	Y94H6A.3	IV	2676509	9.42799	9.47703	9.46854	9.57424	9.48505	9.35615	9.42074	9.45702	9.47149	9.59948	9.55635	9.51367
1372	17	12	F36G9.9	WBGene00005514	sri-2	F36G9.9	V	15963823	6.14236	6.39761	6.44535	5.98637	5.95918	5.74896	5.99218	6.22964	6.1163	5.96997	6.0507	5.83935
1373	17	13	Y75D11A.3	WBGene00022292	Y75D11A.3	Y75D11A.3	X	1745241	5.32266	5.25807	5.52633	5.44263	5.37178	5.26298	5.13601	5.14884	5.42371	5.38127	5.40496	5.26064
1374	17	14	B0393.9b	WBGene00044636	B0393.9	B0393.9	III	4778353	8.57769	8.85013	8.9665	8.78032	8.88681	9.17685	8.79027	8.77121	8.80341	8.65696	9.29629	9.31316
1375	17	15	B0304.4	WBGene00015136	B0304.4	B0304.4	II	4522450	9.14908	8.74011	9.42247	8.87258	8.76307	7.57878	8.84156	9.43624	8.51039	8.58182	8.4901	7.99215
1376	17	16	C08G5.7a	WBGene00044418	C08G5.7	C08G5.7	II	761588	5.48345	5.43872	5.57912	5.48929	5.39694	5.55707	5.30765	5.34055	5.41914	5.34344	5.5839	5.7723
1377	17	17	F07G11.2	WBGene00017229	F07G11.2	F07G11.2	V	7302681	5.12192	5.14421	5.37003	5.40354	5.37887	5.2325	5.12664	5.19329	5.36829	5.206	5.6793	5.2489
1378	17	18	K02F2.2.2	WBGene00019322	ahcy-1	K02F2.2	I	6836389	8.13796	8.76962	7.35338	9.21211	10.625	11.4509	10.2847	8.53726	9.58957	10.1514	10.5969	10.8057
1379	17	19	Y46H3D.7	WBGene00021611	nhr-238	Y46H3D.7	V	1628107	9.56834	9.51909	9.84208	9.38976	9.66935	9.13426	9.35791	9.47073	9.15754	8.76455	9.81338	9.64511
1380	17	20	T11F9.3	WBGene00003539	nas-20	T11F9.3	V	11470778	5.94943	6.20938	7.79648	5.8491	5.52177	6.21877	5.86846	5.52411	6.12006	10.1672	5.70387	5.7744
1381	17	21	F55A3.5	WBGene00018850	F55A3.5	F55A3.5	I	10781963	8.2669	7.52807	7.01486	7.2592	8.14526	7.62195	7.53788	8.41831	8.2339	7.0559	7.97705	8.49604
1382	17	22	C33D12.1	WBGene00000452	ceh-31	C33D12.1	X	3068640	6.22105	6.25624	6.26525	6.09387	5.99032	5.89847	6.16069	6.06017	5.94402	5.77683	6.48918	6.08592
1383	17	23	F48C1.2	WBGene00018595	fbxa-145	F48C1.2	I	5319734	9.75964	8.85464	9.22828	8.64308	9.50667	7.72003	8.72277	9.77484	9.15219	8.7312	8.59093	9.41934
1384	17	24	ZK418.8	WBGene00022737	ZK418.8	ZK418.8	III	7083612	10.5512	10.3885	11.1165	10.5271	11.1032	10.7198	10.4571	10.984	10.7207	11.22	10.9073	10.8756
1385	17	25	CV125159	WBGene00013535	gyg-3	Y73F8A.31	IV	15513746	5.78948	5.94544	6.00045	6.00328	5.54045	5.42596	5.78446	5.77932	5.65871	5.57611	5.90089	5.54967
1386	17	26	Y38H6C.9	WBGene00012622	Y38H6C.9	Y38H6C.9	V	20520217	7.90712	7.75936	7.51895	7.79257	7.8866	7.50241	7.66229	7.69248	7.24377	6.93604	7.88902	7.75184
1387	17	27	F17E5.2	WBGene00008924	F17E5.2	F17E5.2	X	12394188	8.44611	8.56383	8.56668	8.16012	8.93684	8.34548	8.03944	8.37349	8.08428	7.85312	8.53742	8.46962
1388	17	28	Y45F3A.2	WBGene00004282	rab-30	Y45F3A.2	III	10562912	8.82364	8.98364	8.82157	8.70256	9.2059	9.01387	8.78632	8.80517	8.52146	8.47736	8.86615	8.99779
1389	17	29	C44C10.9b	WBGene00008089	C44C10.9	C44C10.9	X	11713165	11.2701	10.7863	10.7195	10.9604	11.5891	11.0382	11.3476	11.4593	11.3108	11.1768	11.0046	12.0299
1390	17	30	ZK899.8a	WBGene00001516	gap-2	ZK899.8	X	9472402	11.4892	11.717	11.4202	11.3561	11.3058	11.2998	11.0943	11.4232	11.1571	10.6424	11.5948	11.4093
1391	17	31	RC4	NA	#N/A	#N/A	NA	NA	5.13472	5.48633	5.34499	5.16958	5.26064	5.13948	5.08768	5.30695	5.18906	5.14066	5.70399	5.09565
1392	17	32	C09G1.5.1	WBGene00007487	C09G1.5	C09G1.5	X	15959019	8.28296	8.60291	8.62178	8.50629	7.84215	8.98613	8.46123	8.61555	7.9357	7.58244	8.31599	8.29833
1393	17	33	F53A2.3	WBGene00009951	F53A2.3	F53A2.3	III	13336785	9.64772	8.26671	8.46815	7.99876	9.78235	7.37942	7.91412	9.53575	9.0177	7.2757	8.15356	9.52369
1394	17	34	Y54E10BL.4	WBGene00001046	dnj-28	Y54E10BL.4	I	2996407	6.17962	6.14277	6.3171	6.01033	6.668	5.73909	5.87881	5.91567	6.71135	7.26231	6.18894	6.75288
1395	17	35	K01G5.8a	WBGene00010479	K01G5.8	K01G5.8	III	10740166	9.48842	9.61395	9.72527	9.68449	9.38575	9.24961	9.49474	9.54636	9.45281	9.07735	9.28246	9.18409
1396	17	36	T11F1.7a	WBGene00020431	T11F1.7	T11F1.7	II	2940992	5.45639	5.7387	5.54787	5.46563	5.41884	5.35132	5.31286	5.52646	5.32756	5.17393	5.58812	5.423
1397	17	37	C32D5.14	WBGene00044755	C32D5.14	C32D5.14	II	6335439	5.19411	5.61438	5.28503	5.43192	5.30161	5.1479	5.11039	5.38393	5.14108	5.14322	5.54638	5.18168
1398	17	38	C01F6.9	WBGene00007223	C01F6.9	C01F6.9	IV	9095734	11.627	11.1496	11.4289	11.5236	12.0008	11.5834	11.5577	11.6606	11.9954	11.9376	11.3887	12.0297
1399	17	39	F38A1.8	WBGene00009521	F38A1.8	F38A1.8	IV	1232901	8.69428	8.94975	8.82059	9.39335	7.56379	7.98264	9.22055	8.63985	8.49467	8.13705	8.5588	8.13131
1400	17	40	C30E1.9a	WBGene00022951	C30E1.9	C30E1.9	X	16929831	12.138	11.8305	11.1147	12.1388	12.1979	11.8884	12.3357	12.3946	11.7871	10.8153	12.0977	12.3791
1401	17	41	E1A_r60_a22	NA	#N/A	#N/A	NA	NA	15.2004	15.4827	15.7987	16.5342	14.3447	14.7148	12.4576	12.0678	12.5882	11.8963	11.699	11.5251
1402	17	42	Y43F11A.5	WBGene00012845	set-24	Y43F11A.5	II	12114881	6.16359	5.98948	5.87619	5.77968	6.34569	5.6773	5.78852	6.05218	5.83438	6.03827	6.16909	6.09528
1403	17	43	F57C7.1b	WBGene00010199	F57C7.1	F57C7.1	X	10569049	7.06647	7.2182	6.92894	6.8493	7.11007	6.97241	6.73063	6.82441	6.69312	6.23835	7.02908	7.09112
1404	17	44	Y37F4.7	WBGene00021388	Y37F4.7	Y37F4.7	I	10863913	8.4609	8.72534	8.77218	8.61858	8.21523	8.74347	8.50827	8.32395	8.46622	8.53522	8.69551	8.43402
1405	17	45	TC142066	NA	#N/A	#N/A	NA	NA	5.19736	5.45497	5.33239	5.43168	5.30744	5.23197	5.24668	5.44825	5.29031	5.27406	5.48933	5.37086
1406	17	46	T07H8.4j	WBGene00003165	mec-1	T07H8.4	V	6956519	5.70829	6.09557	5.641	5.84981	5.65884	5.64603	5.80348	5.84804	5.45141	5.52394	6.02448	5.99141
1407	17	47	T01E8.4	WBGene00011332	T01E8.4	T01E8.4	II	10236858	8.00035	8.05347	7.76807	7.69709	8.88053	7.87954	8.189	8.27766	7.73968	7.97527	8.22134	8.48916
1408	17	48	NegativeControl	NA	#N/A	#N/A	NA	NA	5.15684	5.5528	5.32686	5.45126	5.10195	5.16614	5.08443	5.45639	5.06529	5.00007	5.34671	5.19867
1409	17	49	BJ814048	WBGene00004427	rpl-15	K11H12.2	IV	653438	6.9473	7.29175	6.70797	7.54212	6.40205	6.69764	7.01087	7.49634	6.91579	6.92914	6.84139	7.05842
1410	17	50	TC142753	NA	#N/A	#N/A	NA	NA	6.27323	6.3927	6.03827	6.34639	5.80868	5.71369	6.41802	6.20454	5.77002	5.61422	6.18503	5.90434
1411	17	51	ZC434.2.2	WBGene00004476	rps-7	ZC434.2	I	10330862	15.1957	14.9548	14.6734	14.9642	15.9329	15.6081	15.0146	14.8268	15.9685	15.6264	15.5084	15.7703
1412	17	52	Y105E8A.13	WBGene00013673	Y105E8A.13	Y105E8A.13	I	14461139	5.47048	5.92519	5.44317	5.52123	5.25011	5.39593	5.57944	5.81984	5.42489	5.49755	5.65446	5.68949
1413	17	53	ZK1037.1	WBGene00014190	ZK1037.1	ZK1037.1	V	15311057	5.25746	5.84573	5.40238	5.45732	5.36582	5.40616	5.29636	5.63242	5.31225	5.19778	5.54658	5.41485
1414	17	54	E1A_r60_a104	NA	#N/A	#N/A	NA	NA	14.1729	14.5048	14.7829	15.8642	12.5318	13.4209	13.1196	12.7762	13.1908	12.4711	11.7949	11.505
1415	17	55	AU210254	NA	#N/A	#N/A	NA	NA	6.77506	7.04064	7.23588	7.2785	5.8739	7.00904	6.9793	6.69298	6.59027	6.65764	6.93512	6.48272
1416	17	56	C41D7.1	WBGene00016560	C41D7.1	C41D7.1	II	356608	5.64004	5.89722	5.59451	5.56999	5.49442	5.25968	5.56416	5.81048	5.52499	5.41614	5.81962	5.40989
1417	17	57	Y67H2A.9	WBGene00014941	Y67H2A.9	Y67H2A.9	IV	13318866	6.27039	6.24678	6.00812	6.26153	6.73749	6.63246	6.50724	6.13775	6.39964	6.6872	6.72402	6.80288
1418	17	58	F26B1.2a	WBGene00017816	F26B1.2	F26B1.2	I	6317703	7.75852	7.37132	7.17282	7.64669	9.04117	8.70284	7.81962	7.27381	8.11921	8.61585	8.58603	8.93373
1419	17	59	F54C9.9	WBGene00010044	F54C9.9	F54C9.9	II	8577980	11.9442	11.8504	11.819	11.6486	11.5366	10.528	11.8051	11.4846	11.3641	11.4642	11.3253	10.9654
1420	17	60	CV125492	NA	#N/A	#N/A	NA	NA	6.69436	6.75626	6.58305	6.38633	6.08528	6.17727	6.59298	6.49124	6.20492	6.11665	6.48784	6.11548
1421	17	61	F38B7.10	WBGene00077536	F38B7.10	F38B7.10	V	11545515	6.18393	6.43847	6.07426	6.39839	6.01248	5.93956	6.11157	6.18086	5.88302	5.46886	6.10463	6.05726
1422	17	62	T19C9.6	WBGene00011842	T19C9.6	T19C9.6	V	17229524	5.20443	5.60956	5.50454	5.5583	5.31661	5.20087	5.06301	5.44359	5.38016	5.22054	5.58163	5.29488
1423	17	63	F40H3.5	WBGene00002030	hst-3.1	F40H3.5	II	6167746	8.50909	8.92565	8.63902	8.21104	9.31478	8.20069	8.44969	8.28031	8.39319	8.13538	9.16063	8.68619
1424	17	64	F14F8.13	WBGene00023505	srz-102	F14F8.13	V	16687500	6.47697	7.06288	6.61377	6.4344	6.23909	6.06348	6.25551	6.33508	6.04039	5.95776	6.24764	6.01743
1425	17	65	Y105E8B.9	WBGene00013693	Y105E8B.9	Y105E8B.9	I	14675652	9.13549	9.45942	8.84759	8.86326	8.72728	8.33227	9.40208	9.12672	8.47043	8.35991	8.66752	8.61636
1426	17	66	W08F4.1	WBGene00021091	W08F4.1	W08F4.1	II	593519	5.69337	6.00617	5.75524	5.86701	5.53678	5.57603	5.76477	5.94402	5.63389	5.57102	6.0064	5.70309
1427	17	67	T19B4.1	WBGene00020556	T19B4.1	T19B4.1	I	5702159	6.10049	6.3354	6.07558	6.04208	6.18118	5.8949	6.20359	6.28652	6.11103	6.15471	6.61686	6.30412
1428	17	68	F25H2.5.1	WBGene00009119	F25H2.5	F25H2.5	I	10553101	15.8792	15.7703	15.5566	15.4673	15.6339	15.6173	16.3841	15.5336	15.7894	15.7773	16.1186	16.2456
1429	17	69	E1A_r60_a104	NA	#N/A	#N/A	NA	NA	13.9539	14.4283	14.7148	15.7061	12.2945	13.1007	12.9616	12.7129	13.0964	12.4226	11.503	11.4469
1430	17	70	ZC239.4	WBGene00022567	ZC239.4	ZC239.4	II	3214447	6.67289	7.30054	7.06223	6.72474	6.63174	6.41346	6.71728	6.82504	6.50037	6.27988	7.0947	6.85646
1431	17	71	F33G12.2	WBGene00018014	F33G12.2	F33G12.2	II	5029928	9.49283	9.42542	9.41408	9.04083	10.1457	8.93295	9.55697	9.45993	9.28144	9.02336	9.63148	9.78652
1432	17	72	R09B5.3	WBGene00000556	cnc-2	R09B5.3	V	1449668	11.4634	11.1552	9.6337	10.0967	11.2776	12.0196	10.2704	11.3468	12.5533	11.2236	12.5292	12.7964
1433	17	73	Y45F10B.13b	WBGene00012875	Y45F10B.13	Y45F10B.13	IV	13549558	11.7923	11.7796	11.5819	11.8055	11.9455	11.2938	12.1274	11.561	11.7591	11.7464	11.7697	11.842
1434	17	74	F09E10.10	WBGene00022982	F09E10.10	F09E10.10	X	1505186	5.92229	6.05328	5.68577	5.78837	6.12923	5.34599	5.76896	6.31158	5.90145	5.65167	5.96655	5.71833
1435	17	75	T17A3.11	WBGene00020547	srz-7	T17A3.11	III	150480	5.9872	6.42766	6.12319	5.79666	5.66875	5.81844	6.00267	6.19107	5.87152	5.62678	6.27755	6.11646
1436	17	76	T28D9.12	WBGene00044669	T28D9.12	T28D9.12	II	6470046	5.24034	5.70563	5.58591	5.39083	5.467	5.24722	5.24559	5.48829	5.356	5.23938	5.42824	5.02574
1437	17	77	ZC123.1	WBGene00022517	ZC123.1	ZC123.1	I	837998	7.10284	7.90824	6.3786	7.6717	6.55298	5.83216	8.01471	6.94413	7.05752	6.4766	7.21572	6.99445
1438	17	78	C14F5.5	WBGene00004774	sem-5	C14F5.5	X	7959772	10.9106	10.8253	10.7454	10.8503	10.4886	10.0577	11.0616	11.126	10.8085	9.98452	10.8633	10.9966
1439	17	79	Y81B9A.1	WBGene00022315	Y81B9A.1	Y81B9A.1	X	9192380	5.36709	5.77093	5.57333	5.51621	5.41793	5.73147	5.46216	5.72813	5.65514	5.57547	5.58246	6.18949
1440	17	80	C06A6.7	WBGene00015511	C06A6.7	C06A6.7	IV	7837356	6.02575	6.49727	7.10074	6.25782	7.16311	6.02431	6.3819	6.98853	7.30151	9.44546	6.7842	6.6024
1441	17	81	ZK520.4c	WBGene00000837	cul-2	ZK520.4	III	13687083	7.03245	7.0282	7.29583	6.62506	7.04536	6.48547	7.07493	6.83776	7.08435	7.10322	7.26472	7.17183
1442	17	82	DarkCorner	NA	#N/A	#N/A	NA	NA	5.08326	5.67333	5.65083	5.54179	5.17565	4.98763	5.14224	5.50736	5.56377	5.2426	5.5562	5.2099
1443	17	83	DarkCorner	NA	#N/A	#N/A	NA	NA	5.21486	5.70979	5.58487	5.36394	5.0942	5.10497	5.13649	5.45679	5.44138	5.13687	5.56424	5.05835
1444	17	84	DarkCorner	NA	#N/A	#N/A	NA	NA	5.10988	5.65976	5.59917	5.32737	5.09431	5.0745	5.18068	5.42052	5.62697	5.26644	5.4009	5.1342
1445	17	85	DarkCorner	NA	#N/A	#N/A	NA	NA	5.16978	5.67834	5.63015	5.27295	5.14332	5.19146	5.14884	5.44153	5.46076	5.19807	5.33623	5.16367
1446	18	1	DarkCorner	NA	#N/A	#N/A	NA	NA	5.17993	5.42875	5.50567	5.49456	5.28954	5.05727	5.14434	5.28465	5.46854	5.35002	5.58784	5.19907
1447	18	2	DarkCorner	NA	#N/A	#N/A	NA	NA	5.27318	5.43168	5.48046	5.48319	5.1551	5.12679	4.99486	5.22469	5.38673	5.19789	5.54769	5.28145
1448	18	3	DarkCorner	NA	#N/A	#N/A	NA	NA	5.2555	5.32744	5.46458	5.47754	5.29855	5.11347	5.01017	5.04645	5.47589	5.31523	5.53701	5.21503
1449	18	4	EC005585	WBGene00013023	Y48G10A.6	Y48G10A.6	I	13451507	6.57733	6.97454	6.80505	6.81697	6.00592	7.01972	6.45666	6.69052	6.55184	6.05113	6.78067	6.80831
1450	18	5	T06C10.2	WBGene00020288	srt-73	T06C10.2	IV	7879300	5.84939	6.04696	6.19667	5.92993	5.70533	5.98382	5.6956	5.85541	5.78747	5.68161	6.18168	5.76076
1451	18	6	D73093	NA	#N/A	#N/A	NA	NA	6.91875	6.90719	6.92243	7.21249	5.47476	6.91952	6.69748	6.97363	6.56211	6.18242	6.64963	6.60483
1452	18	7	W03D2.4.1	WBGene00003955	pcn-1	W03D2.4	IV	4047922	10.7052	10.677	10.5243	11.014	10.8666	11.0547	10.8899	10.888	11.1855	11.2498	10.7365	11.1177
1453	18	8	R90.3	WBGene00011285	ttr-28	R90.3	V	12904290	10.7516	10.8774	10.3851	10.7683	10.2082	11.035	10.6938	10.2693	11.0439	9.83682	10.3821	10.8926
1454	18	9	TC149062	NA	#N/A	#N/A	NA	NA	5.81969	6.00681	6.51337	5.98541	6.01402	5.52298	5.85255	5.82427	5.91058	6.02151	6.33675	5.62285
1455	18	10	Y41D4B.17	WBGene00021519	Y41D4B.17	Y41D4B.17	IV	1560228	10.1018	9.68911	9.30336	9.4269	9.75937	9.20067	9.5737	9.76148	9.80765	8.67904	9.46825	10.3175
1456	18	11	R10D12.1	WBGene00011185	R10D12.1	R10D12.1	V	13932561	10.7982	10.8437	10.785	10.5879	11.1215	10.9402	10.4851	11.2477	10.1906	10.8947	11.3682	11.0059
1457	18	12	C08H9.4a	WBGene00007465	C08H9.4	C08H9.4	II	9862354	5.43065	5.47635	5.67844	5.44267	5.36262	5.40264	5.33736	5.31726	5.51136	5.27966	5.70481	5.5932
1458	18	13	C34B2.8	WBGene00016393	C34B2.8	C34B2.8	I	10685811	14.3744	14.5771	14.784	14.3701	14.9804	15.1246	14.3328	14.4855	14.4539	14.4283	14.9081	14.7459
1459	18	14	Y62E10A.13a	WBGene00013379	Y62E10A.13	Y62E10A.13	IV	13389124	5.59296	5.67813	5.77714	5.78889	5.65413	5.7085	5.53479	5.38421	5.50062	5.42348	5.90172	5.70356
1460	18	15	R05D3.8	WBGene00019881	R05D3.8	R05D3.8	III	8356805	8.19674	8.35082	8.4468	8.22377	8.05454	8.14724	8.15505	8.11008	8.24095	8.29051	8.13193	8.19385
1461	18	16	C41D11.8.1	WBGene00000787	cps-6	C41D11.8	I	4446583	12.4676	12.743	12.6463	12.5893	12.4504	12.2693	12.4414	12.2686	12.2437	12.1715	12.4899	12.3007
1462	18	17	W01B11.1	WBGene00020913	W01B11.1	W01B11.1	I	3299607	5.95961	5.95388	6.55369	6.49614	6.37423	5.75818	5.59856	5.75148	6.38372	8.75252	6.04094	6.15246
1463	18	18	BJ129503	WBGene00012554	Y37D8A.16	Y37D8A.16	III	12915049	5.83138	5.80375	5.97636	5.8384	5.69184	6.58827	5.89176	5.9382	5.7604	5.79056	6.11126	6.15459
1464	18	19	K07C11.2.1	WBGene00000098	air-1	K07C11.2	V	8221390	9.39296	9.45099	9.64625	9.61182	9.42464	9.30741	9.56369	9.78973	9.40932	10.4561	9.3954	9.55947
1465	18	20	E1A_r60_a107	NA	#N/A	#N/A	NA	NA	12.9249	13.3154	13.6612	14.9603	11.5987	12.9244	15.1523	14.8444	15.1882	14.4731	13.4572	13.5265
1466	18	21	D26772	NA	#N/A	#N/A	NA	NA	7.61546	7.58341	7.54943	7.63689	5.43692	7.34383	7.64513	7.45712	6.81405	6.52044	7.21897	6.90447
1467	18	22	W03A5.1	WBGene00020966	W03A5.1	W03A5.1	III	5408067	6.11111	6.25805	6.73558	6.22387	6.91398	6.84705	6.1806	6.59372	7.51409	8.42797	6.87788	7.00563
1468	18	23	C53C7.5a	WBGene00014294	C53C7.5	C53C7.5	X	13042104	9.46422	9.19558	8.77988	9.6034	10.1805	10.4106	9.47703	9.37801	9.40863	8.67659	10.0659	10.1643
1469	18	24	F21G4.6	WBGene00009027	F21G4.6	F21G4.6	X	9908732	9.98423	10.2238	10.2047	9.9454	10.2677	9.98375	9.89093	10.1751	9.78524	9.53199	10.3547	10.3179
1470	18	25	F54D12.11	WBGene00044425	F54D12.11	F54D12.11	II	1393494	5.26594	5.25565	5.52481	5.4677	5.2841	5.38896	5.33456	5.20243	5.49068	5.33109	5.78318	5.52535
1471	18	26	C52111	NA	#N/A	#N/A	NA	NA	5.28724	5.46479	5.46038	5.37304	5.26356	5.33545	5.2328	5.41982	5.47361	5.34145	5.84017	5.68442
1472	18	27	K06B4.4	WBGene00010599	K06B4.4	K06B4.4	V	15669145	6.08513	5.72629	5.62085	5.66771	5.90763	5.24074	5.49479	5.93176	5.70553	5.33907	5.77466	5.82959
1473	18	28	Y68A4A.10b	WBGene00013469	Y68A4A.10	Y68A4A.10	V	17202116	5.30556	5.41806	5.30601	5.44817	5.14233	5.22831	5.16511	5.29392	5.32209	5.233	5.55429	5.38666
1474	18	29	Y46E12BL.1	WBGene00021594	tig-3	Y46E12BL.1	II	15244757	6.23108	6.34444	6.40673	6.29438	5.89496	6.5349	6.03296	6.14076	5.8481	6.6151	6.43632	6.33894
1475	18	30	E1A_r60_1	NA	#N/A	#N/A	NA	NA	12.9337	13.2335	13.4957	14.9313	11.4892	13.0033	13.492	13.2653	13.5346	12.9301	11.8617	11.789
1476	18	31	EC002095	NA	#N/A	#N/A	NA	NA	6.35914	6.80396	6.50724	6.61845	5.94088	6.52685	6.02046	6.13955	5.91332	5.84024	6.49677	5.93249
1477	18	32	Y46G5A.35	WBGene00012920	Y46G5A.35	Y46G5A.35	II	12786231	10.1137	10.1639	9.9142	9.95521	10.3532	9.87877	9.80704	10.3985	9.92049	9.42338	9.95305	10.2371
1478	18	33	TC141242	NA	#N/A	#N/A	NA	NA	5.30601	5.40431	5.4333	5.27986	5.13629	5.34972	5.26893	5.36814	5.25995	5.33971	5.61017	5.44645
1479	18	34	C14B1.8	WBGene00007579	C14B1.8	C14B1.8	III	3718713	11.6283	11.7309	11.7309	11.67	11.9267	11.6606	11.6763	11.7697	11.3981	11.4237	11.8634	11.8674
1480	18	35	T11F9.2b	WBGene00006486	tag-140	T11F9.2	V	11462991	8.39336	8.72553	8.64959	8.68503	8.31541	8.92466	8.73946	8.73345	8.10027	7.53429	8.79347	8.66144
1481	18	36	F35B12.9	WBGene00009388	F35B12.9	F35B12.9	V	11601098	9.68539	9.57341	8.80543	9.83291	9.59976	9.90764	9.78836	9.16105	9.31739	8.13405	9.59031	10.3617
1482	18	37	Y40B10A.4	WBGene00021489	Y40B10A.4	Y40B10A.4	V	2038195	5.14125	5.58678	5.59493	5.39661	5.27008	5.3134	5.18257	5.58063	5.67887	6.39488	5.56584	5.41738
1483	18	38	Y116A8C.5	WBGene00013786	Y116A8C.5	Y116A8C.5	IV	16924350	5.47533	5.78097	5.4124	5.45245	5.49428	5.55113	5.27875	5.66698	5.47381	5.621	5.77507	5.62123
1484	18	39	BJ815623	WBGene00004305	ran-4	R05D11.3	I	8591205	5.58059	5.61269	5.47093	5.47597	5.45308	5.43584	5.46563	5.61056	5.28845	5.22362	5.58203	5.43719
1485	18	40	T25E12.8	WBGene00012023	clec-34	T25E12.8	V	16735737	5.78852	5.80217	5.87888	5.70896	5.7855	5.49415	5.67849	5.75079	5.65604	5.47151	5.87207	6.0547
1486	18	41	TC141117	NA	#N/A	#N/A	NA	NA	5.63116	5.85516	6.06167	5.79365	5.84275	6.5786	5.57775	5.77214	5.66093	6.47434	6.148	6.63103
1487	18	42	Y48G1C.11	WBGene00021684	Y48G1C.11	Y48G1C.11	I	86841	6.07919	6.12136	6.02422	6.16119	5.85804	5.9487	6.12115	5.92927	6.13353	5.88742	6.22123	6.05894
1488	18	43	F10E7.6	WBGene00017348	F10E7.6	F10E7.6	II	7113019	12.3096	12.2782	12.5217	12.207	12.0426	11.5711	12.2749	12.4436	11.649	11.8526	12.213	11.818
1489	18	44	BJ156566	WBGene00008582	F08G5.3	F08G5.3	IV	12412937	5.37612	5.73784	5.42162	5.62717	5.58272	5.38039	5.38636	5.60802	5.13954	5.02057	5.44684	5.23968
1490	18	45	Y38C9B.1	WBGene00021412	cyp-29A3	Y38C9B.1	V	59242	10.1932	10.2039	10.4077	9.725	9.67164	9.68639	9.8012	9.59479	9.47377	9.73349	10.3603	10.3354
1491	18	46	R05G6.1	WBGene00019896	R05G6.1	R05G6.1	IV	7537960	7.24244	7.60028	7.45007	7.34055	7.32413	7.0455	7.29118	7.25647	6.86275	7.64831	7.51895	7.26783
1492	18	47	T26C12.3	WBGene00020833	T26C12.3	T26C12.3	IV	3269373	7.81207	8.39156	7.80546	7.93982	7.29206	6.94605	7.90515	7.77526	6.96876	6.62734	7.67396	7.17714
1493	18	48	Y116A8A.10	WBGene00014975	Y116A8A.10	Y116A8A.10	IV	16845983	7.19277	7.20639	6.80164	6.87467	7.85711	6.66124	7.05629	7.08505	6.81554	6.66692	7.43337	7.34243
1494	18	49	TC150404	NA	#N/A	#N/A	NA	NA	7.42606	7.84303	7.15861	7.5191	7.14611	6.96249	7.76053	7.87847	6.91475	7.07197	7.44244	7.18619
1495	18	50	Y54E2A.9	WBGene00013194	Y54E2A.9	Y54E2A.9	II	14785078	5.73662	6.14778	8.16737	6.38156	7.13024	7.19963	5.7833	6.72115	7.65908	11.1203	6.76359	7.12867
1496	18	51	EB999448	WBGene00008453	E02A10.3	E02A10.3	V	12585077	7.02389	7.1707	7.01861	6.88509	5.637	6.64951	6.65966	6.90698	6.18402	5.98096	6.48053	6.01459
1497	18	52	F42A10.2a	WBGene00003593	nfm-1	F42A10.2	III	6159786	9.01551	8.97413	8.93114	8.85521	8.49233	8.43766	8.99753	8.96945	8.37976	8.22795	8.88268	8.69181
1498	18	53	C08E8.8	WBGene00045496	C08E8.8	C08E8.8	V	18358753	5.28817	5.8527	5.30505	5.36124	5.48248	5.50155	5.30381	5.5312	5.08168	5.33024	5.62031	5.46585
1499	18	54	Y37E11AR.4	WBGene00021371	Y37E11AR.4	Y37E11AR.4	IV	3739519	8.5977	8.81612	8.42818	8.60901	8.72635	8.45313	8.97454	8.44713	8.29233	8.57855	8.92466	8.79433
1500	18	55	C35E7.10a	WBGene00016462	C35E7.10	C35E7.10	I	10810637	6.0283	6.42563	7.58914	6.54986	7.31194	6.88208	6.1008	6.92712	8.47142	10.6409	6.839	7.28188
1501	18	56	D2030.9a	WBGene00008419	wdr-23	D2030.9	I	7596502	9.90715	9.65526	9.58298	9.82681	9.6724	9.40107	10.083	9.85783	9.365	9.0011	9.90178	9.65049
1502	18	57	EC037908	WBGene00021379	Y37E11B.7	Y37E11B.7	IV	3599518	8.84423	8.42125	8.69981	8.48263	6.67674	7.85347	8.69921	8.66828	7.25786	7.28521	8.29408	7.52599
1503	18	58	BJ130034	WBGene00012885	Y45F10D.4	Y45F10D.4	IV	13783926	6.27881	6.37153	6.27116	6.51756	6.09686	6.14018	6.58417	6.52957	5.94516	5.869	6.20553	6.18637
1504	18	59	T23G4.3	WBGene00011959	T23G4.3	T23G4.3	IV	13685040	8.88541	8.67039	9.0699	8.39074	9.03732	7.69571	8.65863	8.91473	8.7567	8.98109	8.16941	8.33576
1505	18	60	Y37A1B.4	WBGene00012537	Y37A1B.4	Y37A1B.4	IV	14059518	5.32456	5.732	5.37752	5.31469	5.53422	5.30955	5.25635	5.60284	5.41623	5.34704	5.71507	5.55146
1506	18	61	C56680	NA	#N/A	#N/A	NA	NA	5.83588	6.19731	5.97482	6.21326	5.54764	5.80382	6.01514	6.15794	5.97398	5.83116	6.14739	6.21268
1507	18	62	T06G6.7	WBGene00005835	srw-88	T06G6.7	I	12720143	5.63478	5.88985	5.66798	5.60469	5.57603	5.40513	5.65715	5.71531	5.52996	5.31074	5.42034	5.63779
1508	18	63	K01B6.1	WBGene00010453	fozi-1	K01B6.1	III	9285957	6.37423	6.15406	6.14443	6.13931	6.4521	6.45274	6.34967	6.14645	6.07275	5.65649	6.95182	6.66932
1509	18	64	T23F4.2	WBGene00020740	T23F4.2	T23F4.2	II	1163613	9.71032	9.25193	9.15827	9.21544	8.73922	8.72954	9.51405	9.57758	9.4341	8.32788	9.28908	9.17097
1510	18	65	TC140199	NA	#N/A	#N/A	NA	NA	6.3402	6.48478	6.38977	6.19386	6.14552	6.05425	6.55384	6.37647	6.17894	5.83635	6.37781	6.58794
1511	18	66	D1014.4	WBGene00017017	D1014.4	D1014.4	V	8133418	12.4987	12.4895	12.8923	12.1009	13.1481	11.9384	12.4543	12.548	12.4205	12.9671	13.0395	12.9728
1512	18	67	F45F2.6	WBGene00018479	otpl-6	F45F2.6	V	8525886	6.26995	6.49113	6.52453	6.17584	6.21158	5.56106	6.3354	6.24603	6.14314	6.03979	6.29129	6.05298
1513	18	68	R08B4.4	WBGene00011140	R08B4.4	R08B4.4	X	11107362	7.33476	7.78426	7.75221	7.32778	7.82033	7.18986	7.59729	7.66414	7.34243	6.60372	7.89431	7.82073
1514	18	69	T15B7.1.1	WBGene00020516	T15B7.1	T15B7.1	V	6842757	5.84853	6.45648	6.04139	6.29093	6.84243	5.80526	6.51715	6.0403	6.16751	6.47792	6.75796	6.48076
1515	18	70	H20E11.1a	WBGene00019213	H20E11.1	H20E11.1	IV	6830211	8.96397	9.26377	9.5055	8.85464	9.51706	9.20097	9.28559	8.95829	9.04578	8.87149	9.47982	9.95273
1516	18	71	F54B11.3b.1	WBGene00006816	unc-84	F54B11.3	X	13584696	8.43498	8.22256	7.52883	7.99025	8.19867	7.40209	8.15306	8.03944	8.21895	7.09222	8.04915	8.77218
1517	18	72	Y18D10A.19.1	WBGene00001427	fkb-2	Y18D10A.19	I	12918708	15.0158	14.8314	14.6723	14.595	14.7578	13.8779	15.2759	14.8152	14.668	14.4641	14.7441	14.6343
1518	18	73	K01D12.7.2	WBGene00010474	K01D12.15	K01D12.15	V	12386290	8.33882	8.52864	8.82239	8.89181	8.63343	8.22716	8.32153	8.14775	10.0426	11.754	8.67093	8.92397
1519	18	74	ZK180.6	WBGene00022680	ZK180.6	ZK180.6	IV	4520174	12.5839	13.0181	12.3237	12.1636	12.2356	11.1092	12.7215	12.5125	12.4179	12.6285	12.929	11.7871
1520	18	75	F54A5.3b	WBGene00018788	shc-1	F54A5.3	I	969105	6.2312	6.32443	6.1883	6.32597	5.65311	5.44018	6.40258	6.20948	5.90097	5.80438	6.02741	5.81859
1521	18	76	C03G6.19	WBGene00005647	srp-6	C03G6.19	V	7384214	10.3173	10.1466	10.0628	10.0013	10.544	9.89711	10.4308	10.1686	10.4838	10.188	10.4827	10.8442
1522	18	77	T06A1.7	WBGene00044518	fipr-25	T06A1.7	V	1957417	5.31512	5.72099	5.57814	5.42632	5.47053	5.48476	5.44894	5.61556	5.49959	5.56931	5.87708	5.78097
1523	18	78	C01A2.9	WBGene00077546	C01A2.9	C01A2.9	I	13376864	5.32234	5.73236	5.4268	5.46408	5.35579	6.3113	5.35236	5.62593	5.64255	5.54641	5.65616	6.90827
1524	18	79	W09B6.3	WBGene00021103	eri-3	W09B6.3	II	1123540	10.3416	10.4192	10.6204	10.0659	10.346	8.9622	10.4323	10.4981	10.2875	10.2631	10.28	10.1184
1525	18	80	Y32G9A.12	WBGene00044516	Y32G9A.12	Y32G9A.12	V	1919322	5.35182	5.7834	5.56847	5.30501	5.25578	5.36829	5.26023	5.64046	5.52512	5.4248	5.66126	5.47876
1526	18	81	Y46G5A.20	WBGene00012910	Y46G5A.20	Y46G5A.20	II	12810947	10.8033	8.89415	9.87824	8.81042	10.847	8.33314	9.41907	11.2326	10.7944	9.4744	9.86261	11.1293
1527	18	82	DarkCorner	NA	#N/A	#N/A	NA	NA	5.20783	5.64255	5.58414	5.40054	5.32995	5.12354	5.1597	5.53246	5.50756	5.35169	5.53259	5.16165
1528	18	83	DarkCorner	NA	#N/A	#N/A	NA	NA	5.1277	5.70818	5.52974	5.46104	5.12235	5.13015	5.17693	5.49031	5.54379	5.24412	5.63116	5.1479
1529	18	84	DarkCorner	NA	#N/A	#N/A	NA	NA	5.02765	5.65379	5.56181	5.40158	5.05858	5.02698	5.15921	5.47311	5.38329	5.12512	5.53712	5.23243
1530	18	85	DarkCorner	NA	#N/A	#N/A	NA	NA	5.13527	5.73043	5.59856	5.39698	5.22324	5.05228	5.01479	5.39157	5.36086	5.32334	5.55984	5.29124
1531	19	1	DarkCorner	NA	#N/A	#N/A	NA	NA	5.13513	5.5493	5.71756	5.64574	5.19508	5.04812	5.19508	5.48496	5.59029	5.47022	5.43246	5.24343
1532	19	2	DarkCorner	NA	#N/A	#N/A	NA	NA	5.08443	5.54706	5.62285	5.57845	5.26477	5.11439	5.12401	5.45188	5.44271	5.35902	5.32103	5.31443
1533	19	3	DarkCorner	NA	#N/A	#N/A	NA	NA	5.28339	5.35184	5.54764	5.55855	5.20123	5.19075	5.05128	5.20826	5.32995	5.39286	5.43223	5.31421
1534	19	4	DarkCorner	NA	#N/A	#N/A	NA	NA	5.17834	5.33204	5.41328	5.63468	5.01944	5.185	5.09147	5.20092	5.30493	5.328	5.53924	5.30805
1535	19	5	T06E4.1	WBGene00001830	hcp-2	T06E4.1	V	9645813	9.68106	9.40621	9.56586	9.68158	9.28908	8.99124	9.62876	9.534	9.50021	10.1215	8.90129	9.23967
1536	19	6	AV180466	NA	#N/A	#N/A	NA	NA	6.21319	6.56141	6.67622	6.51632	5.52144	6.75457	6.25805	6.36993	6.16413	5.96368	6.43187	6.39454
1537	19	7	Y37D8A.25	WBGene00012560	Y37D8A.25	Y37D8A.25	III	12818342	9.44205	9.58505	9.58462	9.32786	9.22828	9.36646	9.46027	9.40533	9.3465	9.15036	9.53787	9.42622
1538	19	8	T07F10.6	WBGene00011592	T07F10.6	T07F10.6	V	12863765	10.8486	10.8937	10.4068	10.698	11.1902	10.8162	10.5	10.9089	10.8491	10.9198	10.6966	11.125
1539	19	9	F20G4.3.2	NA	#N/A	#N/A	NA	NA	6.13175	6.07809	5.90565	6.35769	6.55503	5.71494	6.25599	5.93165	6.23568	6.38104	6.46146	6.04082
1540	19	10	D33246	NA	#N/A	#N/A	NA	NA	5.60055	5.60669	5.98043	5.7718	5.48299	5.69454	5.59872	5.68949	5.82066	5.68786	6.0876	5.80225
1541	19	11	TC144786	NA	#N/A	#N/A	NA	NA	5.71766	5.7087	6.66898	5.68923	6.84603	6.74448	5.36349	5.97521	7.43949	9.77565	6.20948	6.19287
1542	19	12	F10A3.6	WBGene00006155	str-99	F10A3.6	V	16157309	5.34614	5.31137	5.44387	5.42808	5.30354	5.32613	5.09125	5.11085	5.45045	5.25099	5.38592	5.35644
1543	19	13	ZK328.2	WBGene00001166	eft-1	ZK328.2	III	6009508	6.47374	6.49548	6.19582	6.52148	6.72879	6.10016	6.78159	6.30077	6.26849	6.37924	6.76955	6.75902
1544	19	14	K06A4.8	WBGene00044015	K06A4.8	K06A4.8	V	9482154	5.68458	5.61062	6.10452	5.90468	5.61419	5.91216	5.56036	5.45276	6.38922	8.27272	5.78061	5.90106
1545	19	15	C49G7.7	WBGene00016785	C49G7.7	C49G7.7	V	4034461	8.26122	8.97004	8.11201	8.73302	10.9509	9.94052	8.65966	9.46167	9.21626	8.56825	9.78424	10.0919
1546	19	16	F35G8.2	WBGene00044788	ttr-38	F35G8.2	X	9312527	8.67074	8.0145	7.86474	8.22679	8.29408	7.87247	8.05245	8.61075	7.54474	7.25647	8.01808	8.17152
1547	19	17	Y55F3AM.5	WBGene00021923	Y55F3AM.5	Y55F3AM.5	IV	999230	6.95535	6.78686	6.50012	6.75224	7.79516	7.64607	6.83499	6.52397	7.31377	7.10089	7.50595	7.78587
1548	19	18	Y1B5A.1	WBGene00021150	Y1B5A.1	Y1B5A.1	X	7085317	5.5794	5.64491	5.74133	5.45177	5.65733	6.14718	5.42626	5.56504	5.55746	5.38744	6.05405	6.19715
1549	19	19	F19C7.2	WBGene00017592	F19C7.2	F19C7.2	IV	4599945	11.7035	11.0635	11.7745	11.0621	12.4279	11.8451	10.9843	12.0377	11.7189	11.561	11.834	12.9307
1550	19	20	F15D3.4	WBGene00008854	F15D3.4	F15D3.4	I	11565228	5.91451	5.68839	6.47267	5.66692	5.91451	6.1838	5.69969	6.17632	6.98448	9.04914	5.8607	5.82173
1551	19	21	Y119D3B.17	WBGene00003978	pes-4	Y119D3B.17	III	1215966	10.468	10.6733	10.6785	10.7891	9.76757	11.1179	10.7975	10.7621	10.321	10.0132	10.965	10.8165
1552	19	22	F25B5.3a	WBGene00017775	F25B5.3	F25B5.3	III	5948838	6.0636	6.53059	6.3957	6.62081	6.01561	6.30358	6.56183	6.17727	6.09557	6.24734	6.47631	5.99779
1553	19	23	T08A11.2	WBGene00011605	T08A11.2	T08A11.2	III	4263619	6.81479	6.69475	6.3361	6.70903	7.59286	7.34491	6.92119	6.42496	7.10745	7.48202	7.3843	7.77452
1554	19	24	F22H10.3	WBGene00017727	F22H10.3	F22H10.3	X	16677253	13.6969	13.3518	13.4483	13.4957	13.4856	13.7914	13.5557	13.8765	14.3337	13.6843	13.9549	14.6195
1555	19	25	F49A5.3	WBGene00009855	clec-22	F49A5.3	V	16858401	6.40371	6.15968	6.83729	6.23645	5.98613	6.07022	6.38523	6.27039	6.11548	6.58518	6.33755	6.03471
1556	19	26	T05G5.7	WBGene00011501	rmd-1	T05G5.7	III	9758809	7.45111	6.54504	6.59933	6.89047	8.10526	7.56126	6.98137	7.13857	8.00933	8.60243	7.43928	8.94549
1557	19	27	T20G5.9	WBGene00011871	T20G5.9	T20G5.9	III	10209744	10.1443	10.5201	10.3748	10.2519	10.4815	10.5849	10.1068	10.1489	10.3717	10.4347	10.3277	10.547
1558	19	28	Y39H10A.7b.2	WBGene00000498	chk-1	Y39H10A.7	V	3756767	9.66407	9.76959	10.0743	9.70901	9.8386	9.04188	9.59121	10.0644	9.5433	9.47541	9.4067	9.34795
1559	19	29	ZC84.1	WBGene00013846	ZC84.1	ZC84.1	III	9199855	5.39608	5.4375	5.50179	5.53538	5.43348	5.12641	5.26969	5.36755	5.41576	5.30018	5.7071	5.30623
1560	19	30	Y57G11C.3a	WBGene00013301	Y57G11C.3	Y57G11C.3	IV	14768150	9.66948	9.29754	9.34763	9.50719	9.79417	9.5176	9.57694	9.43356	9.75834	9.27229	9.20772	9.6994
1561	19	31	C11G6.3	WBGene00007524	C11G6.3	C11G6.3	X	16340631	8.35659	8.42519	8.40624	8.28759	7.64831	8.38207	8.39008	8.57548	8.03645	7.45342	8.4398	8.60193
1562	19	32	T13B5.6	WBGene00020473	lips-12	T13B5.6	II	1112236	6.28288	6.80034	6.10276	6.47252	6.38024	6.03842	6.39146	6.93068	6.18006	6.01093	6.41043	6.15192
1563	19	33	NP018119	NA	#N/A	#N/A	NA	NA	5.59429	5.71092	5.73206	5.7305	5.73512	5.31333	5.48451	5.60822	5.3782	5.57453	5.95	5.48505
1564	19	34	NM_182337	WBGene00006693	twk-43	F32H5.7	V	13346261	9.23363	9.52195	9.48949	9.37165	9.48734	9.45843	9.05987	9.31694	8.79698	8.62358	9.2316	9.18193
1565	19	35	K02F3.1	WBGene00006430	tag-51	K02F3.1	III	854207	6.81819	6.70209	6.49044	6.91137	6.85903	6.29607	6.94273	6.75407	6.41832	6.36242	7.03448	6.8506
1566	19	36	ZK381.5b	WBGene00022727	prkl-1	ZK381.5	IV	6978759	8.5089	8.71526	8.54205	8.60618	8.57474	9.0391	8.5554	8.85552	8.66803	8.52967	8.88318	8.9739
1567	19	37	C16C10.13	WBGene00007632	C16C10.13	C16C10.13	III	4176650	8.765	6.32159	6.53166	5.80418	9.27114	6.16804	6.26395	8.56023	8.09029	7.62252	7.14594	9.31929
1568	19	38	Y39H10B.2	WBGene00044527	Y39H10B.2	Y39H10B.2	V	3668766	9.09171	9.33207	9.30708	9.30674	9.14314	9.77484	9.33751	9.33858	9.84653	10.9711	9.47672	9.70168
1569	19	39	F20E11.1	WBGene00008981	srz-48	F20E11.1	V	17458502	5.50392	5.68553	5.64113	5.54213	5.62891	5.43195	5.38507	5.63048	5.38617	5.24851	5.76717	5.51748
1570	19	40	F01D4.6b	WBGene00003167	mec-3	F01D4.6	IV	10458835	9.39517	9.54392	9.39501	9.34763	9.54127	9.15059	9.47868	9.33105	9.08917	8.57548	9.68887	9.52503
1571	19	41	K03E5.2c.2	WBGene00019361	K03E5.2	K03E5.2	I	3419474	11.5478	11.2663	11.2487	11.6954	11.8279	11.8713	11.5808	11.4388	11.262	11.1206	11.5774	11.6556
1572	19	42	ZC239.6.1	WBGene00022569	ZC239.6	ZC239.6	II	3209473	6.72352	6.38462	6.40474	6.41014	7.58008	6.65425	6.62009	6.57551	6.54821	6.32624	7.02007	7.3167
1573	19	43	EB993859	NA	#N/A	#N/A	NA	NA	5.30316	5.64119	5.40431	5.48192	5.11569	5.26513	5.24703	5.43519	5.29505	5.53441	5.55108	5.34737
1574	19	44	W10C8.6	WBGene00044433	W10C8.6	W10C8.6	I	2858618	10.744	10.6127	11.1917	10.8509	11.0525	11.1523	10.6466	10.9051	10.702	9.6168	11.2047	11.3468
1575	19	45	Y47D7A.11	WBGene00021623	Y47D7A.11	Y47D7A.11	V	4427755	5.60201	5.83729	5.56377	5.57867	5.80288	6.04659	5.53538	5.68591	5.55564	5.90262	5.96556	6.04515
1576	19	46	W03F9.10	WBGene00021004	W03F9.10	W03F9.10	V	128237	12.2966	12.4335	12.2112	12.5371	11.7109	12.1112	12.2473	12.2536	11.8814	11.7497	12.035	11.7883
1577	19	47	C04C3.4	WBGene00015414	C04C3.4	C04C3.4	IV	3394363	10.4369	10.0447	10.4948	10.0538	10.8993	9.61474	10.0274	10.7498	10.6718	10.7087	10.0027	10.3547
1578	19	48	ZC250.4	WBGene00045305	ZC250.4	ZC250.4	V	5812296	10.1782	10.1801	10.9089	10.1403	10.7002	11.4148	10.3837	11.5065	9.9067	10.6169	11.6868	10.96
1579	19	49	R06F6.1.1	WBGene00000411	cdl-1	R06F6.1	II	10785373	7.23858	6.89504	6.63945	6.73874	8.16719	7.77878	7.1338	7.05077	8.01569	7.80148	7.57228	8.29467
1580	19	50	B0564.11	WBGene00023421	B0564.11	B0564.11	IV	13105305	7.38556	7.14462	7.14351	7.2794	7.25307	7.20726	7.2714	7.31359	7.35629	7.29102	7.15944	7.48708
1581	19	51	K09C4.5	WBGene00019550	K09C4.5	K09C4.5	X	3282601	10.1142	10.9708	10.1232	10.2331	10.2523	9.79211	10.3517	9.91976	10.5902	10.9607	10.6093	10.555
1582	19	52	Y71H2AM.16	WBGene00022181	pho-9	Y71H2AM.16	III	2757158	10.5795	10.0245	10.5185	9.98278	9.64895	8.74134	10.0093	10.377	9.58335	11.0034	10.007	9.56998
1583	19	53	M01B2.11	WBGene00005758	srw-11	M01B2.11	V	15239047	5.54638	5.86782	5.39802	5.44442	5.54929	5.26562	5.50214	5.76033	5.37449	5.35118	5.84246	5.46362
1584	19	54	C10C6.7b	WBGene00007515	C10C6.7	C10C6.7	IV	11465399	7.54212	7.36924	7.43497	7.43596	7.86322	7.11962	7.51125	7.60151	7.68642	7.48002	7.13342	7.61621
1585	19	55	F15D4.5	WBGene00008862	F15D4.5	F15D4.5	II	13245338	11.8061	10.3617	9.89807	10.3072	11.3371	8.96338	10.4338	12.1648	11.4211	9.47248	9.75563	11.4034
1586	19	56	Y105E8A.9	WBGene00000158	apg-1	Y105E8A.9	I	14406015	10.5779	10.3371	10.115	10.6809	9.64825	9.83136	10.6631	10.0808	9.97819	9.54095	10.0521	9.80637
1587	19	57	E_BE45912.2	WBGene00017153	E_BE45912.2	E_BE45912.2	III	1028790	9.43486	9.52643	9.31172	9.42175	8.92445	8.66955	9.58578	9.49498	9.17887	8.97862	9.27179	9.30674
1588	19	58	C30A5.3.1	WBGene00016238	C30A5.3	C30A5.3	III	8225017	9.2314	9.10504	9.22586	8.96148	9.21799	8.90783	9.02039	9.13976	9.11632	9.36829	9.10348	9.25565
1589	19	59	B0041.6a	WBGene00015010	ptps-1	B0041.6	I	4652144	13.1457	12.8934	13.0984	12.6091	12.7916	12.7168	12.7086	12.4531	12.4308	12.4064	13.1248	13.1314
1590	19	60	B0564.10a	WBGene00006766	unc-30	B0564.10	IV	13119064	6.2037	6.28471	6.02723	6.17246	6.12168	6.55254	6.21099	6.10919	5.98237	5.76896	6.44871	6.40408
1591	19	61	R11A5.7.1	WBGene00011235	R11A5.7	R11A5.7	I	7871578	12.9317	12.9373	12.9301	12.3743	13.0498	11.5863	12.5629	12.7301	11.2382	12.2818	13.2821	12.3835
1592	19	62	TC135817	NA	#N/A	#N/A	NA	NA	7.15501	7.34145	6.53919	7.01688	7.54371	7.50988	7.26472	6.54593	7.04905	6.23251	7.68365	8.22157
1593	19	63	C25F9.12	WBGene00007726	C25F9.6	C25F9.6	V	19403495	9.30439	9.46538	9.49546	8.84492	10.2675	8.39557	8.90067	9.74784	8.74044	8.56871	9.70681	9.49243
1594	19	64	Y38C1AA.3b	WBGene00021395	pnc-1	Y38C1AA.3	IV	184650	9.72278	9.57592	10.0981	9.72218	9.82605	9.52621	9.63779	9.26996	9.7974	9.63515	9.77931	10.0002
1595	19	65	T16H12.11	WBGene00011819	T16H12.11	T16H12.11	III	10087119	10.2571	9.67436	10.0513	9.43463	10.6586	8.83995	9.73349	10.1646	10.0432	10.1134	9.69284	10.3895
1596	19	66	D71925	NA	#N/A	#N/A	NA	NA	5.93212	6.30478	6.11886	6.16098	5.3405	5.52425	6.04082	6.16288	5.84322	5.61539	5.84837	5.54367
1597	19	67	F58D12.3	WBGene00010250	F58D12.3	F58D12.3	V	14057819	5.4194	5.76592	5.63349	5.53826	5.50062	5.38622	5.40162	5.62499	5.45204	5.41259	5.4374	5.34312
1598	19	68	C23G10.7c	WBGene00016014	C23G10.7	C23G10.7	III	6195928	9.5189	9.44739	9.49617	9.36308	9.30228	9.4147	9.92223	9.74492	9.4793	9.52273	9.84074	9.73498
1599	19	69	C47B2.8	WBGene00004196	prx-11	C47B2.8	I	12971603	13.583	13.4333	14.1851	13.2502	13.2418	12.5236	13.7344	13.4025	13.1492	13.2316	13.5764	13.7805
1600	19	70	C42C1.5	WBGene00016583	tag-335	C42C1.5	IV	12276055	11.6732	11.8577	11.8638	11.6613	12.2261	11.493	11.7291	11.4642	11.8504	12.019	12.2123	12.3477
1601	19	71	C34G6.7b.1	WBGene00004109	stam-1	C34G6.7	I	5902098	7.3648	7.17976	6.80379	6.99995	8.13249	7.81006	7.24556	7.00158	7.93689	7.74729	7.80063	8.35952
1602	19	72	F01G4.6b	WBGene00008505	F01G4.6	F01G4.6	IV	11146911	8.78328	8.6064	7.85372	8.65286	11.1221	10.1224	9.70603	8.90674	9.51174	9.81192	10.3873	10.8111
1603	19	73	C09G12.12	WBGene00023464	srz-80	C09G12.12	IV	3489855	5.61764	6.21048	5.95723	5.54358	5.69572	5.43016	5.68434	5.82894	5.49883	5.58063	5.98891	5.76398
1604	19	74	CB401256	WBGene00012620	Y38H6C.7	Y38H6C.7	V	20513699	5.28369	5.65283	5.32275	5.3043	5.30774	5.24679	5.31464	5.63907	5.42332	5.44764	5.50603	5.32078
1605	19	75	T09A5.10.1	WBGene00002994	lin-5	T09A5.10	II	7860523	11.6718	11.7273	11.5462	11.267	11.644	10.545	11.6952	11.4086	11.3257	11.2821	11.4967	11.4327
1606	19	76	NM_076560	WBGene00017108	cyp-43A1	E03E2.1	X	5714239	5.40346	5.65206	5.63918	5.63184	5.16148	5.2232	5.42629	5.64786	5.54529	5.54069	5.48803	5.54122
1607	19	77	Y43F4B.4	WBGene00003804	npp-18	Y43F4B.4	III	13296737	11.0395	10.8181	11.6577	10.4838	11.5765	10.2354	11.0103	11.1033	11.2171	11.6998	11.1226	11.2516
1608	19	78	R08C7.4	WBGene00019948	R08C7.4	R08C7.4	IV	4435120	7.60369	8.24361	7.5642	7.13039	7.00038	5.83155	7.36385	6.99971	6.12982	5.88769	7.52599	6.64427
1609	19	79	C29A12.3b	WBGene00002985	lig-1	C29A12.3	V	10814089	6.62808	6.82901	6.60334	6.69905	6.2879	5.52749	7.11431	6.67008	6.59642	6.56983	6.58381	6.22429
1610	19	80	Y60A3A.19b	WBGene00013365	Y60A3A.19	Y60A3A.19	V	19916520	11.3929	11.22	11.205	11.0338	11.3132	10.255	11.4998	11.0713	11.408	11.0488	11.1325	11.332
1611	19	81	F49E2.5j.1	WBGene00009888	F49E2.5	F49E2.5	X	9543605	12.8409	12.5064	12.3944	12.4562	12.112	11.5824	12.8235	12.6458	12.3493	11.4358	12.6555	12.6657
1612	19	82	C50C10.9	WBGene00005697	sru-34	C50C10.9	V	9827127	5.3668	5.8176	5.68599	5.49433	5.12759	5.32055	5.31896	5.46468	5.4189	5.50561	5.47719	5.48829
1613	19	83	DarkCorner	NA	#N/A	#N/A	NA	NA	5.18587	5.74786	5.49275	5.5787	5.10555	5.1506	5.15692	5.41089	5.49551	5.33832	5.50484	5.0252
1614	19	84	DarkCorner	NA	#N/A	#N/A	NA	NA	5.09308	5.60704	5.64715	5.33561	5.23482	5.09014	5.16156	5.60325	5.52966	5.2585	5.52091	5.17693
1615	19	85	DarkCorner	NA	#N/A	#N/A	NA	NA	5.21588	5.78678	5.4829	5.5253	5.19183	5.08415	5.1967	5.45517	5.33428	5.37435	5.36086	5.07901
1616	20	1	DarkCorner	NA	#N/A	#N/A	NA	NA	5.04551	5.42448	5.59038	5.66976	5.2572	5.12272	5.09666	5.12371	5.5552	5.40961	5.37755	5.28106
1617	20	2	DarkCorner	NA	#N/A	#N/A	NA	NA	5.05787	5.25285	5.4902	5.55723	5.2099	5.22094	5.15191	5.10147	5.51754	5.36203	5.47168	5.25752
1618	20	3	DarkCorner	NA	#N/A	#N/A	NA	NA	5.13171	5.34499	5.52823	5.43986	5.17415	5.23295	5.076	5.16777	5.25107	5.37286	5.70089	5.29809
1619	20	4	EB996560	WBGene00010019	F54B8.4	F54B8.4	V	15816487	9.92862	10.4561	9.36893	10.3326	11.2334	10.6597	10.4401	10.5897	10.3395	9.72743	10.6482	10.7822
1620	20	5	K02A11.4	WBGene00044607	K02A11.4	K02A11.4	I	9748284	10.2701	10.5225	11.497	10.3365	10.7888	11.3994	10.4656	10.4706	10.2054	11.1944	11.7035	11.6676
1621	20	6	ZK328.2	WBGene00001166	eft-1	ZK328.2	III	6009508	12.5851	12.7408	12.4266	12.5664	12.556	12.5728	12.712	12.5888	12.6661	12.6229	12.6948	12.875
1622	20	7	F14F9.8	WBGene00044536	F14F9.8	F14F9.8	V	5130303	9.62195	9.64749	9.86655	9.69048	9.34837	10.431	9.71458	9.94453	9.8101	8.20728	9.68365	10.0715
1623	20	8	ZK370.3b.2	WBGene00022717	hipr-1	ZK370.3	III	8720109	7.95868	7.83457	7.70103	8.21473	7.93548	8.21244	7.98253	7.62324	8.17513	7.86704	8.15415	8.40431
1624	20	9	T01B11.7.1	WBGene00003837	oat-1	T01B11.7	IV	8464750	12.1897	11.8666	12.5021	11.8605	12.9938	12.7765	11.9632	12.8798	12.4279	11.8362	12.9632	13.0805
1625	20	10	Y106G6H.2a.1	WBGene00003902	pab-1	Y106G6H.2	I	10432805	9.30467	9.34159	8.58665	10.1063	8.89226	9.36707	10.0662	9.15964	9.22871	8.9529	9.75233	9.56586
1626	20	11	T21C12.1a	WBGene00006784	unc-49	T21C12.1	III	10520564	10.2704	10.5728	10.2756	10.7035	10.8273	11.2474	10.5171	10.5728	10.3046	9.98109	10.7189	10.7275
1627	20	12	AU115446	NA	#N/A	#N/A	NA	NA	6.77234	7.17359	7.41565	7.08038	6.32302	7.30518	6.89422	7.15163	6.77996	6.73256	6.97909	7.24058
1628	20	13	F49H12.1a	WBGene00003087	lsy-2	F49H12.1	X	2089661	6.98448	6.56238	6.51241	6.71456	7.63734	7.24527	6.73944	6.73819	7.07769	6.54593	7.2863	8.04535
1629	20	14	C71345	NA	#N/A	#N/A	NA	NA	6.30077	6.51017	6.33079	6.3208	6.58827	5.95249	6.6579	6.2428	6.2128	6.14718	6.90066	6.13325
1630	20	15	C50H2.2a	WBGene00001211	egl-47	C50H2.2	V	9899559	5.70627	5.72296	5.71971	5.70788	5.5684	5.45528	5.62791	5.58784	5.69683	5.72883	6.04756	5.6898
1631	20	16	H12D21.13	WBGene00044272	nspa-4	H12D21.13	V	14884597	7.52614	7.0001	8.49985	6.96849	8.44649	7.95907	7.11767	7.94202	9.46422	10.1838	7.29623	8.79769
1632	20	17	T01E8.6.1	WBGene00011334	T01E8.6	T01E8.6	II	10240233	13.7924	13.7066	13.7857	13.6513	13.8714	13.4242	13.4134	13.6299	13.3817	13.3394	13.5075	13.9269
1633	20	18	Y73E7A.1a.1	WBGene00022268	Y73E7A.1	Y73E7A.1	I	1629004	10.4915	10.5092	10.479	10.6455	10.5935	10.6377	10.9727	10.6549	10.5557	10.8057	10.5598	10.5758
1634	20	19	BJ798478	WBGene00018562	F47D12.6	F47D12.6	III	6286577	5.50066	5.62915	5.63575	5.95516	5.50047	5.53323	5.60991	5.61755	5.62463	5.53385	5.83935	5.57976
1635	20	20	C49D10.9	WBGene00016777	nhr-261	C49D10.9	II	3863077	5.33221	5.32682	5.47597	5.4529	5.1131	5.24719	5.18932	5.20208	5.46416	5.33758	5.53083	5.35959
1636	20	21	AV183978	NA	#N/A	#N/A	NA	NA	5.43726	5.53863	5.58874	5.28402	5.6644	5.68986	5.17892	5.20392	5.30279	5.14037	5.66946	5.51205
1637	20	22	F38A5.2a	WBGene00018161	F38A5.2	F38A5.2	IV	6582671	10.6403	10.5138	10.426	10.7975	10.4581	11.0837	10.7615	10.6535	10.4117	9.97674	10.7532	10.9218
1638	20	23	E1A_r60_n9	NA	#N/A	#N/A	NA	NA	12.2894	12.5563	12.928	14.3921	11.0497	12.3035	16.3112	15.8722	16.0548	15.3147	14.5153	14.4198
1639	20	24	C25F9.1	WBGene00005832	srw-85	C25F9.1	V	19429405	9.08061	9.0701	11.6638	8.91927	9.14299	9.0699	8.5467	9.14586	8.87994	10.2127	12.2782	9.37329
1640	20	25	T27A10.5	WBGene00020845	T27A10.5	T27A10.5	X	3573039	7.21018	7.4274	7.21774	7.35361	7.82961	8.58432	7.36827	7.22231	7.60669	7.79161	7.96719	8.26085
1641	20	26	Y26D4A.15	WBGene00044706	Y26D4A.15	Y26D4A.15	I	13073825	5.20323	5.34148	5.36167	5.44233	5.13921	5.26203	5.01078	5.13764	5.15344	5.08415	5.52718	5.30186
1642	20	27	B0524.1	WBGene00015240	#N/A	#N/A	III	1905956	6.66585	6.52984	6.22746	6.78787	6.93234	6.30118	6.4965	6.26871	6.62808	6.23448	7.20619	7.20214
1643	20	28	F28H1.2.2	WBGene00000779	cpn-3	F28H1.2	I	3987893	13.6491	13.7864	13.6858	13.9709	14.0081	14.8142	14.245	14.2082	14.5633	14.6539	14.5	14.5998
1644	20	29	Y37D8A.23b	WBGene00006762	unc-25	Y37D8A.23	III	12942531	11.082	11.3459	11.3422	11.2225	10.8536	11.3168	11.3492	11.1589	10.6569	10.4564	11.0294	11.1669
1645	20	30	Y106G6G.4	WBGene00013713	Y106G6G.4	Y106G6G.4	I	10321338	5.89538	6.3333	6.66271	5.97239	6.59731	6.23937	5.87676	6.19031	7.54391	9.63974	6.62394	6.84747
1646	20	31	C54D1.6.2	WBGene00000238	bar-1	C54D1.6	X	7165954	9.6583	9.66242	9.64749	9.56942	9.1546	9.8897	9.38784	9.765	9.48584	8.64626	9.33421	10.0171
1647	20	32	Y75B8A.22.2	WBGene00006571	tim-1	Y75B8A.22	III	12240251	10.9746	11.16	11.1308	10.7334	10.7024	10.0005	10.6307	10.8013	10.7352	10.6219	9.74456	10.5862
1648	20	33	F16H11.5	WBGene00003635	nhr-45	F16H11.5	X	4656439	9.09211	8.76883	8.70822	9.11104	8.69818	8.86578	9.05404	9.26536	8.33827	7.50669	8.71618	8.90147
1649	20	34	C04G6.7	WBGene00015457	C04G6.7	C04G6.7	II	5100395	5.29957	5.44744	5.30636	5.52535	5.41408	5.44238	5.23898	5.48925	5.26292	5.18938	5.97521	5.62344
1650	20	35	C38H2.2	WBGene00008019	C38H2.2	C38H2.2	III	10381666	11.2843	11.6967	11.4563	11.5996	10.5766	11.2815	11.4598	11.21	10.9784	11.2375	11.4305	11.071
1651	20	36	C33896	NA	#N/A	#N/A	NA	NA	9.49731	9.93969	10.012	10.2563	9.00979	10.251	9.76174	9.84608	9.43712	9.65209	10.1311	9.65269
1652	20	37	Y11D7A.9	WBGene00012433	Y11D7A.9	Y11D7A.9	IV	9254237	12.2686	12.8042	11.8325	12.0994	12.3233	11.449	11.968	12.1959	12.1476	12.3761	12.566	11.938
1653	20	38	K11G12.7	WBGene00000043	acr-3	K11G12.7	X	6709493	9.60536	9.48042	9.6533	9.17994	9.79236	10.1189	9.14734	9.83291	9.74267	9.19035	10.107	10.2112
1654	20	39	C28C12.1	WBGene00016177	C28C12.1	C28C12.1	IV	8501464	7.54866	7.89384	7.8564	7.50915	8.11112	7.228	7.37899	7.95703	7.62395	9.3685	7.71109	7.70383
1655	20	40	Y102A5C.36	WBGene00044213	Y102A5C.36	Y102A5C.36	V	16926957	7.59873	7.17344	7.58062	7.20405	8.06095	7.01342	7.28848	7.73575	7.66752	7.61566	7.25374	7.47491
1656	20	41	C27A7.3a	WBGene00007755	C27A7.3	C27A7.3	V	12140854	9.72856	10.0013	9.40036	9.33276	9.63249	9.56079	9.38087	9.34299	9.37739	9.80177	9.90623	9.72477
1657	20	42	T07D4.4a	WBGene00011580	ddx-19	T07D4.4	II	8884821	9.93825	9.7009	10.1112	9.74941	10.1618	9.81144	10.0062	10.0418	10.0545	10.2923	10.3043	10.3155
1658	20	43	Y49F6B.7	WBGene00021719	fbxb-104	Y49F6B.7	II	3475639	5.19031	5.42523	5.2026	5.31377	5.25071	5.3385	5.29361	5.55867	5.20852	5.30065	5.63634	5.59655
1659	20	44	F47E1.5	WBGene00044785	F47E1.5	F47E1.5	X	9082920	5.31839	5.54902	5.34449	5.4911	5.26718	5.3453	5.21406	5.30609	5.16584	5.08076	5.50017	5.31871
1660	20	45	NP410389	NA	#N/A	#N/A	NA	NA	5.46664	5.72714	5.43805	5.45613	5.70939	5.40651	5.32008	5.61707	5.27807	5.24273	5.99312	5.52757
1661	20	46	Y62E10A.13c	WBGene00013379	Y62E10A.13	Y62E10A.13	IV	13389124	10.4573	10.5022	10.1916	10.463	11.4175	10.9129	10.5806	10.6688	11.0915	11.204	11.2519	11.2953
1662	20	47	M02B7.3a.1	WBGene00003884	osm-3	M02B7.3	IV	3795867	7.63133	7.74159	7.87647	7.5573	7.39906	7.31451	7.5338	7.54572	7.0693	7.23974	7.70084	7.31359
1663	20	48	F55C9.10	WBGene00010106	fbxb-61	F55C9.10	V	19304091	5.56877	5.88169	5.39438	5.58638	5.73177	5.21915	5.51946	5.78596	5.22724	5.18331	5.74835	5.69039
1664	20	49	Y17G7B.3	WBGene00012459	Y17G7B.3	Y17G7B.3	II	11988939	10.6482	10.8301	10.6416	10.4698	10.6812	10.3354	10.5547	10.5483	10.8905	10.5642	10.5518	10.5026
1665	20	50	C29F7.1	WBGene00007810	C29F7.1	C29F7.1	X	13412498	10.9954	10.9361	12.2369	10.7122	11.85	10.8517	10.5406	11.1952	11.0171	12.395	11.8795	12.176
1666	20	51	F54E2.3d	WBGene00004130	ketn-1	F54E2.3	V	2781482	12.2039	12.5019	12.4967	12.5715	11.7021	11.8199	12.5722	12.3022	11.8923	12.0348	12.4696	12.0125
1667	20	52	T09F5.6	WBGene00005277	srh-54	T09F5.6	V	15155116	5.27875	5.82913	5.2644	5.39356	5.3461	5.29143	5.19605	5.50882	5.07901	5.16694	5.58936	5.3046
1668	20	53	NM_066863	WBGene00000833	cts-1	T20G5.2	III	10214710	5.6388	5.8701	5.60186	5.81715	5.55413	5.58638	5.45537	5.74723	5.38888	5.33828	5.78173	5.80339
1669	20	54	C04F6.4b.1	WBGene00006810	unc-78	C04F6.4	X	3408662	9.44316	8.75861	8.53522	8.82876	10.528	9.42833	9.37935	9.19706	9.84981	9.14677	9.60848	10.4455
1670	20	55	T10E9.6	WBGene00020416	T10E9.6	T10E9.6	I	6529159	6.10236	6.17134	6.99696	5.71796	6.46418	6.22152	5.75735	6.43391	6.3607	8.93268	6.28599	6.09156
1671	20	56	F43G9.4	WBGene00009667	F43G9.4	F43G9.4	I	8610887	7.53283	7.9109	8.04865	7.79614	6.03629	7.33681	7.43685	7.49284	7.03707	6.97702	7.16544	7.59246
1672	20	57	C34G6.7b.1	WBGene00004109	stam-1	C34G6.7	I	5902098	7.52285	7.24593	6.78326	7.23182	8.17587	8.28526	7.22009	6.94068	7.77101	7.77763	7.96261	8.52531
1673	20	58	T24C2.1	WBGene00004301	ram-5	T24C2.1	X	14550059	8.46675	8.70366	7.96564	8.07644	7.98752	7.2826	8.41124	8.3792	8.22648	7.58403	8.11974	8.27298
1674	20	59	H23N18.2	WBGene00019233	ugt-14	H23N18.2	V	4906269	7.09526	7.11066	7.39227	7.12814	7.53329	7.56641	7.42667	7.45358	7.02539	7.00768	7.50524	7.37847
1675	20	60	W10D5.3a	WBGene00001574	gei-17	W10D5.3	I	9100211	8.39826	7.96719	7.98288	8.19245	8.42107	6.98701	8.11023	7.99269	7.69621	7.10765	7.76656	8.18429
1676	20	61	B0414.8a	WBGene00015176	B0414.8	B0414.8	I	5803962	10.9165	10.9187	10.8198	10.6886	10.9589	10.5981	10.9595	10.804	10.801	10.6638	11.0196	10.9975
1677	20	62	F14F11.2	WBGene00008820	F14F11.2	F14F11.2	II	8294765	12.2669	12.2285	11.5974	12.2958	11.4698	11.4907	12.1898	11.8674	11.5588	11.1036	11.9571	11.6521
1678	20	63	T23D8.6	WBGene00001942	his-68	T23D8.6	I	9989090	12.9602	13.468	12.1157	13.1391	12.8853	12.7074	13.6371	12.8084	12.9921	12.6827	12.7916	12.8263
1679	20	64	F32A7.1	WBGene00005839	srw-92	F32A7.1	I	14826545	5.45715	5.82469	5.70418	5.56663	5.53075	5.505	5.45461	5.66315	5.31234	5.26244	5.62292	5.53097
1680	20	65	Y116A8A.4	WBGene00013775	Y116A8A.4	Y116A8A.4	IV	16822827	5.62499	5.91183	6.07598	5.62075	6.04756	5.65685	5.7424	5.99228	6.52748	7.61459	5.82748	5.93043
1681	20	66	Y6G8.11	WBGene00077460	Y6G8.11	Y6G8.11	V	17607347	5.3128	5.68219	5.68665	5.4446	5.18518	5.28916	5.22427	5.40674	5.37257	5.18462	5.4523	5.31761
1682	20	67	AF071395	NA	#N/A	#N/A	NA	NA	9.3414	10.1421	8.89055	8.2508	9.28189	11.0869	10.3942	10.4537	10.1132	8.57402	10.2556	12.535
1683	20	68	F09B9.2b	WBGene00006839	unc-115	F09B9.2	X	10146825	7.67257	7.44857	7.24446	7.68283	7.46314	7.82151	7.97511	7.41333	7.79111	7.28125	8.01874	8.30291
1684	20	69	Y116F11A.4	WBGene00014615	Y116F11A.4	Y116F11A.4	V	19733375	5.75364	5.98688	5.52064	5.61498	5.54844	5.33677	5.55973	6.09049	5.65856	5.45281	5.65383	5.70553
1685	20	70	TC139953	NA	#N/A	#N/A	NA	NA	13.0614	13.0423	13.3787	12.9347	13.2723	12.755	13.1275	13.0196	12.9848	13.4114	13.2059	13.3489
1686	20	71	Y39E4B.14	WBGene00014884	Y39E4B.14	Y39E4B.14	III	13162359	10.5433	10.1707	10.4519	9.84933	11.2137	10.843	10.4691	10.5836	10.7863	10.6269	10.7634	11.3463
1687	20	72	R74.6	WBGene00011280	R74.6	R74.6	III	4202234	11.2757	11.2989	11.4832	10.9481	11.6668	10.273	11.2331	11.1858	11.1585	11.2241	11.6826	11.4534
1688	20	73	Y65B4BR.4a	WBGene00007009	wwp-1	Y65B4BR.4	I	537125	6.67376	6.66577	6.47313	6.50676	6.48616	6.62746	6.85817	6.60578	6.83843	6.47865	7.17429	6.95119
1689	20	74	Y47D3A.6b	WBGene00006604	tra-1	Y47D3A.6	III	11171978	8.35103	8.43118	8.31234	8.47627	7.90407	7.34662	8.72181	8.45143	7.86279	7.649	8.75101	7.92726
1690	20	75	EC005931	WBGene00044385	F59A6.10	F59A6.10	II	5003940	5.57328	5.67611	5.28031	5.49387	5.71596	5.44822	5.58722	6.05792	5.62085	5.48904	5.7591	5.74935
1691	20	76	NP272404	NA	#N/A	#N/A	NA	NA	5.48056	5.81969	5.56462	5.64619	5.35725	5.32183	5.67691	5.79277	5.57432	5.49554	5.85287	5.56775
1692	20	77	C03G6.5	WBGene00015393	C03G6.5	C03G6.5	V	7365225	11.4098	11.2474	11.4866	10.9168	11.7917	10.5383	11.4083	11.3257	10.6471	10.1002	11.6972	11.262
1693	20	78	F19B10.2	WBGene00017584	F19B10.2	F19B10.2	II	3675618	5.46111	5.77466	5.64794	5.52327	5.22501	5.42228	5.50934	5.68155	5.68082	5.98605	5.63198	5.95711
1694	20	79	F19G12.4	WBGene00017612	F19G12.4	F19G12.4	X	1417300	7.63801	7.97435	7.50074	7.64203	8.73677	6.8776	8.20209	7.93689	7.71962	7.31869	8.43996	8.45017
1695	20	80	Y19D10B.3	WBGene00021232	Y19D10B.3	Y19D10B.3	V	2303471	5.57287	5.92247	5.714	5.80339	5.47487	5.38839	5.78158	5.78607	5.58492	5.49058	5.76174	5.75818
1696	20	81	F53C3.6b.1	WBGene00018750	F53C3.6	F53C3.6	II	3898128	7.49868	7.72935	7.10556	7.28825	8.02234	6.80811	7.5459	7.5516	7.20482	6.70642	7.93641	7.50045
1697	20	82	EB999386	WBGene00012675	Y39B6A.13	Y39B6A.13	V	19118476	6.84322	7.11446	6.92561	6.98754	6.29554	5.97901	6.9917	6.91594	6.50204	6.2515	6.93047	6.68621
1698	20	83	DarkCorner	NA	#N/A	#N/A	NA	NA	5.05412	5.637	5.51949	5.46631	5.25119	5.01078	5.20033	5.46019	5.46062	5.35246	5.46903	5.16501
1699	20	84	DarkCorner	NA	#N/A	#N/A	NA	NA	5.08927	5.77386	5.54749	5.49115	5.21975	5.08506	5.17123	5.37542	5.44975	5.39789	5.5205	5.10893
1700	20	85	DarkCorner	NA	#N/A	#N/A	NA	NA	5.20698	5.58343	5.50576	5.5298	5.22971	5.20492	5.12624	5.54769	5.36749	5.39012	5.55947	5.41956
1701	21	1	DarkCorner	NA	#N/A	#N/A	NA	NA	5.14842	5.39816	5.72643	5.73108	5.17166	5.00709	5.07279	5.21512	5.69377	5.50934	5.56155	5.22839
1702	21	2	DarkCorner	NA	#N/A	#N/A	NA	NA	5.20531	5.42389	5.49965	5.65238	5.21607	5.07791	5.10555	5.24808	5.43524	5.34878	5.67413	5.2762
1703	21	3	DarkCorner	NA	#N/A	#N/A	NA	NA	5.11577	5.33801	5.67474	5.62327	5.23733	5.08355	5.07711	5.24754	5.45502	5.52966	5.53736	5.1406
1704	21	4	R08E3.1b	WBGene00019957	R08E3.1	R08E3.1	X	4824973	12.7248	12.3388	12.2192	12.556	12.6244	12.5583	12.7239	13.0602	12.7765	12.323	12.7226	13.3982
1705	21	5	Y39E4B.6	WBGene00012717	Y39E4B.6	Y39E4B.6	III	13070644	6.81426	6.38322	6.78831	7.08795	6.92288	7.58524	6.64799	6.60706	7.11066	7.25547	7.30919	7.43086
1706	21	6	T09E11.4	WBGene00011653	oac-43	T09E11.4	I	12359932	5.24335	5.27636	5.50521	5.62739	5.17311	5.31846	5.204	5.22932	5.29863	5.37737	5.84573	5.34992
1707	21	7	H01G02.1	WBGene00010348	H01G02.1	H01G02.1	IV	11803242	11.2862	11.396	11.1402	11.1838	10.8599	11.6114	11.2464	11.153	10.8341	11.5262	11.3243	11.6227
1708	21	8	B0334.5	WBGene00007145	B0334.5	B0334.5	II	11496696	8.96728	8.75038	8.8842	9.12749	8.91363	10.1398	9.09656	8.67186	9.50488	9.18107	9.64679	9.94086
1709	21	9	BJ762689	WBGene00004421	rpl-10	F10B5.1	II	8143793	14.2636	14.4475	14.126	14.5164	14.024	14.4387	14.0367	13.8878	14.1981	14.1729	14.0076	13.8491
1710	21	10	F26D10.8	WBGene00006229	str-187	F26D10.8	IV	17265533	5.84894	5.94214	6.04487	5.83883	5.52935	5.39912	5.85419	5.78068	5.82926	5.77874	6.03033	5.71206
1711	21	11	CC4.2	WBGene00003753	nlp-15	CC4.2	I	12988219	10.484	10.5691	10.1021	10.8536	10.0649	10.2811	10.2325	10.1964	9.26302	8.60901	10.0322	9.61617
1712	21	12	EC004098	NA	#N/A	#N/A	NA	NA	5.54002	5.65633	5.87589	5.59699	5.84971	6.33624	5.3478	5.39203	5.47063	5.1959	6.05032	6.16839
1713	21	13	Y69A2AR.32a	WBGene00022101	Y69A2AR.32	Y69A2AR.32	IV	2610419	7.05351	6.13261	7.02414	6.6736	8.23795	7.21713	6.43173	6.59064	8.24564	8.51454	7.08651	8.17544
1714	21	14	C46E10.2	WBGene00016708	C46E10.2	C46E10.2	II	3723372	5.21919	5.19031	5.53617	5.48916	5.22413	5.40051	5.0486	5.1542	5.30676	5.16335	5.68465	5.3331
1715	21	15	T14F9.3	WBGene00020509	hex-1	T14F9.3	X	2223477	11.4726	11.7162	11.3476	11.7722	10.7492	11.4645	11.7243	11.6697	11.4455	11.2479	11.0865	11.428
1716	21	16	C50D2.2	WBGene00016806	C50D2.2	C50D2.2	II	109165	6.29055	6.29766	6.31526	6.44255	6.65864	7.087	6.27001	6.12372	6.48818	6.31932	6.95251	6.77528
1717	21	17	C34G6.1	WBGene00016418	C34G6.1	C34G6.1	I	5906714	6.10944	6.25729	6.08103	6.4099	6.01175	6.95847	6.38076	6.10999	6.32147	6.20317	6.78143	6.51225
1718	21	18	F18C12.2b	WBGene00004378	rme-8	F18C12.2	I	8083577	8.8818	8.74802	8.73099	8.81364	8.31407	9.28754	9.10091	8.78328	8.73871	8.39736	9.00737	8.97232
1719	21	19	T26E4.14	WBGene00012054	srsx-38	T26E4.14	V	15805885	5.42503	5.32277	5.50955	5.40179	5.36008	5.48353	5.15909	5.18059	5.32813	5.1825	5.5822	5.49955
1720	21	20	C26E6.9a	WBGene00004782	set-2	C26E6.9	III	4922389	10.4508	10.6064	10.6545	10.332	10.7355	10.5314	10.5317	10.7013	10.4539	10.6768	10.8491	10.8931
1721	21	21	TC141765	NA	#N/A	#N/A	NA	NA	5.20682	5.16292	5.42389	5.29804	5.01479	5.31293	5.08713	5.09073	5.3116	5.06616	5.50763	5.24907
1722	21	22	ZK1225.5	WBGene00014239	ZK1225.5	ZK1225.5	I	13216593	5.26141	5.34361	5.85368	5.22656	5.75433	5.45659	5.16049	5.46026	6.06096	7.81908	5.72273	5.74591
1723	21	23	Y55D5A.3	WBGene00021917	Y55D5A.3	Y55D5A.3	III	2970667	7.66276	8.10442	7.8743	7.82094	7.51198	8.00348	7.88824	7.43479	7.42982	7.31988	7.8819	7.47902
1724	21	24	T04D3.5.2	WBGene00011434	T04D3.5	T04D3.5	I	13329163	7.30766	6.76783	6.493	6.60056	8.4525	6.70073	6.74116	7.19539	7.44621	6.26328	7.21683	7.87889
1725	21	25	BJ790495	WBGene00004435	rpl-23	B0336.10	III	5705463	8.05547	8.667	8.66539	8.88108	6.47934	8.35741	7.82803	8.22157	7.91504	7.15969	7.42459	7.36134
1726	21	26	C17E7.3	WBGene00015898	sre-9	C17E7.3	V	3894946	5.79277	5.68819	5.9966	5.70506	6.02367	5.37872	5.67449	5.91821	5.8701	5.73935	6.1088	5.56899
1727	21	27	TC150544	NA	#N/A	#N/A	NA	NA	6.11168	5.93319	6.11032	6.30937	5.6297	5.59195	6.13931	5.85516	5.90836	5.82748	6.04139	5.78589
1728	21	28	C18C4.3.2	WBGene00015965	ugt-48	C18C4.3	V	5545687	12.4231	12.9388	12.5312	12.9077	12.288	12.7584	12.8324	12.4571	12.3529	12.0341	12.7476	12.5919
1729	21	29	T19E7.2b	WBGene00004804	skn-1	T19E7.2	IV	5651070	10.3214	10.5598	10.1672	10.1894	9.95697	11.0147	10.2449	10.3056	9.78191	9.3392	10.543	10.5659
1730	21	30	C14F11.6	WBGene00015781	C14F11.6	C14F11.6	X	6237980	13.3039	13.5493	12.5035	12.91	13.2175	12.9217	12.8736	13.2461	13.5659	12.4528	13.2078	13.4134
1731	21	31	F44C4.5	WBGene00004092	ppt-1	F44C4.5	V	6624684	9.93658	9.74068	9.56916	9.4548	10.1733	10.4874	9.76785	9.62897	9.90454	9.6533	9.89406	10.3512
1732	21	32	F08G12.10	WBGene00002124	inx-2	F08G12.10	X	11294890	5.49097	5.6097	5.54668	5.61908	5.36047	5.41095	5.36755	5.46865	5.34699	5.22406	5.59806	5.41838
1733	21	33	Y81G3A.3	WBGene00013591	gcn-2	Y81G3A.3	II	13084077	10.219	10.583	10.7524	10.5299	9.10053	10.3881	9.9723	10.1726	10.0019	9.6736	10.0685	9.57164
1734	21	34	M02E1.3	WBGene00023458	M02E1.3	M02E1.3	X	322523	11.9493	12.2429	12.3835	12.1622	12.0895	11.4834	11.9427	12.3259	12.028	11.9813	12.0231	11.892
1735	21	35	F56A4.10	WBGene00018918	F56A4.10	F56A4.10	V	2461320	9.41583	9.51848	9.21023	9.28021	8.40431	8.49544	8.943	9.09426	8.99436	8.2892	9.08648	9.53352
1736	21	36	VW02B12L.4	WBGene00012157	adbp-1	VW02B12L.4	II	11444078	12.1361	12.2837	12.2054	12.0808	12.051	11.8933	12.0953	12.155	12.1423	12.0977	12.0132	12.1675
1737	21	37	Y92H12BR.3a	WBGene00022369	Y92H12BR.3	Y92H12BR.3	I	1416592	7.68172	7.79887	7.54118	8.35014	7.36462	7.59374	8.08885	7.66728	7.74005	7.33255	8.23363	7.61994
1738	21	38	NM_072699	WBGene00017017	D1014.4	D1014.4	V	8133418	5.25714	5.56835	5.15284	5.30163	5.24876	5.17965	4.97423	5.21725	5.19919	5.16422	5.47472	5.26623
1739	21	39	K01A2.4	WBGene00019279	K01A2.4	K01A2.4	II	307544	7.45342	7.50856	7.4212	7.58366	8.73582	9.43712	7.62469	7.52451	7.10639	7.23154	9.75247	9.34197
1740	21	40	T08D2.6	WBGene00011611	T08D2.6	T08D2.6	X	180080	8.6456	8.17612	8.22306	8.309	9.90236	9.54127	8.43614	8.29627	9.37492	9.22349	9.17685	9.86852
1741	21	41	F32B5.1	WBGene00017975	F32B5.1	F32B5.1	I	2700421	13.8439	13.3853	13.4577	13.5747	14.1898	13.6871	13.3805	13.605	14.0667	13.8164	13.7005	14.134
1742	21	42	E1A_r60_a107	NA	#N/A	#N/A	NA	NA	13.0202	13.0395	13.6315	14.9501	11.6114	12.6169	15.2367	14.6734	15.1662	14.3943	13.4759	13.4276
1743	21	43	Y55B1AR.2a	WBGene00021906	Y55B1AR.2	Y55B1AR.2	III	587190	10.4622	10.6011	10.5827	10.6045	9.05159	10.8511	10.5789	10.6169	10.6213	10.1241	10.249	10.2414
1744	21	44	F37B4.1	WBGene00005344	srh-127	F37B4.1	V	2893275	5.52257	5.91193	5.60338	5.56715	5.52656	5.34129	5.46952	5.70604	5.33188	5.51774	5.73227	5.60462
1745	21	45	F55E10.6	WBGene00018885	F55E10.6	F55E10.6	X	8344641	8.93733	9.52844	8.90924	9.73176	9.24202	9.47073	9.80807	9.27758	9.26734	8.9267	9.22704	9.28517
1746	21	46	F11D11.12	WBGene00045362	F11D11.12	F11D11.12	V	18749545	5.30483	5.53874	5.23424	5.30208	5.06676	5.31318	5.27026	5.5341	5.35203	5.37508	5.673	5.73598
1747	21	47	W05G11.5	WBGene00021042	btb-5	W05G11.5	III	59371	5.4374	5.72898	5.33946	5.41202	5.25389	6.63004	5.40869	5.6736	5.33819	5.30123	5.66553	6.79607
1748	21	48	Y67A10A.12	WBGene00045021	Y67A10A.12	Y67A10A.12	IV	14369254	5.53323	5.93051	5.50493	5.49883	5.49328	5.22436	5.28059	5.54438	5.19153	5.28719	5.6614	5.42974
1749	21	49	F49C12.15	WBGene00009884	F49C12.15	F49C12.15	IV	9324419	8.28872	8.2685	9.1235	8.235	8.8141	8.34129	8.10543	8.66238	9.91946	11.6197	8.64826	9.13519
1750	21	50	H05C05.1a.2	WBGene00019157	H05C05.1	H05C05.1	III	2947081	8.91491	8.88268	8.5244	9.21799	8.26557	8.07257	9.03592	8.6534	8.74802	8.48486	8.71348	8.68569
1751	21	51	TC147685	NA	#N/A	#N/A	NA	NA	11.3869	11.3035	11.3052	11.4534	10.8545	11.5347	11.5247	11.6914	11.3764	11.3338	11.8077	11.7737
1752	21	52	C05C8.7.3	WBGene00015464	C05C8.7	C05C8.7	V	7242889	7.20086	7.61291	6.76391	7.83968	6.82969	6.99199	8.02079	7.11726	7.02389	6.30311	7.41869	7.10109
1753	21	53	ZK354.2b	WBGene00022705	ZK354.2	ZK354.2	IV	5313471	5.7684	6.07677	6.16303	5.68546	6.517	5.9941	5.7633	6.17746	7.41151	9.29813	6.12905	6.50976
1754	21	54	Y47D7A.15	WBGene00021627	Y47D7A.15	Y47D7A.15	V	4431749	5.66686	5.91869	6.18597	5.80502	5.28333	5.84306	5.43038	5.70901	6.05436	8.48738	5.81233	5.51154
1755	21	55	F18E3.9	WBGene00005825	srw-78	F18E3.9	V	7431803	5.53092	5.85158	5.53874	5.56086	5.70742	5.66148	5.59305	5.7498	5.28258	5.40539	5.80693	5.73077
1756	21	56	F45C12.16	WBGene00018447	F45C12.16	F45C12.16	II	1736869	5.48803	5.80159	5.41998	5.52293	5.63762	5.48841	5.42426	5.62956	5.39157	5.30974	6.08078	5.71466
1757	21	57	AV200820	NA	#N/A	#N/A	NA	NA	6.32969	6.66378	6.20602	6.3406	5.92229	6.7286	6.7199	6.95466	6.06467	6.07663	6.56339	6.59731
1758	21	58	F42G2.6	WBGene00018355	F42G2.6	F42G2.6	II	2426373	6.55149	6.81466	6.75763	6.49311	7.2847	6.44148	6.69146	6.93866	6.48216	6.13775	7.24405	7.09304
1759	21	59	Y71H2AM.14a	WBGene00022179	Y71H2AM.14	Y71H2AM.14	III	2743764	9.25924	8.98185	9.17237	8.16932	8.37138	8.11008	8.64848	8.86859	8.82902	7.94738	8.77904	9.57447
1760	21	60	F35D2.4	WBGene00018042	F35D2.4	F35D2.4	II	7580147	7.75963	8.17467	7.69528	7.66854	7.7445	7.16191	7.96424	7.63648	7.22685	6.83809	8.20547	7.73503
1761	21	61	R07C3.8	WBGene00019924	fbxc-33	R07C3.8	II	913686	8.85963	9.0237	8.67367	8.51224	8.69121	7.68559	8.76575	8.30161	8.07887	7.34581	8.71185	8.42762
1762	21	62	T22C8.3	WBGene00011924	T22C8.3	T22C8.3	II	8620325	9.95273	10.0599	9.83222	9.75937	10.022	9.13976	10.1235	9.76351	9.42975	8.73922	10.2759	10.0441
1763	21	63	JC8.8.1	WBGene00010440	ttr-51	JC8.8	IV	13250644	14.9696	14.5187	14.3383	14.0152	15.5453	14.3963	14.4218	14.9017	14.9501	15.0085	14.7803	15.4106
1764	21	64	C03G6.9	WBGene00005450	srh-244	C03G6.9	V	7344043	5.26086	5.80402	5.45089	5.5141	5.26011	5.32434	5.49336	5.69212	5.52257	5.49115	5.69419	5.44153
1765	21	65	C06E7.1d	WBGene00015538	sams-3	C06E7.1	IV	5848642	5.52895	5.84853	5.58339	5.46939	5.75787	5.2542	5.53068	5.6114	5.36398	5.33221	5.74685	5.30994
1766	21	66	TC141439	NA	#N/A	#N/A	NA	NA	5.30288	5.7637	5.48908	5.40103	5.36167	5.28204	5.44321	5.71457	5.45334	5.55394	5.68936	5.42917
1767	21	67	ZK829.6	WBGene00006566	tgt-1	ZK829.6	IV	11957512	13.0907	13.1266	12.9991	12.6875	13.4776	12.371	13.0956	12.9758	12.8977	13.0521	13.3878	13.3824
1768	21	68	T23E1.1	WBGene00020728	T23E1.1	T23E1.1	IV	3151357	5.44355	5.57206	5.41783	5.46836	5.31701	5.19867	5.53274	5.47977	5.24864	5.40269	5.43219	5.15191
1769	21	69	F38A1.14	WBGene00009526	clec-169	F38A1.14	IV	1261326	7.70283	7.06016	9.08454	6.89158	7.25586	6.09221	6.9965	7.4282	7.63783	8.64449	6.56649	7.21
1770	21	70	BJ133048	NA	#N/A	#N/A	NA	NA	5.45927	5.8643	5.63356	5.70376	5.36711	5.23016	5.49328	5.63888	5.29834	5.44191	5.71843	5.2911
1771	21	71	RC9	NA	#N/A	#N/A	NA	NA	5.23968	5.65822	5.38701	5.49306	5.08076	5.15849	5.19005	5.48574	5.09836	5.2836	5.53794	5.06676
1772	21	72	Y39B6A.6	WBGene00006639	tsp-13	Y39B6A.6	V	19154087	8.194	8.1513	7.94378	7.8773	8.14479	7.5971	8.2595	8.18466	8.03324	7.69597	7.94778	8.27919
1773	21	73	C49A9.9b	WBGene00016763	C49A9.9	C49A9.9	IV	6217356	6.19386	6.18771	5.97256	5.92336	6.49397	5.48511	5.96863	6.04498	6.08284	5.86451	6.61377	6.57923
1774	21	74	Y73F8A.25a	WBGene00013530	Y73F8A.25	Y73F8A.25	IV	15455097	7.01396	6.90327	6.84024	6.95119	6.59234	5.98862	7.20004	6.86636	6.54399	6.32247	7.11667	6.82098
1775	21	75	Y45F10B.13b	WBGene00012875	Y45F10B.13	Y45F10B.13	IV	13549558	12.0093	11.9398	11.7048	11.8631	12.0301	11.3697	12.3593	11.7137	11.7943	11.6694	12.0476	12.0421
1776	21	76	TC138428	NA	#N/A	#N/A	NA	NA	9.29162	9.31316	9.21264	9.13396	8.61018	8.18601	9.84844	9.24094	9.14066	9.58074	9.01015	9.24489
1777	21	77	M01E5.5b	WBGene00006595	top-1	M01E5.5	I	13292502	8.46589	8.44043	8.41245	8.73314	9.24763	7.8217	8.9685	8.34378	8.23927	8.23795	8.95336	8.78682
1778	21	78	NegativeControl	NA	#N/A	#N/A	NA	NA	5.16367	5.76477	5.41719	5.45442	5.25383	5.02574	5.28267	5.48945	5.48375	5.28796	5.47188	5.08123
1779	21	79	F14D7.5	WBGene00008792	F14D7.5	F14D7.5	V	14299159	7.27954	7.62914	7.34921	7.1708	7.28017	6.33785	7.48222	7.91221	7.65823	7.3082	7.47449	7.30014
1780	21	80	C50B6.2.2	WBGene00008218	nasp-2	C50B6.2	V	13310167	9.07568	8.74848	8.74301	8.64098	9.61461	8.07521	9.10328	8.70284	9.58074	10.1707	8.91234	9.48505
1781	21	81	W09C5.8.1	WBGene00012354	W09C5.8	W09C5.8	I	13658158	13.6323	13.6146	13.43	13.2861	13.7961	12.9469	13.8052	13.3231	13.6986	13.5203	13.4672	13.4096
1782	21	82	F33D4.8	WBGene00023487	F33D4.8	F33D4.8	IV	7710029	14.1486	14.2556	14.2686	13.5764	14.3354	13.1555	14.0342	13.9095	13.9221	13.8847	14.4941	14.5771
1783	21	83	DarkCorner	NA	#N/A	#N/A	NA	NA	5.17432	5.529	5.51225	5.51264	5.07841	5.06241	5.19214	5.47587	5.33176	5.32185	5.38217	5.14735
1784	21	84	DarkCorner	NA	#N/A	#N/A	NA	NA	5.15226	5.74628	5.68108	5.51663	5.12801	5.00278	5.12613	5.49157	5.53455	5.42467	5.55769	5.10606
1785	21	85	DarkCorner	NA	#N/A	#N/A	NA	NA	4.98053	5.52197	5.53282	5.6026	5.1277	5.23754	5.07624	5.44662	5.36047	5.37041	5.49994	5.25278
1786	22	1	DarkCorner	NA	#N/A	#N/A	NA	NA	5.2496	5.30239	5.62956	5.92238	5.2328	5.18794	5.0561	5.05896	5.5201	5.62467	5.53422	5.20236
1787	22	2	DarkCorner	NA	#N/A	#N/A	NA	NA	5.04645	5.27013	5.52184	5.73327	5.28857	5.19205	5.08526	5.0778	5.56125	5.55862	5.55937	5.21725
1788	22	3	DarkCorner	NA	#N/A	#N/A	NA	NA	5.17153	5.39593	5.47778	5.87286	5.20292	5.0486	5.03106	5.08339	5.34334	5.58784	5.4547	5.33054
1789	22	4	AU217901	WBGene00022118	Y71F9AL.14	Y71F9AL.14	I	2880870	5.90426	6.19031	6.24625	6.47512	5.71265	6.46715	5.98043	6.17372	5.76951	5.84636	6.24968	6.27637
1790	22	5	T20B12.2.1	WBGene00006542	tbp-1	T20B12.2	III	7383957	9.89691	9.99896	10.2131	9.95446	9.50359	10.0655	9.97181	10.0187	9.62386	9.91173	10.0426	9.85232
1791	22	6	F45D11.2	WBGene00018449	F45D11.2	F45D11.2	II	1019444	5.52542	5.56909	5.64772	5.64723	5.56302	5.5836	5.50239	5.55878	5.86389	5.69165	5.96357	5.89476
1792	22	7	T13E8.3	WBGene00045035	T13E8.3	T13E8.3	IV	13015686	5.28867	5.39194	5.36961	5.63985	5.2325	5.3502	5.12026	5.25456	5.31256	5.21044	5.56455	5.43096
1793	22	8	C03G6.10	WBGene00015396	nhr-148	C03G6.10	V	7342170	9.13644	9.07698	9.53224	9.03452	8.48662	9.16385	9.08095	8.79074	8.67844	7.71637	9.10366	9.12329
1794	22	9	F31F4.9	WBGene00005451	srh-245	F31F4.9	V	654729	5.28663	5.2636	5.50681	5.46892	5.31953	5.20577	5.19638	5.26808	5.56915	5.36653	5.68602	5.34133
1795	22	10	AU218199	NA	#N/A	#N/A	NA	NA	6.18282	6.29607	6.41964	6.305	6.29544	6.80107	6.02633	6.09519	6.06335	5.82152	6.81453	6.4965
1796	22	11	C47E12.1.2	WBGene00005663	srs-2	C47E12.1	IV	10003698	7.39318	7.36198	6.68865	7.08323	10.3957	8.58808	7.63914	7.19558	8.33427	8.76131	8.61815	9.5749
1797	22	12	F36D3.14	WBGene00044189	F36D3.14	F36D3.14	V	16502920	5.40354	5.36988	5.57793	5.58537	5.43865	5.31587	5.22016	5.36981	5.50244	5.24916	5.55336	5.3511
1798	22	13	EF491751	NA	#N/A	#N/A	NA	NA	5.58779	5.47869	5.65394	5.64289	5.687	5.52483	5.55203	5.40935	5.60939	5.61254	5.85769	5.66193
1799	22	14	W01G7.3	WBGene00012187	rpb-11	W01G7.3	II	14059741	12.7108	12.9424	12.8125	12.9126	12.0086	12.6521	12.8345	12.7959	12.4949	12.4956	12.3837	12.3562
1800	22	15	F18E9.8	WBGene00044780	F18E9.8	F18E9.8	X	8578526	5.2853	5.28125	5.40464	5.26064	5.36368	5.51912	5.11085	5.15567	5.26127	5.0942	5.47288	5.36209
1801	22	16	T19H5.3	WBGene00011848	T19H5.3	T19H5.3	II	9477792	5.50001	5.55984	5.77752	5.47168	5.79014	5.75277	5.29905	5.52293	5.58115	5.63626	5.81566	5.59618
1802	22	17	T03E6.6	WBGene00005820	srw-73	T03E6.6	V	16587013	5.43755	5.49639	5.48579	5.32008	5.35373	5.82363	5.35846	5.39125	5.52646	5.42143	5.75071	5.87182
1803	22	18	C36B1.4.1	WBGene00003925	pas-4	C36B1.4	I	8727207	14.0336	14.2819	14.0296	14.1193	13.9989	14.1615	13.9694	14.0296	13.6903	13.6816	14.0117	13.9015
1804	22	19	C09G9.5	WBGene00007495	C09G9.5	C09G9.5	IV	8886510	9.78545	10.3381	10.4425	10.0066	10.7808	10.2779	9.54095	9.7821	9.90216	9.51174	10.3929	10.2865
1805	22	20	Y37E11AR.3b	WBGene00021370	Y37E11AR.3	Y37E11AR.3	IV	3735836	11.3236	11.5981	11.2734	11.5216	11.3061	11.4972	11.3951	11.3126	11.9015	11.8177	11.2225	11.8357
1806	22	21	CB397230	NA	#N/A	#N/A	NA	NA	5.35772	5.39164	5.52128	5.58278	5.16649	5.3649	5.1787	5.2294	5.34966	5.22595	5.84749	5.3403
1807	22	22	Y48A6C.4	WBGene00012977	Y48A6C.4	Y48A6C.4	III	11119689	7.88626	7.98871	8.18075	7.69062	8.33018	8.00194	7.87538	7.82709	7.94397	8.04983	8.24502	8.10278
1808	22	23	F09G8.5	WBGene00017320	F09G8.5	F09G8.5	III	8254896	7.96313	8.20069	7.99192	8.06095	8.11065	8.18514	8.00094	7.53291	7.69727	7.58172	8.48633	8.20236
1809	22	24	TC139203	NA	#N/A	#N/A	NA	NA	8.59243	8.68543	8.41603	8.70315	8.48718	9.11469	8.78458	8.06322	8.23327	8.25475	8.74848	9.34159
1810	22	25	Y48B6A.7	WBGene00000038	ace-4	Y48B6A.7	II	14197949	5.61586	5.87535	5.86593	5.8385	5.56186	5.8764	5.62161	5.5901	5.43081	5.35972	6.16059	5.87619
1811	22	26	F33D4.2a.2	WBGene00002173	itr-1	F33D4.2	IV	7675158	7.4995	7.63202	7.80643	7.77487	7.43787	7.8439	8.00348	7.31499	7.09112	7.58314	8.21789	7.81822
1812	22	27	Y75B8A.12	WBGene00003892	osm-12	Y75B8A.12	III	12190940	7.25474	7.57628	7.04279	7.09717	7.38417	7.00563	7.20105	7.22881	6.89032	6.36114	7.44791	7.37444
1813	22	28	F37E3.2	WBGene00018157	F37E3.2	F37E3.2	I	6425795	7.23241	7.54078	7.19827	7.11749	6.76612	7.18229	7.2053	7.03622	6.56881	6.16413	7.31479	7.09854
1814	22	29	B0495.8a	WBGene00015207	B0495.8	B0495.8	II	7705459	11.5223	11.6815	11.8516	11.5152	11.5137	11.4945	11.4501	11.6233	11.2213	11.5023	11.4311	11.347
1815	22	30	T10E10.6	WBGene00000743	col-170	T10E10.6	X	6331578	9.19619	8.07603	7.94989	8.30338	11.8801	10.4063	8.94339	9.20539	10.0437	9.20962	10.3692	11.3018
1816	22	31	ZK262.2	WBGene00013949	ZK262.2	ZK262.2	V	18410724	8.97559	8.86734	8.95867	9.06593	8.86345	9.49262	9.23233	9.33014	9.17189	7.96719	9.01507	9.48226
1817	22	32	F36D4.4	WBGene00018089	F36D4.4	F36D4.4	V	9401903	7.7958	7.98078	7.94592	7.83434	7.6571	7.37847	8.01768	8.07165	7.248	6.93377	7.93277	7.66503
1818	22	33	B0344.2	WBGene00006955	wrt-9	B0344.2	X	1576631	6.11448	6.20722	5.65892	6.12504	6.07598	6.18575	6.07651	6.03335	6.46136	5.9591	6.79128	6.69503
1819	22	34	F47B10.5	WBGene00009816	F47B10.5	F47B10.5	X	10889008	12.8436	13.1299	12.515	12.357	13.676	13.0889	12.1307	13.0026	13.1275	13.0449	13.0925	13.3215
1820	22	35	ZC190.5	WBGene00022539	ZC190.5	ZC190.5	V	8671344	5.98613	6.22996	6.18846	6.02633	5.55593	5.76067	6.04743	6.11924	5.93276	5.71896	6.49795	5.83697
1821	22	36	F58B3.6	WBGene00010232	F58B3.6	F58B3.6	IV	11636617	11.9999	12.1451	12.1455	12.0873	12.462	12.1044	12.1903	12.3457	12.0733	12.1447	12.5915	12.5694
1822	22	37	NP013109	NA	#N/A	#N/A	NA	NA	6.44717	6.05177	5.83781	6.13252	6.46667	6.43747	6.08513	6.23747	6.47643	6.24449	6.28839	6.98255
1823	22	38	B0213.3	WBGene00003766	nlp-28	B0213.3	V	3987885	12.2123	11.3542	12.1202	11.6227	11.2235	11.5481	11.4196	11.753	11.4259	10.8452	11.1682	11.8677
1824	22	39	Y40H7A.13	WBGene00045010	Y40H7A.13	Y40H7A.13	IV	15172298	5.25931	5.51742	5.4928	5.1406	5.21211	5.30346	5.20909	5.30617	5.11923	5.04527	5.37925	5.52512
1825	22	40	F45F2.7	WBGene00018480	otpl-7	F45F2.7	V	8521737	6.92514	6.81136	7.3154	6.63602	6.93316	7.4382	6.77561	6.50592	6.85607	6.31578	7.42024	7.47281
1826	22	41	F39E9.14	WBGene00044375	F39E9.14	F39E9.14	II	3290482	5.36919	5.443	5.31196	5.3081	5.22514	5.5625	5.36709	5.47838	5.34806	5.32238	5.7363	5.74337
1827	22	42	F26B1.2b	WBGene00017816	F26B1.2	F26B1.2	I	6317703	7.13936	7.2886	7.15703	7.5758	6.48971	6.40652	7.3527	6.9301	6.88186	6.85586	7.33458	6.6342
1828	22	43	C03C10.1.2	WBGene00002202	kin-19	C03C10.1	III	4083976	8.41867	8.2496	8.44597	8.76169	7.16568	8.43827	8.77532	8.77988	7.91767	7.57	8.44172	8.40545
1829	22	44	C03G5.7	WBGene00001448	flp-5	C03G5.7	X	8528190	8.81252	8.5946	8.29716	8.57793	9.5749	9.3795	8.92002	9.1325	8.72919	8.08428	9.44577	9.28981
1830	22	45	T19H12.1b	WBGene00020587	ugt-9	T19H12.1	V	4896034	11.2023	11.2043	11.5065	10.9154	11.4	10.28	11.1831	11.1725	10.346	10.0435	11.1209	10.7886
1831	22	46	F07C4.3	WBGene00005107	srd-29	F07C4.3	V	7635750	5.35392	5.73952	5.25125	5.26718	5.30535	5.7591	5.46408	5.56226	5.19807	5.29187	5.70533	6.06716
1832	22	47	LLC1.3.1	WBGene00010794	LLC1.3	LLC1.3	IV	14464480	9.50419	9.09136	8.8694	9.44703	10.2696	10.8899	9.93794	9.4166	10.2601	10.2175	10.3658	10.5289
1833	22	48	Y7A9C.11	WBGene00045105	Y7A9C.11	Y7A9C.11	IV	16293158	7.37146	7.22605	9.94069	7.37918	9.25164	8.87221	6.60578	8.40228	10.7065	13.5128	8.0596	8.83995
1834	22	49	TC150289	NA	#N/A	#N/A	NA	NA	5.50052	5.64004	5.39934	5.54002	5.41757	5.19665	5.476	5.56118	5.27153	5.31039	5.58505	5.39524
1835	22	50	F49E11.11	WBGene00009896	scl-3	F49E11.11	IV	13059586	10.7826	10.8127	10.9777	11.0955	10.5124	10.9949	11.3438	10.5051	10.7858	10.0034	10.8579	11.0713
1836	22	51	EQC	NA	#N/A	#N/A	NA	NA	5.34908	5.5704	5.28675	5.3557	5.21315	5.10257	5.13325	5.46543	5.23393	5.13781	5.74099	5.19411
1837	22	52	F52E4.1a.1	WBGene00018701	pccb-1	F52E4.1	X	3089488	8.28614	8.49356	7.88665	8.6835	8.9736	7.93704	8.8229	8.44753	8.53253	7.99915	8.38521	8.72622
1838	22	53	Y43F8B.15	WBGene00045415	Y43F8B.15	Y43F8B.15	V	19460783	5.9662	5.97137	5.6854	5.80067	6.28218	5.44749	5.64867	6.40977	5.58666	5.45996	6.14032	5.99032
1839	22	54	Y53H1B.2	WBGene00013181	Y53H1B.2	Y53H1B.2	I	11292653	12.1889	12.3737	11.7486	12.2578	12.0395	12.0155	12.4895	12.0994	12.7524	11.9289	12.175	12.4588
1840	22	55	ZK265.7	WBGene00013959	ZK265.7	ZK265.7	I	8262032	9.88886	9.94407	9.71775	9.67457	9.74702	9.34763	10.1126	9.84293	9.32676	9.28796	9.62678	9.55163
1841	22	56	K01C8.5	WBGene00001571	gei-14	K01C8.5	II	8273401	9.67923	9.06351	9.46979	9.09543	9.49641	8.05467	9.11127	9.57982	9.37863	9.7591	8.91844	9.05535
1842	22	57	K11D2.4a	WBGene00010770	K11D2.4	K11D2.4	I	12519183	6.80781	6.95304	6.70567	6.92028	6.54671	6.10247	7.10765	6.671	6.49933	6.52926	6.97774	6.94775
1843	22	58	TC147315	NA	#N/A	#N/A	NA	NA	8.06492	8.01098	8.04695	8.21963	7.94169	8.5324	8.30661	8.43917	7.99003	7.78575	8.64896	8.64479
1844	22	59	C28C12.13	WBGene00005670	sru-7	C28C12.13	IV	8492524	6.06673	6.34267	5.77676	6.19244	5.91975	5.71457	6.12957	6.1279	5.75384	5.67564	6.23108	5.79706
1845	22	60	Y40B10A.7	WBGene00021492	Y40B10A.7	Y40B10A.7	V	2052286	8.96916	9.32155	8.2096	9.0338	10.463	10.1074	9.3163	8.78009	9.05081	8.18122	10.7115	10.1316
1846	22	61	F44F4.6	WBGene00001626	gly-1	F44F4.6	II	10899964	6.27089	6.68796	6.84057	6.67067	5.95767	6.28599	6.70202	6.43337	7.78804	9.15932	6.19299	6.13078
1847	22	62	C29951	NA	#N/A	#N/A	NA	NA	6.20234	6.45548	6.20234	6.3268	5.93497	6.26655	6.18267	6.15923	5.96903	5.81936	6.23448	6.31915
1848	22	63	D32839	NA	#N/A	#N/A	NA	NA	6.15353	6.46374	6.15203	6.38799	5.61477	5.68874	6.10049	6.12829	5.76867	5.74068	6.1643	5.87017
1849	22	64	JC8.11b	WBGene00010441	JC8.11	JC8.11	IV	13228286	6.87706	6.7776	6.62354	6.58045	7.07391	6.2013	6.77068	6.48939	6.61103	6.68568	7.08555	6.85215
1850	22	65	C38C3.4a	WBGene00016513	C38C3.4	C38C3.4	V	1482045	5.29934	5.67338	5.48983	5.42629	5.29989	5.32875	5.61307	5.69178	5.55546	5.31329	5.70257	5.47563
1851	22	66	T12B5.15	WBGene00050914	T12B5.15	T12B5.15	III	954282	5.4892	5.93375	9.25216	6.35119	5.53743	7.5839	5.47712	5.67233	8.03626	12.743	5.8651	6.32203
1852	22	67	F09C11.1	WBGene00017276	F09C11.1	F09C11.1	IV	543231	5.19846	5.57735	5.4388	5.38445	5.01841	5.1542	5.14332	5.48717	5.22147	5.22469	5.48333	5.15344
1853	22	68	T15B7.17	WBGene00020529	T15B7.17	T15B7.17	V	6811484	7.01087	7.42105	7.21897	6.54121	6.92086	6.12576	6.80034	6.61074	6.67769	6.63621	7.38837	6.85772
1854	22	69	F43A11.5	WBGene00005972	srx-81	F43A11.5	V	11595898	5.49395	5.90217	5.5831	5.4185	5.70309	5.30746	5.35638	5.66082	5.3985	5.35121	5.81472	5.43296
1855	22	70	Y80D3A.1	WBGene00006945	wrs-1	Y80D3A.1	V	18852648	8.20869	8.189	8.1958	8.68392	7.91352	8.67012	8.42605	8.35928	8.38756	8.05467	8.77572	8.75808
1856	22	71	T27F6.5a.2	WBGene00004190	prs-2	T27F6.5	I	12486728	11.9776	12.0539	12.3967	11.693	12.1611	11.2634	11.9538	11.7142	11.9479	12.1679	12.0266	11.8961
1857	22	72	Y32G9A.12	WBGene00044516	Y32G9A.12	Y32G9A.12	V	1919322	5.50337	5.69355	5.40134	5.57899	5.3779	5.37445	5.49387	5.73438	5.40176	5.46809	5.75541	5.47559
1858	22	73	H31G24.3	WBGene00019254	H31G24.3	H31G24.3	I	4116852	5.67506	5.91567	5.92993	5.64093	5.888	5.38145	5.69851	5.86807	5.79206	5.87272	6.1785	5.60753
1859	22	74	EC003051	NA	#N/A	#N/A	NA	NA	5.8949	6.11835	6.24403	5.86262	5.56673	5.57793	5.84061	5.7767	5.7939	5.65024	6.02376	5.69696
1860	22	75	TC149907	NA	#N/A	#N/A	NA	NA	7.4659	7.33476	6.7459	7.44244	7.56873	7.03266	7.69158	7.42244	7.38272	6.65708	8.194	8.01588
1861	22	76	Y43F8B.18	WBGene00050911	Y43F8B.18	Y43F8B.18	V	19485954	5.25356	5.52585	5.44552	5.42098	5.34952	5.18733	5.35522	5.51491	5.42847	5.20802	5.52656	5.07935
1862	22	77	T24H7.1	WBGene00004015	phb-2	T24H7.1	II	6251364	15.0233	14.8832	15.1867	14.4879	14.9642	14.3383	15.3308	15.0193	14.2961	14.4085	15.2044	14.9327
1863	22	78	T02D1.2	WBGene00005677	sru-14	T02D1.2	IV	17393928	5.59468	5.94445	5.77448	5.38388	5.64248	5.31207	5.43556	5.72939	5.45497	5.34392	5.68319	5.39528
1864	22	79	B0238.8	WBGene00015072	srt-69	B0238.8	V	5263935	5.99493	6.20158	5.98761	5.87914	5.81868	5.50665	6.07935	5.97695	5.89756	5.64227	6.07465	6.17108
1865	22	80	T25D1.2	WBGene00020794	T25D1.2	T25D1.2	X	16515482	5.2913	5.57995	5.51555	5.39648	5.2778	5.32165	5.41079	5.56792	5.68013	5.31542	5.67524	5.54155
1866	22	81	C04H5.8	WBGene00007316	nlp-41	C04H5.8	II	14550816	11.5665	11.6352	11.2617	11.2791	11.9485	10.5528	11.8384	11.5333	11.554	10.8992	11.3649	11.2743
1867	22	82	C08F11.16	WBGene00045068	C08F11.16	C08F11.16	IV	13652238	5.60908	5.81715	5.66539	5.5925	5.31755	5.12581	5.2778	5.69265	5.72121	5.49041	5.7002	5.43821
1868	22	83	DarkCorner	NA	#N/A	#N/A	NA	NA	5.11854	5.63356	5.61196	5.58003	5.27976	5.11299	5.17236	5.45355	5.33004	5.35867	5.55042	5.21669
1869	22	84	DarkCorner	NA	#N/A	#N/A	NA	NA	5.11157	5.64702	5.51213	5.46507	5.00857	5.00583	5.13263	5.64794	5.38839	5.3352	5.5169	5.00007
1870	22	85	DarkCorner	NA	#N/A	#N/A	NA	NA	5.21777	5.62085	5.6368	5.40298	5.17325	5.095	5.24762	5.49883	5.33378	5.51213	5.59056	5.23611
1871	23	1	DarkCorner	NA	#N/A	#N/A	NA	NA	5.16735	5.26052	5.63674	5.63731	5.19075	5.076	5.07128	5.08326	5.55707	5.42036	5.36334	5.25667
1872	23	2	DarkCorner	NA	#N/A	#N/A	NA	NA	5.13309	5.36213	5.57287	5.67813	5.26938	5.07733	5.11867	5.26539	5.44707	5.49652	5.59822	5.24423
1873	23	3	DarkCorner	NA	#N/A	#N/A	NA	NA	5.23605	5.3093	5.52572	5.48829	5.32957	5.24834	5.04894	5.11945	5.55208	5.39719	5.53133	5.3342
1874	23	4	Y82E9BR.15	WBGene00001236	elc-1	Y82E9BR.15	III	1415536	9.0011	9.08648	8.84871	9.53511	8.92342	9.567	9.78674	9.28908	9.48014	9.50975	9.6077	9.5189
1875	23	5	Y110A2AL.12a	WBGene00022447	Y110A2AL.12	Y110A2AL.12	II	2878945	5.65786	5.7223	5.70498	5.97145	5.59944	5.29898	5.59887	5.57513	5.52857	5.69762	5.74286	5.84673
1876	23	6	C14B9.8	WBGene00015754	C14B9.8	C14B9.8	III	8139537	12.5154	12.7706	12.8887	12.5143	12.6365	13.1421	12.7661	12.5556	12.7143	12.8447	13.3299	13.4204
1877	23	7	BJ790535	WBGene00004916	snr-3	T28D9.10	II	6488780	5.38246	5.53542	5.70533	5.68271	5.75541	5.8763	5.49486	5.43578	5.56693	5.82356	6.09535	5.82663
1878	23	8	T08B2.7b.1	WBGene00020347	T08B2.7	T08B2.7	I	6206956	8.29542	8.36631	8.24733	8.72856	7.94279	8.08482	8.6937	8.07644	7.94108	7.91166	8.47017	7.82253
1879	23	9	K07C11.7a	WBGene00019479	K07C11.7	K07C11.7	V	8207608	10.2746	10.241	10.3444	10.3576	9.65764	10.8062	10.5348	10.4441	9.9177	9.55042	10.5383	10.4056
1880	23	10	F38A5.2a	WBGene00018161	F38A5.2	F38A5.2	IV	6582671	11.7938	12.035	11.748	12.3391	11.1927	12.43	12.2712	12.176	11.5987	11.6777	12.1778	12.2886
1881	23	11	TC150627	NA	#N/A	#N/A	NA	NA	5.14421	5.24371	5.54201	5.44367	5.42474	5.31987	5.23284	5.31314	5.61145	5.34801	5.76118	5.6564
1882	23	12	Y75B12B.11	WBGene00013573	Y75B12B.11	Y75B12B.11	V	15191286	9.94243	10.4379	10.008	9.34271	9.68226	9.27361	9.31643	9.82073	8.82689	9.58438	10.7561	9.61407
1883	23	13	W04H10.1	WBGene00021030	W04H10.1	W04H10.1	II	609077	5.88471	6.01702	7.04046	5.91968	6.52128	6.2937	5.80703	6.45111	6.82717	9.08746	6.29829	6.29235
1884	23	14	BJ154701	WBGene00008914	F17C11.2	F17C11.2	V	10948205	5.49932	5.453	5.72974	5.35056	5.56024	5.76739	5.39203	5.5606	5.62379	5.44048	5.88998	5.59308
1885	23	15	T06G6.9	WBGene00006889	pfd-3	T06G6.9	I	12728161	8.05282	7.88428	7.84583	7.97771	8.54428	9.12301	8.18601	7.97228	8.43288	8.2207	8.34254	8.75878
1886	23	16	W03B1.4	WBGene00005662	srs-1	W03B1.4	IV	4357629	11.767	11.8135	11.7992	11.6938	11.6944	12.0162	11.885	11.6643	11.698	11.6895	11.8183	11.9018
1887	23	17	Y102A5C.9	WBGene00013616	fbxa-148	Y102A5C.9	V	16939001	5.48929	5.72437	5.54423	5.71473	5.54678	5.40114	5.38828	5.54828	5.52771	5.4167	5.8178	5.59898
1888	23	18	BJ140020	NA	#N/A	#N/A	NA	NA	5.45915	5.52123	5.63793	5.81604	5.24916	5.81724	5.38558	5.59122	5.4962	5.52102	5.85314	5.62367
1889	23	19	T05B9.2	WBGene00011465	T05B9.2	T05B9.2	II	11257045	5.64411	5.59212	5.78701	5.78806	5.52668	5.64814	5.50132	5.75751	5.54161	5.6564	6.0176	5.7331
1890	23	20	C06B3.6.2	WBGene00007365	C06B3.6	C06B3.6	V	13908108	10.7437	11.3607	10.9218	11.0373	10.9312	10.9583	10.9691	11.4609	11.4235	11.5343	10.7451	10.6183
1891	23	21	K10C3.4	WBGene00010731	K10C3.4	K10C3.4	I	9860493	7.37132	7.60068	7.44987	8.02198	7.0308	6.94552	8.00598	7.49969	7.1099	6.71456	7.53167	6.98304
1892	23	22	BJ156006	NA	#N/A	#N/A	NA	NA	5.40805	5.27764	5.57144	5.48863	5.42666	5.40669	5.26393	5.28484	5.44405	5.31212	5.66838	5.49415
1893	23	23	F39H2.3.1	WBGene00009563	F39H2.3	F39H2.3	I	8664946	13.1971	13.2049	13.3885	12.9094	14.0194	13.2586	12.9555	13.3924	13.0689	13.3525	13.7493	13.9323
1894	23	24	C27C7.5	WBGene00007768	C27C7.5	C27C7.5	I	11423984	6.6736	6.97363	6.19487	6.77603	6.18552	6.12412	6.46099	6.2879	5.6793	5.40197	6.18719	6.21287
1895	23	25	Y73B6BL.1	WBGene00022231	Y73B6BL.1	Y73B6BL.1	IV	6480505	12.357	12.2151	11.8522	11.9074	12.4956	11.718	11.8239	12.6504	11.6094	11.5985	12.5418	12.4261
1896	23	26	Y59E9AR.2	WBGene00021998	Y59E9AR.2	Y59E9AR.2	IV	5243050	9.29792	9.86965	9.59171	9.20558	9.73691	9.81766	9.35249	10.0944	10.1707	10.5792	10.0127	9.95197
1897	23	27	H05B21.1	WBGene00005873	srw-126	H05B21.1	V	2953192	5.32653	5.31397	5.42045	5.42812	5.60386	5.71332	5.28595	5.48949	5.5124	5.57505	6.22504	5.8852
1898	23	28	F10E9.2	WBGene00017354	F10E9.2	F10E9.2	III	8312639	7.30257	7.26295	7.45897	6.92536	7.15376	6.9068	7.01644	7.09035	7.30072	9.26613	7.22377	7.1757
1899	23	29	F26F12.8	WBGene00044544	F26F12.8	F26F12.8	V	5854835	11.6192	12.207	11.834	11.6976	12.1762	11.9225	11.7374	11.748	11.6564	11.6173	12.1533	12.0446
1900	23	30	H37A05.4	WBGene00044200	H37A05.4	H37A05.4	V	13646867	6.72601	6.89032	6.75854	6.58632	7.23974	6.92102	6.70303	6.58232	6.4745	6.42952	7.3675	7.52707
1901	23	31	ZK218.6	WBGene00013940	nhr-248	ZK218.6	V	17103380	5.19534	5.46997	5.32216	5.47952	5.11588	5.41637	5.25181	5.47292	5.30136	5.30593	5.68151	5.56377
1902	23	32	C05B5.9	WBGene00023482	C05B5.9	C05B5.9	III	10003291	7.90785	8.0119	7.77258	7.72026	7.43247	8.09178	7.6348	7.45758	7.47703	7.06957	8.3306	8.45789
1903	23	33	F17A9.2	WBGene00017534	F17A9.2	F17A9.2	V	6107811	10.0655	10.3136	10.4139	10.0123	10.1553	10.0393	10.1123	10.1504	10.025	10.2154	10.2016	9.99832
1904	23	34	C23H5.10	WBGene00022940	C23H5.10	C23H5.10	IV	2096519	5.18577	5.43357	5.30901	5.27311	5.38309	5.17488	5.25954	5.45537	5.34148	5.24559	5.73263	5.36639
1905	23	35	F46A8.3	WBGene00009746	F46A8.3	F46A8.3	I	11242724	5.35705	5.57786	5.35147	5.28369	5.51093	5.0532	5.03237	5.36449	5.25104	5.70623	5.51774	5.3018
1906	23	36	C23H3.2a	WBGene00016018	C23H3.2	C23H3.2	II	61313	12.3743	12.3336	12.5586	12.727	12.4462	12.7197	12.6567	12.6331	12.2221	11.8144	12.4645	12.7335
1907	23	37	R12A1.3	WBGene00020017	R12A1.3	R12A1.3	V	1422797	5.4684	5.89977	5.50886	5.75364	5.51484	5.56489	5.78233	5.75459	5.48437	5.5866	5.92476	5.90125
1908	23	38	ZK899.3	WBGene00014142	ZK899.3	ZK899.3	X	9453892	5.427	5.69526	5.51592	5.48382	5.46892	5.36818	5.52442	5.65538	5.48447	5.56226	5.81114	5.48933
1909	23	39	AH9.6	WBGene00044701	AH9.6	AH9.6	X	2263170	8.66188	8.9032	8.75697	8.55273	9.33942	8.41345	8.56418	8.75604	8.05217	7.88428	9.05987	8.66867
1910	23	40	R04A9.3	WBGene00019863	R04A9.3	R04A9.3	X	377391	8.77368	8.35603	8.58166	8.86345	9.02666	8.30985	8.74949	8.51515	8.09443	7.39906	8.63725	8.5871
1911	23	41	AU212846	NA	#N/A	#N/A	NA	NA	6.87599	7.25222	7.72752	7.64484	5.95723	7.25183	7.18986	7.24058	6.92894	6.79335	7.56681	7.66814
1912	23	42	B0563.9	WBGene00044687	B0563.9	B0563.9	X	9168475	6.75119	7.57714	5.73534	6.90375	7.61806	6.46952	6.90026	7.8564	6.57494	7.18229	12.4962	6.49564
1913	23	43	F28B1.7	WBGene00005462	srh-256	F28B1.7	V	17063387	5.2099	5.55697	5.45457	5.28741	5.23065	5.21173	5.19048	5.4937	5.24355	5.21334	5.59704	5.22076
1914	23	44	F16B4.1	WBGene00017503	nhr-177	F16B4.1	V	1610336	10.1092	10.0507	10.4476	9.88906	10.1191	9.92439	10.1013	9.95521	9.57042	9.85522	10.5011	10.2557
1915	23	45	C23H5.2	WBGene00016024	glb-7	C23H5.2	IV	2122796	6.74999	6.80005	6.58133	6.49026	7.48124	6.59086	6.54504	6.75796	6.78916	6.55394	7.13812	7.03554
1916	23	46	C25H3.16	WBGene00044392	C25H3.16	C25H3.16	II	5666264	6.76715	6.92501	8.8328	7.04592	8.42762	7.99459	6.63945	8.00598	9.02898	11.6486	7.45455	8.27196
1917	23	47	W05E7.3	WBGene00001702	grd-13	W05E7.3	IV	3438309	12.694	12.1944	12.4545	12.4043	12.5859	13.0234	12.5539	12.2822	12.3124	11.0794	12.6836	13.1275
1918	23	48	T25G12.1	WBGene00020809	T25G12.1	T25G12.1	X	17248992	7.29583	6.93136	6.94879	7.02966	7.67455	6.15152	6.96857	7.47902	6.84423	6.32009	7.02069	7.2298
1919	23	49	T19B4.1	WBGene00020556	T19B4.1	T19B4.1	I	5702159	6.75303	7.02713	6.63807	6.73819	6.96487	6.66556	7.05752	6.73001	6.70978	6.70763	7.45142	7.19827
1920	23	50	K12B6.4	WBGene00019669	K12B6.4	K12B6.4	V	6280315	7.96762	8.12829	7.81889	7.8453	7.2193	6.96531	7.98411	7.64555	6.85514	6.55954	7.35104	6.94605
1921	23	51	T23B12.2	WBGene00020717	T23B12.2	T23B12.2	V	8467243	11.4127	11.5563	11.5596	11.2455	11.044	10.6589	11.4669	11.2885	10.944	10.946	11.1699	11.1384
1922	23	52	ZC308.1a	WBGene00001596	gld-2	ZC308.1	I	6369967	8.09357	8.12889	7.97609	8.18542	6.98137	8.48792	8.33227	8.23927	7.51741	7.61903	8.34799	7.94833
1923	23	53	F36H9.6	WBGene00018114	srt-41	F36H9.6	V	1799726	5.56504	5.89076	5.60991	5.83095	5.42982	5.45104	5.74713	5.80602	5.4332	5.37404	5.75561	5.50031
1924	23	54	F59A3.8	WBGene00019081	F59A3.8	F59A3.8	I	5522399	5.83604	6.0075	6.46159	5.94909	6.25094	5.83526	5.83707	6.25934	6.97574	8.83203	6.20398	6.42355
1925	23	55	T02H6.1a	WBGene00020171	T02H6.1	T02H6.1	II	709387	7.81515	7.88579	7.77996	7.80052	6.83323	7.30891	7.76271	7.63689	7.34403	7.39049	7.44351	7.42908
1926	23	56	ZK637.11	WBGene00000388	cdc-25.3	ZK637.11	III	8916327	5.54245	5.69426	5.45136	5.32305	5.41413	5.23289	5.21117	5.6028	5.30081	5.66396	5.78648	5.39399
1927	23	57	AU219768	NA	#N/A	#N/A	NA	NA	5.92875	6.22404	6.07617	6.18242	5.44092	5.8527	5.90139	6.19568	5.79458	5.6621	5.94767	5.92286
1928	23	58	ZK742.6	WBGene00045277	ZK742.6	ZK742.6	V	7813717	8.89497	9.00908	8.72671	8.80578	8.104	7.95631	9.14924	8.74439	8.35364	7.62571	8.22545	8.32395
1929	23	59	T23H2.5.2	WBGene00004273	rab-10	T23H2.5	I	6457065	9.62324	9.25113	9.25716	9.40322	9.49731	8.69621	9.95885	9.64599	8.95593	8.43687	9.43312	9.30552
1930	23	60	Y39A3B.5b	WBGene00021439	ckr-2	Y39A3B.5	III	2009287	6.26849	6.38719	6.0382	6.27446	6.99513	6.4965	6.5378	6.37832	6.10897	6.0087	6.79147	6.66658
1931	23	61	K09C6.9	WBGene00019563	K09C6.9	K09C6.9	V	853466	11.261	10.7572	11.3484	10.0297	11.7348	10.1906	10.2687	11.1929	11.3234	11.0407	11.3624	11.7611
1932	23	62	Y105C5A.4	WBGene00000028	abu-5	Y105C5A.4	IV	15590657	6.93866	6.90049	6.44898	6.46759	7.08323	7.62821	6.99995	6.63321	7.24515	7.36781	7.57304	7.33501
1933	23	63	C17F4.1	WBGene00015909	clec-124	C17F4.1	II	3250309	5.45104	5.92364	5.54386	5.59034	5.64411	5.67131	5.34047	5.57102	5.27896	5.37693	5.67131	5.8103
1934	23	64	U36198	WBGene00003182	mef-2	W10D5.1	I	9095949	10.2638	10.1276	10.3626	10.8333	8.86418	10.2785	10.5624	10.4854	9.65027	9.14885	10.1757	9.69284
1935	23	65	Y47D9A.1b	WBGene00021628	Y47D9A.1	Y47D9A.1	I	4303931	6.27637	6.42697	5.56877	6.22598	7.18729	6.78488	6.58451	6.26006	6.64755	6.78498	7.21956	7.44103
1936	23	66	F37H8.1	WBGene00003046	lir-3	F37H8.1	II	11183002	8.63902	8.838	8.5613	8.45355	8.52684	8.12271	8.79578	8.30774	8.69289	8.28005	9.13015	8.94785
1937	23	67	C18D11.9	WBGene00045211	C18D11.9	C18D11.9	III	11808220	9.44815	9.0294	9.59006	9.19353	8.84283	8.9993	9.12391	9.28689	9.11706	7.93076	9.22416	9.24997
1938	23	68	F54D7.4	WBGene00006984	zig-7	F54D7.4	I	4790412	12.7558	12.7344	12.8619	12.7492	12.2796	12.111	13.0091	13.0811	12.3433	12.6639	12.3485	12.0169
1939	23	69	M01H9.4c	WBGene00019720	M01H9.4	M01H9.4	IV	4479686	6.58503	6.97465	6.56903	6.1575	7.16115	6.7	6.69503	6.80711	6.5069	7.04536	7.3604	7.42193
1940	23	70	CV123730	NA	#N/A	#N/A	NA	NA	5.17123	5.68196	5.34811	5.54312	5.19318	5.31064	5.33895	5.44097	5.17276	5.33926	5.71306	5.4006
1941	23	71	D28107	NA	#N/A	#N/A	NA	NA	8.70822	8.91183	9.00832	8.77103	6.93498	7.55256	8.83775	8.68409	8.06946	7.64138	8.42574	8.02516
1942	23	72	C47B2.5.1	WBGene00001234	eif-6	C47B2.5	I	12968909	10.1455	9.91477	9.88713	9.82637	9.67189	9.23101	10.3003	10.0568	9.97016	9.63951	9.97246	9.63536
1943	23	73	C50B6.4	WBGene00000734	col-161	C50B6.4	V	13317015	9.66709	9.6564	9.15314	9.15679	11.1758	10.5746	10.1791	9.38725	10.8737	11.9645	11.3908	11.3994
1944	23	74	BJ148169	WBGene00015789	C15C7.1	C15C7.1	X	3164517	5.6869	6.08179	5.88418	5.72021	5.71323	5.45524	5.80288	5.92803	5.50818	5.50447	6.10205	5.77545
1945	23	75	R07B7.11	WBGene00011095	gana-1	R07B7.11	V	12087212	12.3791	12.1957	12.7579	12.1451	12.8301	11.9171	12.8416	12.3716	12.3291	11.4899	12.9307	13.0331
1946	23	76	TC147735	NA	#N/A	#N/A	NA	NA	5.97803	6.1584	5.95617	5.73681	6.26918	5.7749	5.95537	6.09088	5.89247	5.71906	6.35431	6.30625
1947	23	77	BJ818384	NA	#N/A	#N/A	NA	NA	5.90038	6.06404	5.8507	5.71547	6.14393	5.95918	6.14184	6.04267	6.12463	5.77111	6.7796	6.81176
1948	23	78	F55C12.7.1	WBGene00018874	tag-234	F55C12.7	II	5864162	11.7908	11.716	11.7866	11.3082	11.9253	10.8937	11.6036	11.5473	11.3033	11.1694	12.1519	12.141
1949	23	79	F37C4.4a	WBGene00018144	F37C4.4	F37C4.4	IV	3867227	11.1487	11.3148	10.8887	10.9279	10.6941	9.7117	11.3163	10.8825	10.2241	9.98925	10.806	10.3279
1950	23	80	F58E1.14	WBGene00019045	fbxb-47	F58E1.14	II	1702423	5.22436	5.70735	5.70204	5.43606	5.17456	5.32591	5.25802	5.57453	5.37752	5.23312	5.5623	5.4037
1951	23	81	Y47D3B.2a	WBGene00003759	nlp-21	Y47D3B.2	III	11388515	12.3599	12.3664	11.7448	11.9861	11.98	11.0494	12.3998	12.1632	11.6921	10.719	12.1048	11.8857
1952	23	82	F45D11.6	NA	#N/A	#N/A	NA	NA	5.32754	5.94644	5.71142	5.6241	5.32549	5.33109	5.2947	5.55578	5.42414	5.32337	5.5956	5.48742
1953	23	83	ZK673.11b	WBGene00014065	ZK673.11	ZK673.11	II	10459501	7.52363	7.81422	7.78062	7.56527	7.1151	6.56829	7.63587	7.39692	6.94462	6.75038	7.4914	7.02908
1954	23	84	DarkCorner	NA	#N/A	#N/A	NA	NA	5.21577	5.75602	5.5186	5.45295	5.31425	5.03053	5.19454	5.47702	5.25657	5.3303	5.48147	5.22795
1955	23	85	DarkCorner	NA	#N/A	#N/A	NA	NA	5.17	5.64157	5.40678	5.5552	5.25065	5.14499	5.2603	5.53092	5.25051	5.42722	5.64702	5.2016
1956	24	1	DarkCorner	NA	#N/A	#N/A	NA	NA	5.24535	5.40989	5.60713	5.59468	5.08355	4.99059	5.12679	5.18988	5.54035	5.45822	5.47063	5.26244
1957	24	2	DarkCorner	NA	#N/A	#N/A	NA	NA	5.10112	5.36577	5.49994	5.75048	5.01157	5.06648	4.99205	5.15268	5.31268	5.32653	5.47476	5.1889
1958	24	3	F43C1.2a.1	WBGene00003401	mpk-1	F43C1.2	III	4216735	7.35982	7.35806	7.29623	7.82572	7.72952	8.00665	7.59324	7.26203	7.53724	7.34662	8.13131	8.18444
1959	24	4	W06B11.1	WBGene00021059	W06B11.1	W06B11.1	X	5849064	8.52167	8.57528	8.17961	8.23546	9.18926	8.91164	8.35039	8.40305	8.95268	7.83506	8.60308	9.60585
1960	24	5	F38H12.2	WBGene00005624	srj-40	F38H12.2	V	4101852	5.34174	5.27485	5.51359	5.69322	5.36688	5.77356	4.98325	5.18296	5.28354	5.32481	5.78542	5.65145
1961	24	6	T19E7.6.2	WBGene00016711	fbxc-53	C46E10.5	II	3711287	9.56218	9.72827	9.98253	9.90006	9.18761	9.47602	9.82839	9.82704	9.26852	8.84897	9.42074	9.32935
1962	24	7	C55B6.2	WBGene00001025	dnj-7	C55B6.2	X	7194515	6.52926	6.37022	6.32738	6.3558	7.03245	7.19311	6.65285	6.34091	6.93984	6.70233	6.95398	7.25726
1963	24	8	Y37D8A.16	WBGene00012554	Y37D8A.16	Y37D8A.16	III	12915049	11.8906	11.6181	11.9767	11.7427	12.2505	11.5244	11.6227	11.7899	11.6845	12.1869	11.3021	11.968
1964	24	9	F52H2.6	WBGene00018718	F52H2.6	F52H2.6	X	2559722	8.23977	8.4638	8.54428	8.76131	7.92318	8.43614	8.58768	8.32932	8.47373	7.9708	8.80095	8.64611
1965	24	10	BJ779663	NA	#N/A	#N/A	NA	NA	5.37706	5.46239	5.74911	5.52421	5.451	5.34122	5.31141	5.34622	5.59305	5.33482	5.83344	5.64676
1966	24	11	Y119D3B.18	WBGene00022494	fbxa-91	Y119D3B.18	III	1253374	9.78819	10.0926	11.146	9.87776	10.6331	10.6075	9.63494	9.89114	9.55503	10.0093	11.3853	10.6193
1967	24	12	F38C2.1	WBGene00009535	F38C2.1	F38C2.1	IV	16248913	7.8605	6.79045	7.43314	6.39327	8.44611	6.61194	6.58632	7.44049	7.11962	6.46119	8.08778	7.65213
1968	24	13	CB400873	NA	#N/A	#N/A	NA	NA	5.27983	5.44631	5.57432	5.3844	5.46914	5.50287	5.2784	5.44503	5.57276	5.46159	5.74946	5.57267
1969	24	14	F45E4.5	WBGene00018470	F45E4.5	F45E4.5	IV	7628192	13.6458	13.2904	13.4897	13.3394	13.7799	14.0893	13.294	14.1374	13.2231	12.7492	14.0842	14.0809
1970	24	15	Y6B3B.12	NA	#N/A	#N/A	NA	NA	5.46446	5.57417	5.66346	5.67706	5.37495	5.51639	5.533	5.59422	5.6373	5.63075	5.98219	5.70889
1971	24	16	R07E5.7.1	WBGene00011115	R07E5.7	R07E5.7	III	4418313	12.4604	12.2848	12.5083	12.4793	12.2704	12.3846	12.1483	12.3878	11.8014	11.6478	12.1342	12.0876
1972	24	17	ZC15.6	WBGene00013834	clec-261	ZC15.6	V	20289859	5.48241	5.39361	5.55386	5.65013	5.41041	5.31431	5.32148	5.31435	5.38145	5.50042	5.51191	5.40561
1973	24	18	K07D4.7b	WBGene00019487	tag-218	K07D4.7	II	4004883	9.37863	9.48564	8.7774	9.71119	9.79991	9.69284	9.57658	9.70305	9.51525	9.73041	9.67278	9.33041
1974	24	19	F12E12.3	WBGene00017404	F12E12.3	F12E12.3	II	3737328	5.37737	5.48579	5.72328	5.58425	5.38685	5.48622	5.42559	5.38355	5.36764	5.35139	5.71195	5.52771
1975	24	20	T01B11.2b	WBGene00020139	T01B11.2	T01B11.2	IV	8449331	6.5803	6.56037	6.07475	6.64427	8.52716	7.97316	7.33955	6.2114	6.80711	7.46277	7.60982	8.28296
1976	24	21	T21B10.7.3	WBGene00000378	cct-2	T21B10.7	II	8927657	9.64323	9.73322	9.60513	10.0784	9.27387	9.10801	10.088	9.72381	9.46395	9.42409	9.63608	9.33719
1977	24	22	H02I12.1	WBGene00010351	cbd-1	H02I12.1	IV	11372961	10.987	10.0971	10.2516	10.3619	10.5938	9.90846	10.4584	10.9761	10.8618	10.6597	9.11706	10.7953
1978	24	23	H04M03.7	WBGene00005731	srv-20	H04M03.7	IV	5874544	5.15533	5.24814	5.49505	5.39566	5.28024	5.21588	5.05345	5.12533	5.16386	5.21533	5.42371	5.3742
1979	24	24	BJ137167	WBGene00012721	Y39E4B.13	Y39E4B.13	III	13090996	5.61343	5.7947	5.68292	5.73157	5.99493	6.20938	5.47657	5.54877	5.59122	5.59073	6.30185	6.09026
1980	24	25	B0205.8	WBGene00015022	B0205.8	B0205.8	I	10728884	12.1491	12.0804	12.0678	11.9939	12.1239	12.1067	11.954	12.0386	12.2186	12.0944	12.1602	12.2997
1981	24	26	C30B5.2a	WBGene00016244	C30B5.2	C30B5.2	II	6197141	10.1646	9.92006	9.75283	9.90216	11.0071	10.6737	10.082	10.0633	10.5403	10.2943	10.5621	10.9438
1982	24	27	F32A7.2	WBGene00005840	srw-93	F32A7.2	I	14828187	5.46499	5.45963	5.54623	5.51209	5.39129	5.40626	5.34762	5.28125	5.36014	5.37212	6.00477	5.46621
1983	24	28	F26F12.5b	WBGene00017836	F26F12.5	F26F12.5	V	5863967	8.74462	8.86256	9.20983	8.86207	8.95609	9.14481	8.78917	8.78632	8.53224	8.5185	9.18248	8.95686
1984	24	29	M01D7.9	WBGene00044897	M01D7.9	M01D7.9	I	1851684	5.96493	5.69322	6.33919	5.51162	5.8064	5.49994	5.61947	6.06999	6.03424	6.0012	6.45814	6.28442
1985	24	30	F35B12.2	WBGene00000983	dhs-20	F35B12.2	V	11602291	11.7927	11.8094	11.9936	11.788	11.8051	11.8373	11.7887	11.4783	11.5631	10.607	11.8996	12.252
1986	24	31	BJ130370	NA	#N/A	#N/A	NA	NA	5.71395	5.92169	5.68387	5.85838	5.76603	5.95673	5.74177	5.815	5.78626	5.66997	6.59483	6.15406
1987	24	32	K10D2.1a	WBGene00019627	K10D2.1	K10D2.1	III	5191089	9.60585	9.88229	9.87738	9.91342	9.01407	9.1385	9.93138	9.53706	9.34251	8.72305	9.30228	9.27653
1988	24	33	R10D12.12	WBGene00011193	R10D12.12	R10D12.12	V	13961245	11.2112	11.343	11.5134	11.2438	10.9141	11.0209	11.1763	11.2236	10.9361	10.9772	11.0901	10.8884
1989	24	34	BJ798478	WBGene00018562	F47D12.6	F47D12.6	III	6286577	5.52098	5.67581	5.54585	5.60926	5.49761	5.67556	5.45862	5.53767	5.30258	5.3094	5.97239	5.53568
1990	24	35	TC141306	NA	#N/A	#N/A	NA	NA	5.30449	5.41809	5.35017	5.38976	5.47126	5.41447	5.11577	5.1844	5.17517	5.21519	5.59848	5.45764
1991	24	36	R09B3.2	WBGene00011155	R09B3.2	R09B3.2	I	11909346	12.6911	12.8097	13.0356	13.0274	13.0221	12.9526	13.0821	13.256	13.2243	13.9624	12.7125	12.7783
1992	24	37	ZK856.4	WBGene00014105	ZK856.4	ZK856.4	V	10183254	7.92467	8.05574	8.16053	7.59286	8.23525	7.63133	7.59692	8.05083	7.74044	7.52868	8.41359	8.3421
1993	24	38	Y82E9BR.23	WBGene00044761	Y82E9BR.23	Y82E9BR.23	III	1401956	11.4526	11.5459	11.368	11.1026	11.6534	10.5741	11.3388	11.3574	10.8835	10.9456	12.1122	11.8528
1994	24	39	F32H2.12	WBGene00050880	F32H2.12	F32H2.12	I	8973058	5.82529	5.96069	6.11144	5.82529	5.95303	5.71971	5.62922	5.85503	6.01234	7.26884	6.07033	5.77538
1995	24	40	T08G11.1a	WBGene00011629	T08G11.1	T08G11.1	I	8905631	12.0395	11.5748	11.746	11.8367	11.8608	11.809	12.1213	11.6152	11.9241	11.9336	11.9055	12.0118
1996	24	41	C54D1.5	WBGene00016913	lam-2	C54D1.5	X	7143761	6.00859	5.98074	5.82918	6.21191	6.44096	5.65519	6.3407	5.92319	6.1224	6.16006	6.53301	6.27334
1997	24	42	T21B4.9	WBGene00005291	srh-70	T21B4.9	II	12516668	6.35213	6.51537	6.08568	6.30854	5.63337	6.05189	6.29983	6.02723	6.14216	6.06419	6.44752	6.18146
1998	24	43	ZC482.9	WBGene00005752	srw-5	ZC482.9	III	12770370	5.65467	5.64641	5.59924	5.54116	5.62165	5.35502	5.63616	5.78211	5.40565	5.56181	5.74384	5.40683
[truncated: 43,222 more rows]

## Sheet: candidates p values
CALVULATED P-VALUES
gene	Control	Smo	Bet	Double	p-dye	p-smo	p-bet	p-interaction	Rat(Smo/Cnt)	Rat(Bet/Cnt)	Rat(Dub/Cnt)	Rat(Smo/Bet)
egl-15	8.62759	9.38052	9.19966	9.39874	0.0478888	0.000832116	0.181919	0.0404408	0.75293	0.572071	0.771148	0.180859
sur-7	9.16164	9.63581	9.41504	9.82109	0.607013	0.0648845	0.422528	0.84452	0.474172	0.253404	0.659453	0.220768
sli-1	6.57116	6.77152	6.71231	7.19696	0.715639	0.342823	0.747068	0.927545	0.200366	0.141159	0.625804	0.0592072
lrp-1	9.69539	10.0527	10.363	10.2879	0.099747	0.570264	0.0263066	0.594655	0.357349	0.667617	0.592559	-0.310268
rom-1	8.83889	9.21462	9.26311	9.34323	0.721432	0.31741	0.517328	0.671805	0.375732	0.424228	0.504341	-0.048496
dpy-23	7.58033	7.90142	7.77819	7.98344	0.0424749	0.203985	0.841426	0.672193	0.321095	0.197857	0.40311	0.123238
gap-2	9.512	9.81968	9.70088	9.90869	0.35014	0.0839989	0.900291	0.443778	0.307679	0.188875	0.396682	0.118803
ksr-2	8.92058	9.10833	9.15689	9.29978	0.233093	0.854187	0.126467	0.326317	0.187749	0.236307	0.379194	-0.0485582
sem-5	10.5311	10.8216	10.6482	10.9052	0.16967	0.73924	0.893747	0.749226	0.290572	0.117138	0.374185	0.173434
dpy-22	7.84385	8.12331	8.13731	8.21368	0.420751	0.810834	0.508489	0.634713	0.279453	0.29346	0.369822	-0.0140065
elt-6	6.54804	7.00899	7.17483	6.86847	0.502511	0.849915	0.138795	0.120112	0.460955	0.626796	0.320429	-0.165841
sem-4	9.40725	9.85799	10.2698	9.71921	0.473378	0.178296	0.317721	0.322067	0.450736	0.862499	0.311958	-0.411762
par-1	10.296	10.4343	11.0371	10.6077	0.310795	0.19607	0.17137	0.807995	0.138311	0.741134	0.311668	-0.602824
lin-31	7.40896	7.703	7.73078	7.66402	0.355821	0.569191	0.963935	0.418634	0.294038	0.321824	0.255061	-0.0277855
cdf-1	9.81431	10.2314	9.98879	10.0626	0.172432	0.262905	0.286775	0.270367	0.417135	0.174479	0.248267	0.242656
eor-2	11.422	11.6638	11.6031	11.6614	0.640292	0.553959	0.972496	0.856134	0.241749	0.181053	0.239346	0.0606961
let-92	10.3983	10.7553	10.9076	10.6221	0.109032	0.339284	0.770573	0.397865	0.356965	0.509315	0.223772	-0.15235
soc-2	10.6141	10.7507	11.2658	10.7842	0.617924	0.0946988	0.293298	0.741042	0.136597	0.651686	0.170074	-0.515089
ptp-2	8.17177	8.36893	8.5626	8.32515	0.396204	0.00945776	0.0043897	0.665948	0.197161	0.39083	0.153378	-0.19367
egl-30	8.04471	8.27621	8.53103	8.19662	0.525822	0.397771	0.498395	0.644932	0.231498	0.48632	0.151913	-0.254822
sur-5	12.2821	12.1475	12.4789	12.4312	0.521325	0.173884	0.155422	0.344514	-0.13458	0.19679	0.149106	-0.331371
egl-18	6.83878	6.88126	7.21942	6.9748	0.658754	0.0971019	0.245684	0.841201	0.042488	0.380641	0.136021	-0.338153
eor-1	10.2101	10.1808	10.4172	10.3391	0.795237	0.084898	0.300213	0.267184	-0.0292825	0.207122	0.128999	-0.236405
gap-1	6.76445	7.12029	7.00944	6.87485	0.918619	0.925069	0.95466	0.47442	0.355833	0.244985	0.110397	0.110848
let-60	12.4895	12.7715	12.9412	12.5938	0.593529	0.411492	0.856869	0.540355	0.282041	0.451782	0.104296	-0.16974
lin-1	10.1567	10.3791	10.5934	10.2444	0.925161	0.378018	0.67787	0.618146	0.222405	0.43678	0.0876985	-0.214375
ksr-1	9.68225	9.82123	9.91207	9.75867	0.888264	0.342438	0.973698	0.921409	0.13898	0.229822	0.0764187	-0.090842
lin-2	11.2967	11.4849	11.4097	11.3661	0.679009	0.935925	0.645853	0.634811	0.188187	0.113	0.069387	0.0751864
mpk-1	10.7306	10.536	10.7553	10.7687	0.406285	0.284279	0.2314	0.373566	-0.194645	0.0246551	0.0380605	-0.2193
lst-3	7.07858	7.25992	7.28481	7.11305	0.872782	0.722898	0.520353	0.501175	0.181345	0.206228	0.0344744	-0.0248835
dab-1	8.28899	8.53716	8.70673	8.31933	0.499145	0.281156	0.338986	0.436736	0.248169	0.417739	0.0303344	-0.16957
lin-25	9.63903	9.65386	9.83684	9.66693	0.501448	0.168923	0.865054	0.902857	0.0148307	0.197817	0.0279054	-0.182987
sur-6	10.4474	10.6269	10.791	10.4749	0.667628	0.411294	0.78282	0.872359	0.179504	0.343538	0.0274538	-0.164033
lst-1	8.25853	8.31069	8.4328	8.26147	0.973096	0.334773	0.59484	0.790697	0.0521595	0.174268	0.00294089	-0.122108
cnk-1	7.04066	7.10585	7.14162	7.03858	0.974704	0.546095	0.808365	0.762122	0.0651892	0.100953	-0.00208684	-0.0357637
lin-7	11.4577	11.439	11.4307	11.4375	0.0501848	0.822967	0.642553	0.614642	-0.0186815	-0.026983	-0.0201759	0.00830146
unc-101	8.79377	8.68878	8.98123	8.77258	0.867385	0.119639	0.388547	0.310436	-0.104989	0.187464	-0.0211898	-0.292452
sur-2	8.27735	8.21321	8.5671	8.25387	0.611445	0.178702	0.715496	0.643462	-0.0641383	0.289743	-0.0234826	-0.353882
ark-1	10.3614	10.3105	10.4454	10.3375	0.725435	0.240776	0.60526	0.473543	-0.0508952	0.0840515	-0.0238563	-0.134947
soc-1	11.6765	11.5964	11.7734	11.651	0.609613	0.339943	0.642208	0.6129	-0.0801675	0.0969041	-0.0255358	-0.177072
lip-1	5.80205	5.78455	5.83154	5.76608	0.819687	0.819038	0.976049	0.96679	-0.0174928	0.0294955	-0.0359691	-0.0469883
mek-2	10.7353	10.5698	10.8316	10.6601	0.0762602	0.0499315	0.0880364	0.645924	-0.16542	0.0963777	-0.075147	-0.261798
egl-5	7.57438	7.50845	7.99631	7.49735	0.958089	0.0637219	0.558496	0.512004	-0.065934	0.421921	-0.0770313	-0.487855
sos-1	7.97716	8.07768	7.80257	7.88743	0.856725	0.795447	0.629539	0.740686	0.100516	-0.174591	-0.0897329	0.275106
egl-17	7.98289	7.97155	8.24576	7.87641	0.307412	0.326435	0.607278	0.652354	-0.0113362	0.262871	-0.106476	-0.274207
lin-3	7.93747	7.91335	8.16773	7.80069	0.693812	0.17626	0.933813	0.946408	-0.0241227	0.230262	-0.136774	-0.254384
egl-19	8.24642	8.21625	8.75997	8.10597	0.334621	0.123416	0.792787	0.742405	-0.0301708	0.513556	-0.140443	-0.543727
lin-39	8.28621	8.08845	8.3701	8.14099	0.989116	0.27535	0.898653	0.628026	-0.197758	0.0838907	-0.145214	-0.281649
lin-45	6.32944	6.21478	6.373	6.17877	0.251595	0.103937	0.69759	0.731944	-0.114657	0.043556	-0.150669	-0.158213
gpa-5	5.78885	5.78335	5.70583	5.62627	0.468262	0.513314	0.41338	0.976276	-0.00550527	-0.0830193	-0.162589	0.077514
let-23	8.54372	8.53542	8.64231	8.37124	0.784695	0.195957	0.363989	0.48964	-0.00830885	0.0985832	-0.172479	-0.106892
let-756	9.41006	9.45481	9.82878	9.22724	0.962928	0.281576	0.748761	0.869804	0.0447547	0.418726	-0.182816	-0.373971
sra-13	6.27528	5.88997	6.06194	6.08803	0.167024	0.120981	0.579146	0.195611	-0.385307	-0.21334	-0.187244	-0.171967
lst-4	5.65286	5.67695	5.47805	5.43251	0.43817	0.616294	0.286813	0.992383	0.024087	-0.17481	-0.22035	0.198897
lin-10	10.8328	10.5552	10.6173	10.5923	0.26223	0.292227	0.440395	0.244205	-0.277553	-0.215536	-0.240446	-0.062017

## Sheet: Full list p values
inlist	WBID	Public_name	Seq.name	Array Idnr	Control	Smo	Bet	Double	p-dye	p-smo	p-bet	p-interaction	Rat(Smo/Cnt)	Rat(Bet/Cnt)	Rat(Dub/Cnt)	Rat(Smo/Bet)
0	WBGene00044199	F57B1.8	F57B1.8	10046	5.39702	5.35271	5.22288	5.38829	5.8274e-05	0.000965303	0.0291572	4.55951e-05	-0.0443129	-0.174146	-0.00873615	0.129833
0	NA	#N/A	#N/A	24822	5.45879	5.63625	5.55882	5.50068	0.00131121	0.00102502	0.0514315	5.91827e-05	0.177463	0.100033	0.0418936	0.077431
0	WBGene00016584	C42C1.6	C42C1.6	9310	9.03768	10.3739	8.76677	9.42176	0.141543	4.50014e-06	1.79389e-05	0.000150479	1.33621	-0.270914	0.384079	1.60713
0	WBGene00000986	dhs-23	R08H2.1	35197	10.1488	9.37189	9.22835	10.6067	0.0108022	0.00220715	0.140932	0.000203503	-0.7769	-0.920445	0.457953	0.143545
0	WBGene00045380	W06G6.15	W06G6.15	3242	5.50106	5.31913	5.21799	5.37651	0.765767	0.00880693	0.00430496	0.000215727	-0.18192	-0.283061	-0.124545	0.10114
0	NA	#N/A	#N/A	598	5.5734	5.17053	5.21721	5.31856	0.64126	0.00111724	0.0290061	0.000240932	-0.402872	-0.356187	-0.254835	-0.0466851
0	WBGene00077492	F09C6.15	F09C6.15	1114	5.49872	5.26091	5.25276	5.37247	0.0388422	0.00267773	0.0387687	0.000259625	-0.237814	-0.24596	-0.126251	0.00814614
0	WBGene00001071	dpy-9	T21D12.2	27258	12.5493	13.4304	13.6041	13.2038	0.0501933	0.0432249	0.00205335	0.000261773	0.88114	1.05478	0.654519	-0.173643
0	WBGene00015180	B0416.4	B0416.4	39520	6.06588	8.89755	5.94729	5.78464	0.598238	0.000352656	0.000132023	0.000268491	2.83167	-0.118586	-0.281233	2.95025
0	NA	#N/A	#N/A	94	5.43007	5.20024	5.09375	5.19534	0.212573	0.00141777	0.00145543	0.00033154	-0.229834	-0.33632	-0.234737	0.106486
0	WBGene00021526	Y41G9A.2	Y41G9A.2	14896	6.45014	6.88105	7.06595	6.53406	0.00682832	0.0307843	0.0209651	0.000338795	0.430904	0.615807	0.0839197	-0.184903
0	WBGene00043065	C55C3.7	C55C3.7	31895	5.69703	7.71682	5.50689	5.6698	0.641857	0.000202497	0.000128985	0.000340019	2.01978	-0.190145	-0.0272321	2.20993
0	WBGene00012686	Y39B6A.27	Y39B6A.27	12883	7.39239	8.58969	8.41307	8.25373	0.0383246	0.00287339	0.0650528	0.000409928	1.19731	1.02068	0.861342	0.176626
0	WBGene00043065	C55C3.7	C55C3.7	20678	5.68359	7.4031	5.50086	5.68089	0.261503	0.000274367	0.000147059	0.000429621	1.71951	-0.182731	-0.00269928	1.90225
0	WBGene00015180	B0416.4	B0416.4	25648	6.21859	9.0491	6.03839	6.01082	0.888794	0.000531854	0.000197746	0.000514005	2.83051	-0.180198	-0.207772	3.01071
0	WBGene00008752	fipr-15	F13E9.3	438	5.44145	5.25944	5.18072	5.35628	0.23742	0.0488201	0.123338	0.000522281	-0.182013	-0.260738	-0.0851682	0.0787245
0	WBGene00010009	F53H4.4	F53H4.4	24536	7.77931	8.12776	8.20823	8.06699	4.74104e-06	0.00466392	0.00202747	0.00056244	0.348453	0.428921	0.287677	-0.0804677
0	WBGene00017678	F21F8.4	F21F8.4	24711	11.3077	10.2874	11.1799	12.2149	0.292052	0.158803	2.17068e-05	0.000597424	-1.02029	-0.127848	0.907162	-0.89244
0	WBGene00001883	his-9	ZK131.3	40748	8.8675	8.97987	9.52015	8.7445	0.900762	0.00062745	0.00185337	0.000666095	0.112375	0.65265	-0.122997	-0.540275
0	WBGene00008692	F11C1.3	F11C1.3	7703	12.0411	11.3323	11.5233	11.7005	0.978566	0.00621867	0.0436743	0.000685122	-0.708804	-0.517802	-0.340559	-0.191002
0	WBGene00022481	srz-9	Y119D3B.3	13714	6.27544	6.04129	6.24536	6.00094	0.00053866	2.47984e-05	0.00615947	0.000688654	-0.234144	-0.0300767	-0.274493	-0.204067
0	WBGene00044895	R06A10.5	R06A10.5	20617	9.50926	8.88475	8.44741	9.01719	0.419161	5.69455e-05	0.000141189	0.000705432	-0.624515	-1.06185	-0.492077	0.437339
0	WBGene00005832	srw-85	C25F9.1	1639	11.3849	9.06937	8.89557	9.11128	0.984897	0.00144236	0.000604765	0.000712319	-2.31556	-2.48936	-2.27365	0.173806
0	WBGene00008241	C50H2.5	C50H2.5	4106	5.57536	5.38583	5.40424	5.55354	0.0822314	0.0090417	0.72045	0.000801963	-0.189527	-0.171119	-0.0218218	-0.0184077
0	WBGene00015100	B0280.2	B0280.2	6270	11.3357	11.1814	11.0104	11.3929	0.146506	0.311756	0.0995693	0.000885819	-0.154263	-0.325284	0.0572644	0.171021
0	NA	#N/A	#N/A	6090	5.8101	5.47629	5.53421	5.53636	0.0560111	0.000562388	0.00953702	0.000916851	-0.333811	-0.275886	-0.273741	-0.057925
0	WBGene00021401	prdx-6	Y38C1AA.11	8871	14.241	14.0246	14.1795	14.2522	0.454059	0.00785443	0.0145387	0.000930891	-0.216403	-0.0615256	0.0112207	-0.154877
0	WBGene00015180	B0416.4	B0416.4	36314	6.04654	8.33944	5.96159	5.66537	0.0485348	0.00139292	0.000295605	0.00100797	2.2929	-0.0849532	-0.381173	2.37785
0	NA	#N/A	#N/A	11759	5.37613	5.5218	5.3998	5.35902	0.609716	0.0153372	0.00541146	0.00113343	0.145669	0.0236711	-0.0171176	0.121997
0	WBGene00018885	F55E10.6	F55E10.6	1745	9.02099	9.41712	9.60241	9.16328	0.00488018	0.0275085	0.00946615	0.00119338	0.396128	0.581421	0.142288	-0.185293
0	NA	#N/A	#N/A	44703	5.19102	5.15228	5.02918	5.2075	0.917445	0.749407	0.597711	0.00122818	-0.0387409	-0.161835	0.016481	0.123094
0	WBGene00012778	Y42A5A.3	Y42A5A.3	21575	11.4611	11.2045	11.2319	11.2945	0.00598328	0.00147145	0.00321935	0.00126694	-0.256514	-0.229201	-0.16653	-0.0273136
0	WBGene00019786	M70.4	M70.4	19506	7.0884	7.44205	7.36566	7.31348	0.910684	0.0044297	0.714207	0.00133866	0.353655	0.27726	0.225081	0.0763949
0	WBGene00009110	F25D1.5	F25D1.5	36901	10.3733	10.0006	9.95567	10.9461	0.0507631	0.00681899	0.161946	0.00136431	-0.37271	-0.417672	0.572799	0.0449618
0	WBGene00013834	clec-261	ZC15.6	1972	5.52206	5.4583	5.34313	5.42316	0.0293018	0.165088	0.0275399	0.00138169	-0.0637664	-0.178932	-0.0989067	0.115166
0	WBGene00020038	R12E2.13	R12E2.13	3754	5.73331	5.60279	5.70764	5.74932	0.00501546	0.00122251	0.241295	0.00140469	-0.130516	-0.0256649	0.0160122	-0.104851
0	WBGene00022805	nhr-256	ZK697.2	8600	10.4182	9.94057	10.2005	10.1209	0.188676	0.000713812	0.836144	0.00140496	-0.477662	-0.217727	-0.297347	-0.259935
0	WBGene00043065	C55C3.7	C55C3.7	44145	5.45083	6.70981	5.3168	5.45716	0.308854	0.00091746	0.000558575	0.00144107	1.25898	-0.134031	0.00633248	1.39301
0	WBGene00015121	B0302.4	B0302.4	21595	5.32672	5.36293	5.3761	5.28258	0.000256439	0.481162	0.158731	0.00146782	0.0362107	0.049376	-0.0441385	-0.0131653
0	NA	#N/A	#N/A	3065	5.62516	5.29427	5.30863	5.49762	0.154099	0.0214801	0.122435	0.00154851	-0.33089	-0.316531	-0.127541	-0.0143593
0	WBGene00009192	F27E5.1	F27E5.1	22197	11.0958	10.76	11.0233	11.4995	0.573315	0.918853	0.00229226	0.00155854	-0.335847	-0.0724919	0.403637	-0.263355
0	WBGene00012038	T26E3.5	T26E3.5	1201	5.44469	5.43142	5.28944	5.51663	0.520213	0.35388	0.286625	0.00169768	-0.0132782	-0.155258	0.0719336	0.14198
0	WBGene00044152	W04G3.10	W04G3.10	20255	7.89249	9.24373	8.41181	8.24395	0.0456493	0.00246449	0.00465549	0.00170904	1.35124	0.519316	0.351456	0.831923
0	WBGene00022342	Y82E9BR.9	Y82E9BR.9	2133	5.4573	5.23825	5.20805	5.28258	0.0765556	0.016843	0.12277	0.00177355	-0.219049	-0.249247	-0.174716	0.0301976
0	WBGene00001735	grl-26	K02D7.6	36277	6.5204	6.16967	6.41396	6.32715	0.0100677	0.00103091	0.885857	0.00177875	-0.350728	-0.106437	-0.193246	-0.244291
0	WBGene00012113	T28B8.1	T28B8.1	35869	8.51381	8.7685	8.38947	8.22196	0.434097	0.0122341	0.0264793	0.00180613	0.254681	-0.124344	-0.29185	0.379025
0	WBGene00000530	clh-3	E04F6.11	24176	6.26839	6.47144	6.63331	6.39032	0.0157588	0.221613	0.0203356	0.00185272	0.203042	0.364913	0.121921	-0.161871
0	WBGene00001883	his-9	ZK131.3	26025	9.27846	9.34794	9.86642	9.14133	0.983392	0.000860908	0.00336022	0.00188638	0.0694854	0.587964	-0.137124	-0.518479
0	NA	#N/A	#N/A	23261	6.23679	6.54272	6.71124	6.20908	0.00255609	0.0795562	0.95292	0.00192956	0.305932	0.474451	-0.0277087	-0.168519
0	WBGene00016137	C26E6.1	C26E6.1	6750	6.63434	5.54957	5.53133	5.54955	0.166024	0.00174145	0.00244768	0.00201163	-1.08476	-1.10301	-1.08479	0.0182456
0	WBGene00016880	fbxb-95	C52E2.1	16918	5.35094	5.61204	5.44361	5.48108	0.404273	0.00106605	0.0957746	0.00202112	0.261099	0.0926751	0.130145	0.168424
0	WBGene00044897	M01D7.9	M01D7.9	1984	6.26618	5.796	5.60421	6.09453	0.119736	0.910499	0.00840535	0.00203074	-0.470178	-0.661973	-0.171648	0.191796
0	WBGene00021044	W05H7.1	W05H7.1	28997	7.19879	7.41871	7.54948	7.36906	0.0321176	0.407774	0.0431478	0.00206917	0.219915	0.35069	0.17027	-0.130775
0	NA	#N/A	#N/A	262	5.49426	5.09413	5.14244	5.31669	0.999966	0.0274672	0.143508	0.00207616	-0.400129	-0.351822	-0.177573	-0.0483071
0	WBGene00008941	srz-33	F19B2.1	3249	5.64685	5.30186	5.30988	5.57469	0.197813	0.0718091	0.258064	0.00210952	-0.344989	-0.336972	-0.0721646	-0.00801744
0	NA	#N/A	#N/A	39244	5.4445	5.96989	5.61283	5.5001	0.606183	0.0102563	0.0125798	0.00211257	0.525391	0.168337	0.0556018	0.357054
0	WBGene00013403	fbxb-100	Y63D3A.2	42011	6.0866	6.52023	6.4613	6.21637	0.088512	0.0504765	0.140829	0.0021221	0.433635	0.374702	0.129774	0.058933
0	WBGene00013950	ZK262.3	ZK262.3	39692	8.93965	9.49596	9.15798	9.16413	0.00515904	0.00792639	0.0118116	0.00223828	0.556318	0.218335	0.224486	0.337983
0	WBGene00017475	F14H12.8	F14H12.8	40009	5.56629	5.50067	5.45909	5.49853	0.0172516	0.151247	0.568348	0.00230209	-0.0656143	-0.107202	-0.0677551	0.041588
0	WBGene00005816	srw-69	F18E3.5	18382	5.35204	5.53143	5.49573	5.38598	0.0853205	0.141481	0.948265	0.00232372	0.179392	0.143688	0.0339461	0.035704
0	WBGene00002028	hst-1	F08B4.6	10146	11.1436	10.8398	11.1354	11.1196	0.0148808	0.00470725	0.0230887	0.00232738	-0.303781	-0.00822317	-0.0240548	-0.295557
0	WBGene00020077	R52.5	R52.5	35621	5.67546	6.75669	5.80085	6.12177	0.282749	0.000275905	0.00942046	0.00235816	1.08123	0.125391	0.446306	0.955839
0	WBGene00016573	C41H7.3	C41H7.3	39052	7.56701	8.38178	8.09408	7.65688	0.223619	0.112387	0.0892769	0.00237375	0.814768	0.527071	0.0898673	0.287698
0	WBGene00017103	E02H9.5	E02H9.5	3705	6.98241	6.17528	6.38299	6.30866	0.537994	0.00159429	0.039036	0.00252177	-0.80713	-0.599418	-0.673754	-0.207711
0	WBGene00022496	fbxa-92	Y119D3B.20	18474	6.80303	6.15037	6.3425	6.27974	0.0367214	0.00265972	0.00421854	0.00252923	-0.652662	-0.460527	-0.52329	-0.192135
0	NA	#N/A	#N/A	3320	5.67568	5.33554	5.23029	5.41823	0.0241978	0.0363165	0.00729729	0.00260306	-0.340144	-0.445398	-0.257451	0.105254
0	NA	#N/A	#N/A	1278	5.46226	5.24574	5.18614	5.27494	0.232425	0.0266668	0.0654254	0.00262285	-0.216523	-0.276121	-0.187318	0.0595977
0	WBGene00045321	Y43D4A.10	Y43D4A.10	15417	8.02602	9.05726	7.74084	8.18222	0.777957	0.000155596	0.000176772	0.0026231	1.03124	-0.285188	0.156192	1.31643
0	NA	#N/A	#N/A	24350	6.61154	6.37679	6.29583	6.5412	0.00621688	0.0240766	0.958015	0.00266965	-0.234744	-0.315702	-0.0703321	0.0809584
0	WBGene00007835	oac-7	C31A11.7	45204	7.69301	8.81379	9.06538	8.86743	0.517753	0.03104	0.000824024	0.00279158	1.12078	1.37238	1.17442	-0.251597
0	WBGene00010009	F53H4.4	F53H4.4	30318	7.60976	8.0059	8.02795	7.88902	0.000380107	0.016156	0.026882	0.00281129	0.396138	0.418189	0.279254	-0.0220509
0	NA	#N/A	#N/A	1110	5.4573	5.14925	5.12441	5.24829	0.482268	0.0282282	0.0451629	0.00284668	-0.308052	-0.332896	-0.209009	0.0248438
0	WBGene00001673	gpa-11	C16A11.1	6819	6.94118	6.95589	6.86685	7.15848	0.0217507	0.062097	0.0891674	0.00288732	0.0147097	-0.0743224	0.217306	0.0890321
0	NA	#N/A	#N/A	426	5.55153	5.22304	5.15505	5.29453	0.375067	0.0176659	0.0260628	0.0029419	-0.32849	-0.396479	-0.256999	0.0679892
0	WBGene00016573	C41H7.3	C41H7.3	38519	7.02847	7.80181	7.57325	7.23876	0.954217	0.0499241	0.306003	0.00319721	0.773339	0.544788	0.210294	0.228551
0	WBGene00014087	ZK809.5	ZK809.5	4363	9.38754	9.11629	9.29427	9.2429	0.0754137	0.00229008	0.416441	0.00321758	-0.27125	-0.0932746	-0.144638	-0.177975
0	WBGene00007316	nlp-41	C04H5.8	37811	12.0275	12.5587	12.4874	12.3884	0.730135	0.0124349	0.190601	0.00323447	0.531205	0.459933	0.360886	0.0712719
0	WBGene00018631	F49D11.7	F49D11.7	40010	5.65739	5.21397	5.28554	5.37849	0.339771	0.197721	0.210018	0.00324215	-0.443426	-0.371854	-0.278902	-0.0715716
0	WBGene00016777	nhr-261	C49D10.9	1635	5.44812	5.25603	5.25444	5.38532	0.589397	0.0539475	0.818736	0.00331546	-0.192097	-0.193683	-0.0628009	0.00158605
0	WBGene00012261	lpr-3	W04G3.8	11517	12.0696	12.9717	13.0662	13.2001	0.00163117	0.0022159	6.00904e-05	0.00338017	0.902134	0.996578	1.13051	-0.0944441
0	WBGene00016573	C41H7.3	C41H7.3	29732	7.64473	8.48205	8.13426	7.68519	0.409036	0.120409	0.0942755	0.00338715	0.837317	0.489534	0.0404563	0.347783
0	WBGene00044692	fbxb-91	F12E12.8	21274	5.48594	5.56819	5.66727	5.56189	0.291507	0.361931	0.0109604	0.00340829	0.0822488	0.181325	0.075948	-0.0990763
0	WBGene00017873	F28A10.5	F28A10.5	39524	6.22203	7.17277	6.32038	6.71244	0.73422	0.000211818	0.010788	0.00341645	0.950739	0.0983444	0.490405	0.852395
0	WBGene00012113	T28B8.1	T28B8.1	13741	8.75694	9.00856	8.54054	8.54779	0.107066	0.00567968	0.034133	0.00348083	0.251613	-0.216408	-0.209153	0.468021
0	WBGene00008317	C54G4.7	C54G4.7	43802	9.00099	8.63227	8.66013	8.54031	0.00142302	0.00247695	0.00153878	0.00352341	-0.368724	-0.34086	-0.460683	-0.0278645
0	NA	#N/A	#N/A	8203	5.29733	5.21678	5.22478	5.24925	0.00326517	0.00231377	0.982557	0.00357658	-0.080547	-0.0725491	-0.0480794	-0.00799786
0	WBGene00007341	C05D12.4	C05D12.4	6395	9.98568	9.62626	9.84104	9.99108	0.687159	0.0196618	0.775738	0.00363307	-0.359412	-0.144633	0.00540102	-0.214779
0	WBGene00006133	str-71	T23F1.4	32145	5.18843	5.30112	5.23211	5.28804	0.0708196	0.000489367	0.0305454	0.0037391	0.112689	0.0436818	0.0996095	0.0690068
0	WBGene00017764	F25A2.1	F25A2.1	32036	5.28303	5.38443	5.45106	5.34226	0.0365378	0.841591	0.0742776	0.00376293	0.101403	0.168033	0.0592283	-0.0666305
0	WBGene00005809	srw-62	T05A6.6	40775	5.3745	5.25388	5.33565	5.40413	0.31296	0.0929651	0.317054	0.00378071	-0.120619	-0.0388474	0.0296336	-0.0817712
0	WBGene00005485	srh-280	K05D4.7	19136	5.51687	5.99278	5.93933	5.71869	0.020674	0.0374949	0.235475	0.00388443	0.475913	0.422461	0.201818	0.0534521
0	WBGene00043998	T21C12.8	T21C12.8	42310	9.36908	9.72682	8.70957	9.1091	0.477794	0.000389173	0.00330684	0.0039652	0.357748	-0.65951	-0.259972	1.01726
0	NA	#N/A	#N/A	44973	5.17181	5.08689	5.13814	5.1102	0.722194	0.000604979	0.416594	0.00401789	-0.0849131	-0.0336614	-0.0616104	-0.0512517
0	WBGene00007465	C08H9.4	C08H9.4	1457	5.5543	5.37418	5.40545	5.51173	0.975019	0.0429577	0.259273	0.0040462	-0.180118	-0.148853	-0.0425683	-0.0312652
0	WBGene00017128	E04F6.9	E04F6.9	19581	6.20721	6.57719	6.64951	6.33122	0.0241619	0.747784	0.166518	0.00410747	0.369979	0.442303	0.124004	-0.072324
0	WBGene00005963	srx-72	F38B7.9	5244	6.06688	5.65016	5.50862	5.62191	0.39166	0.0248865	0.00269105	0.00411598	-0.416721	-0.558258	-0.444965	0.141538
0	NA	#N/A	#N/A	178	5.39419	5.14495	5.09565	5.23987	0.776715	0.0432365	0.0788848	0.00411806	-0.249247	-0.298546	-0.154322	0.0492995
0	WBGene00022149	lin-65	Y71G12B.9	776	5.62287	5.36326	5.32039	5.37136	0.364807	0.0150837	0.0290263	0.00415481	-0.259612	-0.30248	-0.251512	0.042868
0	NA	#N/A	#N/A	2240	5.36534	5.13336	5.12438	5.22196	0.0225555	0.0137334	0.0934869	0.00420043	-0.23198	-0.240959	-0.143376	0.00897917
0	WBGene00012965	fipr-17	Y48A6B.4	13076	7.88827	7.40287	7.45715	7.66984	0.0101786	0.569321	0.887296	0.0042124	-0.485403	-0.431128	-0.218437	-0.0542749
0	WBGene00021847	Y54F10AL.1	Y54F10AL.1	13399	8.78256	9.01389	8.91905	8.82373	0.029275	0.610844	0.298172	0.00421364	0.231335	0.136493	0.0411681	0.0948429
0	WBGene00009665	F43G9.2	F43G9.2	21608	7.73607	8.10318	7.95795	7.69268	0.0236936	0.0680499	0.0605516	0.00422352	0.367106	0.221885	-0.043391	0.14522
0	NA	#N/A	#N/A	3255	5.62015	5.30621	5.32823	5.41681	0.0454432	0.0132733	0.022305	0.00422607	-0.313944	-0.291923	-0.203337	-0.0220206
0	WBGene00019235	H23N18.4	H23N18.4	15965	8.41674	8.28022	8.5014	8.74768	0.00569809	0.592208	0.0988369	0.00424652	-0.136522	0.0846615	0.330944	-0.221184
0	WBGene00013598	vps-28	Y87G2A.10	22997	6.6238	6.81808	6.72994	6.57752	0.0241811	0.238273	0.0207976	0.00428685	0.194287	0.106147	-0.046277	0.0881401
0	WBGene00044265	Y105E8B.11	Y105E8B.11	949	5.50741	5.22955	5.30559	5.43405	0.0538667	0.031359	0.593482	0.00430939	-0.277856	-0.201821	-0.0733564	-0.0760352
0	NA	#N/A	#N/A	44877	5.4873	5.14701	5.03933	5.10304	0.192274	0.0411036	0.0134786	0.00431679	-0.340285	-0.447966	-0.384259	0.107681
0	WBGene00015776	dct-1	C14F5.1	26731	7.89672	8.54806	8.42298	8.23742	0.579227	0.0818872	0.698932	0.00434805	0.651345	0.526259	0.340701	0.125086
0	WBGene00010374	rga-5	H08M01.2	6804	9.20693	8.8508	9.22767	8.95388	0.0347402	0.000232565	0.308063	0.00438584	-0.356127	0.0207444	-0.253049	-0.376871
0	WBGene00016185	C28F5.4	C28F5.4	19483	5.39641	5.38216	5.41769	5.48405	0.00717152	0.00250883	0.00264631	0.00447306	-0.0142488	0.0212782	0.0876409	-0.035527
0	NA	#N/A	#N/A	7	5.41298	5.23694	5.1215	5.31294	0.975028	0.128076	0.0965041	0.00447617	-0.176041	-0.291479	-0.100038	0.115438
0	WBGene00001891	his-17	K06C4.5	17	8.51398	9.11204	9.78227	8.95876	0.187585	0.0316429	0.00302863	0.00450636	0.598058	1.26829	0.444776	-0.670234
0	WBGene00017138	EEED8.10	EEED8.10	32140	11.3	10.9667	11.0966	11.0763	0.34378	0.00422156	0.480558	0.00453673	-0.333336	-0.203402	-0.223749	-0.129934
0	WBGene00001756	gst-8	F11G11.1	30738	12.7315	12.2428	12.2354	12.7284	0.688855	0.439987	0.793153	0.00456939	-0.488648	-0.496065	-0.0030555	0.00741787
0	NA	#N/A	#N/A	1540	5.91863	5.64809	5.63332	5.74116	0.0874877	0.0163454	0.0659038	0.00457136	-0.270539	-0.285314	-0.177475	0.0147742
0	NA	#N/A	#N/A	1043	5.49444	5.25536	5.27671	5.31888	0.0808904	0.00671577	0.00801673	0.00461099	-0.239077	-0.217726	-0.17556	-0.0213515
0	WBGene00018537	F47B7.6	F47B7.6	41486	6.43799	6.8006	6.38823	7.2302	0.625806	3.63158e-06	0.0216888	0.00472431	0.362619	-0.0497501	0.792213	0.412369
0	WBGene00015599	fbxa-164	C08E3.7	34271	5.7331	6.43636	6.13631	6.20474	0.0552549	0.0053721	0.736627	0.00473134	0.703259	0.40321	0.471642	0.30005
0	WBGene00001841	hen-1	C36B7.7	31932	9.02117	9.65424	9.56089	9.25188	0.0329244	0.0772658	0.163982	0.00473859	0.633075	0.539719	0.23071	0.0933561
0	WBGene00010735	K10C8.2	K10C8.2	21031	9.22475	9.55988	9.65837	9.31695	0.0205233	0.0792987	0.107647	0.00476235	0.335124	0.433613	0.092195	-0.0984885
0	WBGene00015979	C18F10.9	C18F10.9	9386	5.5308	5.38131	5.35057	5.37362	0.140862	0.0195678	0.0266163	0.00476737	-0.149493	-0.180229	-0.157182	0.0307361
0	WBGene00012190	W02A2.5	W02A2.5	2236	5.56577	5.44497	5.44703	5.43531	0.674297	0.00332261	0.105041	0.004795	-0.120794	-0.118738	-0.130461	-0.00205588
0	WBGene00006025	srx-134	F09F3.7	3077	5.78913	5.58563	5.59166	5.65867	0.382159	0.0124255	0.12098	0.004943	-0.203498	-0.197462	-0.130452	-0.0060366
0	WBGene00015860	C16D9.5	C16D9.5	7962	8.71508	7.02733	7.412	7.52096	0.157419	0.0159219	0.193512	0.00499732	-1.68775	-1.30309	-1.19413	-0.384668
0	WBGene00004387	rnp-4	R07E5.14	25790	13.8409	14.0372	14.007	13.8568	0.0873558	0.0946802	0.0689545	0.00501187	0.196241	0.166114	0.0158485	0.0301262
0	WBGene00044282	T19H12.12	T19H12.12	7237	5.96975	5.56043	5.84199	5.82107	0.672498	0.00330901	0.745738	0.00502472	-0.409321	-0.127756	-0.148674	-0.281565
0	NA	#N/A	#N/A	176	5.52183	5.16911	5.09179	5.29733	0.879273	0.0696485	0.132696	0.00505828	-0.352726	-0.430042	-0.224503	0.0773157
0	NA	#N/A	#N/A	11279	5.65601	5.83846	5.84363	5.73327	0.0595553	0.17263	0.0384329	0.00512477	0.182451	0.187625	0.0772582	-0.00517386
0	WBGene00020397	pcbd-1	T10B11.1	16908	14.9735	14.6476	14.83	15.037	0.613345	0.0457651	0.839976	0.00516279	-0.32589	-0.143489	0.0634308	-0.182401
0	WBGene00015114	B0281.8	B0281.8	24908	5.41663	5.72839	5.39859	5.45269	0.180897	0.00277909	0.830726	0.00518606	0.311757	-0.0180423	0.0360651	0.3298
0	WBGene00020502	T14B4.8	T14B4.8	25786	9.12916	9.46802	9.47832	9.07729	0.307719	0.319588	0.0602253	0.00526	0.338856	0.349155	-0.0518671	-0.0102993
0	WBGene00008308	C54E10.3	C54E10.3	32525	5.88685	6.39728	6.30076	6.08261	0.677312	0.0762257	0.483522	0.0052698	0.510432	0.41391	0.195762	0.0965216
0	WBGene00016573	C41H7.3	C41H7.3	34786	7.46002	8.31619	8.01761	7.61155	0.472552	0.105992	0.268389	0.00535485	0.85617	0.55759	0.15153	0.29858
0	NA	#N/A	#N/A	8	5.41326	5.25498	5.14004	5.20292	0.110617	0.0108422	0.0148464	0.0053972	-0.158277	-0.273215	-0.210338	0.114938
0	NA	#N/A	#N/A	1194	5.5575	5.1767	5.19442	5.25407	0.617571	0.0100167	0.0290398	0.00540681	-0.380801	-0.363086	-0.303436	-0.0177149
0	NA	#N/A	#N/A	37973	6.06349	6.45731	6.44485	6.01427	0.00952725	0.32723	0.350804	0.00541586	0.393819	0.381355	-0.0492187	0.0124644
0	NA	#N/A	#N/A	28364	5.12467	5.23218	5.28353	5.26454	0.306076	0.0118502	0.00465795	0.00544648	0.10751	0.158869	0.139879	-0.051359
0	WBGene00021939	Y55F3BR.2	Y55F3BR.2	2219	5.56727	5.36552	5.28378	5.44133	0.170388	0.0581991	0.482297	0.00545286	-0.201758	-0.283493	-0.125945	0.081735
0	WBGene00013307	Y57G11C.9	Y57G11C.9	18687	12.1817	12.3275	12.3571	12.1655	0.126854	0.571405	0.759034	0.00553831	0.145754	0.175368	-0.01626	-0.029614
0	WBGene00011182	R09H10.5	R09H10.5	18797	5.39738	5.74635	5.68461	5.48297	0.0113739	0.074248	0.973219	0.00555143	0.348969	0.287228	0.0855834	0.0617413
0	NA	#N/A	#N/A	31517	5.21615	5.34157	5.42492	5.21638	0.776832	0.865825	0.556465	0.00556539	0.125414	0.208767	0.000226674	-0.083353
0	WBGene00045321	Y43D4A.10	Y43D4A.10	20545	7.82147	8.97205	7.58443	8.07128	0.963694	0.000284861	0.000501336	0.00559459	1.15058	-0.237037	0.249809	1.38761
0	NA	#N/A	#N/A	28471	5.11042	5.28299	5.31416	5.30126	0.0636567	0.00508361	0.00353613	0.00578434	0.172575	0.203739	0.190841	-0.0311639
0	NA	#N/A	#N/A	44114	5.1968	5.05215	4.94553	5.12896	0.0516478	0.970972	0.0582811	0.00579671	-0.144643	-0.251271	-0.0678395	0.106627
0	NA	#N/A	#N/A	11	5.38045	5.27902	5.16013	5.23391	0.202836	0.0572687	0.0361089	0.00594423	-0.101422	-0.220319	-0.146538	0.118897
0	NA	#N/A	#N/A	944	5.79315	5.59964	5.58876	5.77847	0.292117	0.189375	0.940216	0.00602137	-0.193505	-0.204383	-0.01468	0.0108782
0	NA	#N/A	#N/A	1107	5.39975	5.08214	5.19982	5.28393	0.332437	0.0305339	0.366681	0.00607393	-0.317615	-0.199931	-0.115824	-0.117684
0	WBGene00013241	ung-1	Y56A3A.29	6264	10.847	10.6263	10.7257	10.7714	0.0662282	0.0401299	0.578028	0.00616522	-0.220748	-0.12136	-0.0755668	-0.0993883
0	WBGene00001883	his-9	ZK131.3	33711	9.2256	9.28792	9.82073	9.07378	0.837854	0.00430455	0.0106281	0.00619826	0.0623212	0.595133	-0.151825	-0.532812
0	WBGene00044418	C08G5.7	C08G5.7	35357	5.33189	5.51394	5.50008	5.4684	0.724397	0.0208201	0.233837	0.00623223	0.182047	0.16819	0.136507	0.0138571
0	WBGene00015833	math-17	C16C4.9	27825	5.24909	5.38571	5.31319	5.33042	0.0143472	0.0130708	0.920349	0.00624015	0.136612	0.0640963	0.0813243	0.0725158
0	WBGene00077496	F11A3.4	F11A3.4	4025	5.87878	5.45001	5.56877	5.49623	0.408439	0.00164236	0.178534	0.00628243	-0.428773	-0.310015	-0.382556	-0.118759
0	NA	#N/A	#N/A	4230	8.44779	9.14917	9.23626	9.04131	0.00231949	0.324191	0.0214538	0.00640448	0.701379	0.78847	0.593523	-0.0870904
0	WBGene00019332	K02F3.9	K02F3.9	30193	11.6919	12.1196	11.8922	11.823	0.412557	0.0275356	0.0725614	0.00644358	0.427736	0.200293	0.131096	0.227443
0	NA	#N/A	#N/A	1024	5.39202	5.05841	5.13086	5.26085	0.534081	0.035172	0.207547	0.00647299	-0.333606	-0.261157	-0.131169	-0.0724493
0	NA	#N/A	#N/A	9	5.41153	5.23683	5.12819	5.28717	0.33306	0.226695	0.0788439	0.00650135	-0.1747	-0.283331	-0.124358	0.108631
0	WBGene00077535	F15H9.7	F15H9.7	44656	5.37148	5.2403	5.19238	5.24951	0.454346	0.106979	0.0249089	0.00655781	-0.131183	-0.179106	-0.121968	0.0479228
0	WBGene00006381	tac-1	Y54E2A.3	18103	12.1531	12.263	12.2304	12.376	4.83046e-06	0.00304316	0.000236977	0.00666111	0.109896	0.0772777	0.222913	0.0326184
0	NA	#N/A	#N/A	33336	6.1805	6.81719	6.86126	6.57746	0.457225	0.159295	0.116071	0.00666268	0.636688	0.680758	0.396958	-0.04407
0	WBGene00045321	Y43D4A.10	Y43D4A.10	31612	7.85549	8.98091	7.56892	8.06688	0.737804	0.00038777	0.000534797	0.00666514	1.12543	-0.286567	0.211399	1.41199
0	NA	#N/A	#N/A	941	5.73845	5.50949	5.45149	5.75833	0.227611	0.391017	0.516774	0.0067109	-0.228963	-0.286955	0.0198809	0.0579924
0	WBGene00005991	srx-100	F40H7.3	33715	5.1475	5.32141	5.32453	5.24966	0.00394885	0.0122782	0.0854713	0.00671457	0.173914	0.177034	0.102167	-0.00312015
0	WBGene00022706	ZK354.3	ZK354.3	4701	6.37177	5.5137	5.51582	5.79044	0.0244954	0.113089	0.659937	0.0068493	-0.858074	-0.855947	-0.581327	-0.00212712
0	WBGene00006117	str-52	C45H4.12	29493	5.18738	5.26067	5.4688	5.31581	0.0725551	0.472413	0.0152415	0.00688175	0.0732964	0.281428	0.128437	-0.208131
0	WBGene00006982	zig-5	Y48A6A.1	26225	9.30294	10.0362	9.72574	9.75746	0.097242	0.00263726	0.0429241	0.00689277	0.733297	0.422801	0.45452	0.310495
0	NA	#N/A	#N/A	7668	5.53028	5.28171	5.37017	5.42562	0.00390237	0.00638983	0.170224	0.00690213	-0.248569	-0.160111	-0.104662	-0.0884582
0	NA	#N/A	#N/A	3241	5.62903	5.38919	5.35054	5.51255	0.576514	0.0862951	0.187087	0.00699356	-0.239843	-0.278494	-0.116483	0.0386508
0	WBGene00005604	srj-16	T06A1.2	33567	5.27444	5.56115	5.51006	5.36267	0.0374785	0.179605	0.42217	0.00704439	0.286709	0.235626	0.0882345	0.0510829
0	WBGene00018214	F39H12.3	F39H12.3	30604	11.8065	12.1661	11.802	11.3359	0.833086	0.741618	0.00277665	0.00705865	0.359566	-0.00457038	-0.470692	0.364137
0	WBGene00020169	mmaa-1	T02G5.13	31200	11.334	11.7101	12.1116	11.1002	0.637383	0.00433869	0.108309	0.00706082	0.376084	0.777656	-0.233732	-0.401572
0	WBGene00010311	F59B2.9	F59B2.9	28441	8.26784	7.92701	8.2116	8.04711	0.0101815	0.00238812	0.514564	0.00706726	-0.340823	-0.0562341	-0.220722	-0.284589
0	WBGene00005811	srw-64	Y43B11AL.3	38179	5.32175	5.71676	5.74376	5.52152	0.00462282	0.138273	0.184642	0.0071262	0.395008	0.422003	0.19977	-0.0269953
0	WBGene00019212	H19M22.3	H19M22.3	30911	6.11383	6.784	6.97595	6.54524	0.915584	0.819	0.0156311	0.00720586	0.670177	0.862125	0.431417	-0.191949
0	NA	#N/A	#N/A	30571	5.37228	5.59595	5.6458	5.52088	0.48746	0.102923	0.0597123	0.00726148	0.223672	0.273523	0.1486	-0.0498503
0	WBGene00017721	F22F7.3	F22F7.3	2241	5.80858	5.49627	5.61249	5.74167	0.0355928	0.0208426	0.948747	0.00729188	-0.312302	-0.196085	-0.0669074	-0.116218
0	WBGene00023514	srz-72	Y7A9C.7	953	5.49374	5.28176	5.30883	5.30459	0.0933025	0.00359713	0.033726	0.00732688	-0.211972	-0.184906	-0.189145	-0.027066
0	WBGene00006085	str-18	T23D5.6	32407	5.66695	5.87409	5.84698	5.63069	0.000940653	0.152768	0.145174	0.0073306	0.207138	0.180026	-0.0362668	0.0271115
0	WBGene00004212	ptl-1	F42G9.9	43414	7.17984	6.52285	6.50084	6.43083	0.0688158	0.00168587	0.00112129	0.00734945	-0.656993	-0.678998	-0.749012	0.0220053
0	WBGene00012171	W01B6.4	W01B6.4	5168	6.22488	5.45881	5.35626	5.41604	0.922133	0.0212999	0.0201378	0.00744013	-0.76607	-0.868617	-0.80884	0.102547
0	WBGene00045180	K07F5.17	K07F5.17	7217	6.42977	5.41314	5.2624	5.41139	0.102504	0.16738	0.00286687	0.00749991	-1.01664	-1.16737	-1.01838	0.150734
0	WBGene00010856	M04C9.1	M04C9.1	30895	9.99361	9.79416	9.77278	9.89872	0.0108388	0.157208	0.0321574	0.00751128	-0.199453	-0.220831	-0.0948938	0.021378
0	WBGene00044112	srm-5	F47B8.12	31268	5.31738	5.45024	5.42349	5.36171	0.00440937	0.015495	0.561277	0.00754297	0.132857	0.106104	0.0443248	0.0267535
0	NA	#N/A	#N/A	3634	8.38039	9.01822	9.22664	8.99225	0.0022003	0.544493	0.0156237	0.00755483	0.637829	0.846253	0.611858	-0.208424
0	WBGene00016345	C33E10.1	C33E10.1	33047	6.48438	6.71913	6.66487	6.4329	0.0992593	0.321458	0.0814756	0.00760704	0.23474	0.180489	-0.0514869	0.0542512
0	WBGene00005404	srh-190	C17E7.2	3000	5.58348	5.42538	5.44924	5.53197	0.376932	0.0571691	0.598509	0.00764094	-0.158104	-0.13424	-0.0515173	-0.0238644
0	NA	#N/A	#N/A	3495	5.81813	5.68114	5.74341	5.92212	0.556993	0.110158	0.313574	0.0077278	-0.136993	-0.0747239	0.103987	-0.0622687
0	WBGene00006199	str-153	Y9C9A.7	15918	5.48513	5.60879	5.64341	5.60932	0.0098549	0.0138389	0.0035469	0.00793645	0.123665	0.158281	0.124187	-0.0346159
0	WBGene00001883	his-9	ZK131.3	43535	9.0751	9.11768	9.69014	8.97512	0.998775	0.00228756	0.00569435	0.00797235	0.042578	0.615044	-0.0999771	-0.572466
0	WBGene00001440	fkh-8	F40H3.4	19154	10.6508	10.9438	11.1069	10.8049	0.463238	0.0921392	0.987492	0.00808722	0.292981	0.456074	0.154064	-0.163093
0	NA	#N/A	#N/A	2723	5.652	5.2906	5.27124	5.40797	0.260673	0.0331722	0.155636	0.0082554	-0.361392	-0.380761	-0.244024	0.0193684
0	WBGene00011729	set-16	T12D8.1	27385	8.96029	8.68454	8.96572	8.95885	0.0826864	0.0157708	0.431569	0.00837505	-0.275755	0.00542942	-0.00143986	-0.281184
0	WBGene00012215	W02D9.9	W02D9.9	19044	5.56616	5.81323	5.9314	5.63492	0.122519	0.79202	0.0525735	0.00839229	0.247067	0.365239	0.0687616	-0.118172
0	NA	#N/A	#N/A	20828	5.57353	5.75582	5.82128	5.67083	0.0367293	0.167121	0.0813607	0.00840108	0.182284	0.247747	0.0972929	-0.0654632
0	WBGene00016478	srt-72	C36C5.9	19941	5.38113	5.66125	5.54744	5.67307	0.0409248	0.00109509	0.222328	0.00842317	0.280119	0.166316	0.29194	0.113803
0	WBGene00044568	F39C12.4	F39C12.4	29232	8.85258	9.51155	9.36646	9.04451	0.191682	0.267253	0.231654	0.00845241	0.658973	0.513881	0.191926	0.145091
0	WBGene00008719	ttr-52	F11F1.7	34462	5.8938	5.84851	5.80384	5.98322	0.00368584	0.914281	0.0996395	0.00846387	-0.0452862	-0.0899608	0.0894198	0.0446746
0	NA	#N/A	#N/A	1277	5.43083	5.25935	5.13451	5.31448	0.834112	0.185432	0.143458	0.00853451	-0.171483	-0.296325	-0.116351	0.124842
0	NA	#N/A	#N/A	43352	5.10679	5.1351	5.13713	5.11569	0.638693	0.0256548	0.495789	0.00854248	0.0283188	0.030347	0.00890821	-0.0020282
0	WBGene00013542	Y75B8A.5	Y75B8A.5	13285	5.32916	5.30356	5.31155	5.22236	0.00393826	0.68854	0.001641	0.00855418	-0.0256021	-0.0176061	-0.106794	-0.00799595
0	WBGene00005331	srh-112	T19C9.2	41950	5.43727	5.65949	5.61094	5.49556	0.00864621	0.109768	0.656761	0.00863798	0.222216	0.173673	0.0582909	0.0485433
0	NA	#N/A	#N/A	1721	5.33256	5.13452	5.18766	5.25583	0.840023	0.0282326	0.534599	0.00866052	-0.198039	-0.1449	-0.0767293	-0.0531387
0	WBGene00019288	K02A2.1	K02A2.1	4647	9.16039	8.49907	8.84919	8.93512	0.677516	0.0139873	0.839598	0.00867618	-0.661325	-0.311201	-0.225268	-0.350124
0	WBGene00013013	clec-145	Y48E1B.16	7883	7.48478	7.17854	7.40858	7.51991	0.193885	0.0753162	0.109192	0.00868736	-0.306243	-0.0762012	0.035136	-0.230041
0	WBGene00013227	Y56A3A.6	Y56A3A.6	9530	9.61156	9.28653	9.36437	9.57988	0.0139589	0.0489843	0.346475	0.0087493	-0.325029	-0.247194	-0.0316783	-0.0778348
0	NA	#N/A	#N/A	22109	5.41926	5.47408	5.51292	5.38026	0.0481642	0.570279	0.911745	0.00876736	0.0548222	0.0936597	-0.0390021	-0.0388376
0	WBGene00003714	nhr-124	C17E7.8	12597	5.52152	5.79093	5.73587	5.57927	0.325502	0.346433	0.811406	0.00879	0.269407	0.214341	0.0577497	0.0550661
0	WBGene00013510	Y71A12B.13	Y71A12B.13	15905	5.42564	5.51182	5.55701	5.52086	0.0178102	0.126926	0.00925672	0.00892191	0.0861746	0.13137	0.0952123	-0.0451949
0	WBGene00008067	C43D7.4	C43D7.4	30874	5.71219	6.78955	5.84345	6.38512	0.163726	0.000441026	0.0121203	0.00899191	1.07736	0.131258	0.672935	0.946099
0	WBGene00015583	C08A9.3	C08A9.3	22743	5.47245	5.71648	5.82856	5.67964	0.0233658	0.0493221	0.102816	0.00912981	0.244029	0.356104	0.207188	-0.112076
0	WBGene00014888	Y43F8B.8	Y43F8B.8	33429	6.38298	6.82208	6.94979	6.64667	0.85179	0.467979	0.0364208	0.00914535	0.439102	0.566813	0.263687	-0.127711
0	WBGene00050890	F17C11.16	F17C11.16	41559	5.61989	5.57222	5.39576	5.79948	0.630087	0.0901545	0.891374	0.0091629	-0.0476789	-0.224135	0.179582	0.176456
0	WBGene00014693	C33A12.18	C33A12.18	3246	5.46068	5.1889	5.25935	5.29767	0.786486	0.0206201	0.0578272	0.0091679	-0.271782	-0.201326	-0.163012	-0.0704557
0	WBGene00022066	Y67D8C.2	Y67D8C.2	10056	5.51586	5.18574	5.30815	5.34406	0.002085	0.00450694	0.557602	0.00919569	-0.330116	-0.207708	-0.171804	-0.122408
0	NA	#N/A	#N/A	92	5.37372	5.17157	5.07143	5.28764	0.421154	0.286809	0.334969	0.0093242	-0.202148	-0.302289	-0.0860803	0.100141
0	WBGene00044163	F49C5.11	F49C5.11	12963	10.914	11.5554	11.5583	11.3318	0.861229	0.138926	0.0430259	0.00935362	0.641482	0.644358	0.417821	-0.00287594
0	NA	#N/A	#N/A	40714	5.24228	5.22273	5.11091	5.2532	0.056039	0.994221	0.140394	0.00938008	-0.0195489	-0.131363	0.0109182	0.111814
0	WBGene00044278	F09C6.14	F09C6.14	26443	6.34881	6.82843	6.56087	6.49227	0.312444	0.0341422	0.156747	0.00938223	0.47962	0.212062	0.143464	0.267558
0	WBGene00013976	nhr-33	ZK455.6	3772	6.00057	5.6424	5.66259	5.73179	0.0272088	0.00898245	0.103828	0.00941234	-0.358168	-0.337978	-0.268778	-0.0201904
0	NA	#N/A	#N/A	1196	5.71694	5.62301	5.59988	5.65667	0.147444	0.0585121	0.359286	0.00952853	-0.093931	-0.117068	-0.0602745	0.0231371
0	WBGene00043998	T21C12.8	T21C12.8	43489	8.43988	8.85476	7.84201	8.15133	0.641538	0.00118987	0.00318814	0.00965345	0.414876	-0.597867	-0.288549	1.01274
0	WBGene00020732	T23E7.2	T23E7.2	41150	7.51386	7.94153	8.09766	7.62138	0.476357	0.633018	0.342012	0.00968018	0.427679	0.5838	0.107523	-0.156121
0	WBGene00020987	W03D8.5	W03D8.5	9484	6.55196	5.54379	5.37578	5.60281	0.346354	0.738428	0.00940913	0.00972949	-1.00817	-1.17618	-0.949145	0.168012
0	WBGene00020295	pqbp-1.2	T07A9.1	15475	12.3872	12.383	12.4081	12.2687	0.440351	0.49873	0.240065	0.00974704	-0.00420528	0.0208573	-0.118547	-0.0250626
0	WBGene00005219	srg-62	C24B9.12	2554	5.69563	5.48438	5.36452	5.48604	0.657395	0.101917	0.0115209	0.00980342	-0.211259	-0.331113	-0.209597	0.119854
0	WBGene00000883	cyn-7	Y75B12B.2	14782	15.8084	15.8492	15.7766	15.881	0.0012887	0.0169547	0.947202	0.00981425	0.0408176	-0.031861	0.0725753	0.0726786
0	WBGene00015198	clec-2	B0454.7	21910	6.54557	7.42325	7.6354	6.86	0.0823614	0.755505	0.110135	0.00982973	0.877683	1.08982	0.314432	-0.212141
0	WBGene00021197	Y17G9A.4	Y17G9A.4	30819	6.73943	6.7092	6.66163	6.72479	0.0145752	0.657877	0.00125102	0.00991417	-0.030231	-0.0778008	-0.0146428	0.0475698
0	NA	#N/A	#N/A	30611	5.63861	5.81034	5.73813	5.56868	0.00139817	0.0515926	0.0917037	0.00991861	0.171732	0.0995251	-0.0699303	0.0722066
0	WBGene00045321	Y43D4A.10	Y43D4A.10	34955	7.84047	8.91263	7.54047	7.98858	0.889955	0.000612787	0.000536596	0.0100096	1.07216	-0.299998	0.148112	1.37216
0	WBGene00003615	nhr-16	T12C9.6	908	9.99715	9.50121	9.71512	9.81895	0.578266	0.0359993	0.500032	0.0100397	-0.495942	-0.282028	-0.1782	-0.213914
0	WBGene00019840	R02F11.2	R02F11.2	2726	5.55257	5.30368	5.27144	5.42974	0.297378	0.0811218	0.185526	0.0100499	-0.248899	-0.281136	-0.12283	0.0322369
0	WBGene00020307	T07D3.4	T07D3.4	7775	12.1164	11.7592	12.0253	12.1235	0.350598	0.0422203	0.69761	0.0100666	-0.357247	-0.0910864	0.00711337	-0.266161
0	WBGene00011726	lpr-2	T12A7.5	39589	6.89234	6.82741	7.22879	6.33287	0.612411	0.000890748	0.434616	0.0101313	-0.0649316	0.336449	-0.559472	-0.401381
0	WBGene00018696	pho-6	F52E1.8	24061	9.66379	10.0006	10.0576	9.51527	0.109704	0.24263	0.637176	0.0101481	0.336795	0.393852	-0.148518	-0.0570571
0	WBGene00005813	srw-66	Y57G7A.4	7731	6.11006	5.51733	5.36842	5.6303	0.781317	0.100739	0.078159	0.0101533	-0.592728	-0.741636	-0.479759	0.148908
0	WBGene00016575	C41H7.5	C41H7.5	42769	8.56793	9.081	8.76991	8.65409	0.102468	0.0597109	0.19612	0.0101695	0.513065	0.201973	0.0861585	0.311092
0	NA	#N/A	#N/A	937	5.45423	5.13546	5.02163	5.226	0.399624	0.107516	0.0622955	0.0102014	-0.318772	-0.4326	-0.228232	0.113828
0	NA	#N/A	#N/A	26556	5.76388	5.96126	6.02726	5.85721	0.821037	0.275401	0.358783	0.0102356	0.197379	0.263382	0.0933321	-0.0660035
0	WBGene00001454	flp-11	K02G10.4	34739	11.4759	12.3202	12.1922	12.1023	0.814704	0.0296065	0.244526	0.0102401	0.844272	0.716323	0.62645	0.127949
0	WBGene00016953	C55C3.3	C55C3.3	31711	8.22254	8.9743	6.81899	7.93041	0.810881	0.000169271	0.000825598	0.0102566	0.751759	-1.40355	-0.292133	2.15531
0	NA	#N/A	#N/A	855	5.43081	5.17345	5.15073	5.23331	0.654034	0.0301443	0.0653402	0.0102679	-0.257365	-0.280079	-0.197502	0.0227137
0	WBGene00010704	K09A11.1	K09A11.1	5726	8.61973	8.2902	8.3749	8.55759	0.559844	0.153709	0.0568592	0.0103264	-0.329538	-0.244832	-0.0621414	-0.0847064
0	NA	#N/A	#N/A	45042	5.28928	5.06846	5.12389	5.09949	0.118625	0.00847423	0.0816838	0.0103479	-0.220818	-0.165389	-0.189791	-0.0554283
0	NA	#N/A	#N/A	91	5.45967	5.20233	5.1608	5.28267	0.838586	0.0612121	0.160279	0.0103668	-0.257342	-0.298868	-0.176998	0.041526
0	WBGene00020797	T25D3.3	T25D3.3	24701	5.70688	5.82774	5.96302	5.60877	0.614156	0.21416	0.686576	0.010415	0.120859	0.256139	-0.0981101	-0.13528
0	WBGene00017128	E04F6.9	E04F6.9	35295	5.96775	6.42813	6.49659	6.09927	0.467969	0.886584	0.210054	0.0104306	0.460389	0.528841	0.131527	-0.0684517
0	NA	#N/A	#N/A	22532	5.25337	5.53112	5.44045	5.30355	0.633905	0.116308	0.985956	0.0104309	0.277747	0.187083	0.0501777	0.0906638
0	WBGene00007164	fbxa-139	B0391.9	27242	5.41685	5.55129	5.45818	5.36844	0.16982	0.497419	0.54581	0.0105125	0.134445	0.0413357	-0.048408	0.0931093
0	NA	#N/A	#N/A	1109	5.39106	5.24088	5.23311	5.35027	0.400749	0.131396	0.384896	0.0105317	-0.150185	-0.157949	-0.040788	0.00776394
0	WBGene00012589	nspe-4	Y38E10A.11	20167	6.21981	6.71559	6.43477	6.29411	0.021569	0.0271925	0.717519	0.0105943	0.495778	0.214962	0.0743008	0.280817
0	NA	#N/A	#N/A	21199	5.80519	6.03685	5.99254	5.87652	0.566083	0.0810163	0.743716	0.0106208	0.231669	0.187352	0.0713356	0.0443171
0	WBGene00019044	F58E1.13	F58E1.13	42519	5.60621	6.32715	5.30891	5.79796	0.795053	0.000264145	0.000687407	0.010664	0.72093	-0.297309	0.191745	1.01824
0	WBGene00001877	his-3	T10C6.12	42815	10.7195	11.2706	11.6906	11.093	0.505686	0.279161	0.00644755	0.0106727	0.551155	0.971082	0.373505	-0.419927
0	WBGene00001059	dpf-6	F44B9.1	15899	6.85994	7.21015	7.43493	7.06566	0.148772	0.566794	0.174804	0.0107558	0.350211	0.574991	0.205718	-0.224781
0	NA	#N/A	#N/A	30667	6.53769	6.83441	6.86183	6.4339	0.0226077	0.0538798	0.939082	0.0108228	0.296721	0.324139	-0.103796	-0.0274183
0	WBGene00019625	K10C9.4	K10C9.4	13036	5.23987	5.34936	5.37526	5.25446	0.726108	0.323274	0.69117	0.0108266	0.109491	0.135383	0.0145919	-0.0258924
0	WBGene00007437	C08E8.1	C08E8.1	22262	7.64244	8.46855	8.50086	8.30383	0.342146	0.596494	0.0448254	0.0108765	0.826103	0.858414	0.661382	-0.0323112
0	WBGene00005211	srg-54	W09D12.3	19865	5.38007	5.74874	5.81444	5.62808	0.00693711	0.0423347	0.261376	0.0108846	0.368666	0.43437	0.248005	-0.0657035
0	WBGene00008730	F13B12.2	F13B12.2	38086	9.40273	8.62504	8.68111	8.72647	0.936958	0.0174071	0.173214	0.0109861	-0.777681	-0.721615	-0.676252	-0.0560666
0	NA	#N/A	#N/A	29066	5.28851	5.36208	5.40791	5.20403	0.00536441	0.113964	0.858757	0.0109919	0.0735641	0.119396	-0.0844861	-0.0458323
0	NA	#N/A	#N/A	1892	5.51731	5.40004	5.31609	5.44875	0.787421	0.269852	0.0904336	0.0110289	-0.117269	-0.201225	-0.0685641	0.0839569
0	WBGene00001891	his-17	K06C4.5	33483	8.90103	9.6115	10.2357	9.43897	0.748002	0.160749	0.00952177	0.0110527	0.710469	1.33467	0.537942	-0.6242
0	WBGene00003163	mdl-1	R03E9.1	16512	9.5422	10.2808	9.94312	9.84301	0.0545573	0.0799093	0.624283	0.0110584	0.738566	0.400924	0.300818	0.337641
0	WBGene00003779	nob-1	Y75B8A.2	2669	5.54558	5.33192	5.24833	5.37472	0.00437528	0.0343761	0.0382914	0.0111123	-0.213661	-0.297253	-0.170862	0.0835914
0	WBGene00011101	R07D5.2	R07D5.2	37283	6.30718	6.76574	6.76017	6.38086	0.00330548	0.477796	0.578166	0.0111234	0.458558	0.452993	0.0736775	0.00556491
0	WBGene00044304	F52B10.3	F52B10.3	17121	8.13613	8.48613	8.4773	8.06808	0.0742294	0.0843241	0.122408	0.0111463	0.349996	0.341172	-0.0680529	0.00882406
0	NA	#N/A	#N/A	1106	5.41787	5.21709	5.14485	5.265	0.210286	0.193667	0.108203	0.0111735	-0.200782	-0.273026	-0.152869	0.0722434
0	NA	#N/A	#N/A	38556	5.48262	5.89058	5.86199	5.60988	0.00547097	0.705489	0.366596	0.0111738	0.407968	0.379376	0.127266	0.0285915
0	WBGene00016577	clec-3	C41H7.7	34610	7.38215	8.48579	8.7773	7.79267	0.0737158	0.720968	0.114075	0.0112086	1.10364	1.39515	0.410522	-0.291505
0	WBGene00018315	F41H10.2	F41H10.2	10409	5.3649	5.43788	5.42981	5.38611	0.0249092	0.157749	0.811712	0.011261	0.0729843	0.0649127	0.0212125	0.00807158
0	WBGene00008827	F14H3.8	F14H3.8	4110	5.56584	5.32666	5.24771	5.29279	0.0753072	0.0121176	0.0108968	0.0112768	-0.239181	-0.318132	-0.273052	0.0789504
0	WBGene00005452	srh-246	F31F4.18	12239	5.49566	5.40746	5.42056	5.49934	0.00052151	0.44187	0.0297366	0.0113689	-0.0881957	-0.0750954	0.00368384	-0.0131003
0	WBGene00018445	fbxb-5	F45C12.14	42708	5.28426	5.47408	5.46486	5.35387	0.00025535	0.0581654	0.986669	0.0114595	0.189822	0.180607	0.0696163	0.00921562
0	NA	#N/A	#N/A	769	5.46948	5.17214	5.13937	5.22888	0.976472	0.0419242	0.0835405	0.0114874	-0.297345	-0.330111	-0.2406	0.0327657
0	WBGene00044385	F59A6.10	F59A6.10	17634	8.08485	10.3677	8.97413	8.85352	0.337573	0.023599	0.0812108	0.0114994	2.28288	0.889273	0.768667	1.3936
0	WBGene00001425	fis-2	F13B9.8	29120	11.8809	12.6141	12.1895	12.459	0.219234	0.000892921	0.295573	0.0115087	0.733205	0.308612	0.578168	0.424593
0	WBGene00012212	W02D9.6	W02D9.6	5048	8.04197	5.69199	5.82692	5.84451	0.870668	0.0117699	0.0726034	0.0115733	-2.34998	-2.21506	-2.19747	-0.134925
0	WBGene00018394	F43E2.6	F43E2.6	30906	5.32691	5.38801	5.36206	5.41478	0.0236252	0.00810086	0.0215022	0.0115894	0.0610976	0.0351525	0.0878675	0.025945
0	WBGene00014813	M176.9	M176.9	5800	7.36395	6.54923	6.42254	7.30873	0.170146	0.0255478	0.182846	0.01164	-0.814725	-0.941419	-0.0552253	0.126694
0	WBGene00017105	E02H9.7	E02H9.7	3611	5.73414	5.35756	5.39265	5.31781	0.556755	0.00314957	0.232174	0.011661	-0.376582	-0.341497	-0.416334	-0.035085
0	WBGene00020135	T01B6.3	T01B6.3	20760	8.70062	9.01618	8.9213	8.66986	0.756083	0.552423	0.0228734	0.0117902	0.315555	0.220677	-0.0307607	0.0948776
0	NA	#N/A	#N/A	3075	5.57049	5.25418	5.44546	5.46551	0.440444	0.0129973	0.898887	0.0118144	-0.31631	-0.125034	-0.104977	-0.191276
0	NA	#N/A	#N/A	41029	5.16039	5.24785	5.13202	5.2883	0.363338	0.0393762	0.435717	0.0118568	0.087455	-0.0283678	0.127904	0.115823
0	WBGene00006064	sto-2	F32A6.5	30928	8.6552	8.96109	8.82857	8.55626	0.0740713	0.479639	0.00576452	0.011865	0.305884	0.173366	-0.0989449	0.132519
0	WBGene00009608	nhr-265	F41D3.3	20066	6.60258	7.05721	8.09322	6.93349	0.807473	0.00917482	0.00216733	0.0118986	0.454631	1.49064	0.330903	-1.03601
0	WBGene00016313	set-4	C32D5.5	32781	10.6843	9.65016	11.0629	10.7723	0.315189	0.00426212	0.00278442	0.0119015	-1.03418	0.378538	0.0879149	-1.41271
0	NA	#N/A	#N/A	93	5.44412	5.20035	5.10115	5.14567	0.57112	0.0273462	0.0399993	0.011947	-0.243771	-0.342973	-0.298453	0.0992019
0	NA	#N/A	#N/A	18497	5.97869	6.25245	6.28727	5.94214	0.205761	0.817213	0.563632	0.0119628	0.273758	0.308576	-0.0365542	-0.0348177
0	WBGene00016746	C48B6.10	C48B6.10	8621	15.3659	14.8583	15.0147	15.0067	0.00173959	0.109654	0.277266	0.0119797	-0.507593	-0.351231	-0.359242	-0.156363
0	WBGene00044691	F47C12.11	F47C12.11	40781	5.296	5.14863	5.28843	5.25531	0.0412534	0.00459911	0.544674	0.0120023	-0.147375	-0.00757242	-0.0406882	-0.139802
0	NA	#N/A	#N/A	5	5.44513	5.27197	5.0971	5.31746	0.789999	0.235615	0.182814	0.0120423	-0.173156	-0.348025	-0.127671	0.174869
0	NA	#N/A	#N/A	30842	5.20468	5.52225	5.53456	5.38241	0.0395881	0.341485	0.0271524	0.0120528	0.317575	0.329884	0.177733	-0.0123092
0	NA	#N/A	#N/A	1965	5.63912	5.44047	5.37168	5.53896	0.60546	0.154521	0.103106	0.0120641	-0.198649	-0.267449	-0.100166	0.0687994
0	WBGene00007744	C26D10.3	C26D10.3	19644	7.38717	7.77664	7.45298	7.57617	0.634262	0.00220002	0.0321992	0.0121032	0.389471	0.0658069	0.189	0.323664
0	WBGene00044385	F59A6.10	F59A6.10	18276	7.69287	9.76103	8.5077	8.37149	0.33563	0.027011	0.101302	0.0121366	2.06816	0.814829	0.67862	1.25333
0	WBGene00013602	Y87G2A.16	Y87G2A.16	9625	8.836	9.44833	9.55068	9.21228	0.0403627	0.557005	0.0824411	0.0122298	0.612333	0.714682	0.376284	-0.102349
0	WBGene00005448	srh-241	F37B4.6	3234	5.6844	5.47612	5.44256	5.56438	0.986075	0.0786372	0.219449	0.0122526	-0.208285	-0.241843	-0.120018	0.0335585
0	WBGene00016577	clec-3	C41H7.7	41295	6.91148	7.76884	8.04789	7.19259	0.0457722	0.405343	0.0812577	0.012262	0.857365	1.13641	0.281115	-0.27905
0	WBGene00016048	C24B9.3	C24B9.3	41142	13.3199	12.8494	13.1584	13.5002	0.646258	0.210922	0.245134	0.0123199	-0.470449	-0.161443	0.180358	-0.309006
0	WBGene00010774	K11E4.2	K11E4.2	9551	9.33199	8.887	9.21162	9.16362	0.489807	0.00901429	0.143769	0.0124253	-0.444988	-0.120366	-0.168368	-0.324621
0	WBGene00020126	flp-26	R173.4	20847	11.142	11.7637	11.6995	11.4877	0.427312	0.220962	0.907526	0.0124547	0.621694	0.55753	0.345702	0.0641639
0	WBGene00001454	flp-11	K02G10.4	25362	12.2339	13.0966	13.0056	12.8339	0.709005	0.0789978	0.374057	0.012485	0.862617	0.771628	0.59993	0.0909895
0	WBGene00005818	srw-71	F18E3.6	31118	6.04953	6.33612	6.32026	6.05964	0.0186238	0.239148	0.214045	0.0125239	0.286587	0.270725	0.0101112	0.0158628
0	WBGene00020835	T27A1.3	T27A1.3	41722	5.37247	5.36171	5.56701	5.42219	0.00731228	0.0249966	0.000469343	0.0126167	-0.0107565	0.194535	0.0497176	-0.205292
0	WBGene00015121	B0302.4	B0302.4	2729	5.62813	5.30211	5.27192	5.46469	0.377664	0.145386	0.19722	0.0126735	-0.326013	-0.356212	-0.16344	0.0301985
0	NA	#N/A	#N/A	39201	7.53412	8.04178	8.39316	8.05032	0.182924	0.302757	0.0404847	0.0127381	0.507652	0.859037	0.5162	-0.351384
0	WBGene00014816	R06C1.5	R06C1.5	30681	5.24741	5.38684	5.40046	5.30647	0.0715147	0.158486	0.910969	0.0127609	0.139436	0.15305	0.0590658	-0.0136147
0	WBGene00006432	tag-53	F33C8.1	8626	10.2663	10.3522	10.3955	10.6337	0.230719	0.964786	0.0396684	0.0128189	0.0859849	0.129293	0.367422	-0.0433081
0	WBGene00013670	Y105E8A.10	Y105E8A.10	42701	11.8134	11.4988	11.6997	11.4849	0.0014864	0.00221495	0.196647	0.0128291	-0.314555	-0.113688	-0.328517	-0.200866
0	WBGene00001106	dsl-4	F16B12.2	31319	5.23738	5.24571	5.31599	5.28605	0.200629	0.106382	0.0265357	0.0128635	0.00833445	0.0786102	0.0486778	-0.0702758
0	WBGene00009609	oac-27	F41D3.4	43226	6.21043	6.83541	8.41618	6.91947	0.465119	0.0644559	0.00102298	0.0128766	0.624975	2.20574	0.709033	-1.58077
0	NA	#N/A	#N/A	19449	5.58254	5.82076	5.7416	5.66354	0.0570696	0.0249449	0.842209	0.0129705	0.238218	0.159063	0.0809996	0.0791546
0	WBGene00009768	F46B6.2	F46B6.2	14437	5.09937	5.30662	5.33102	5.2128	0.0887457	0.385699	0.248023	0.0130058	0.207249	0.231648	0.113429	-0.0243985
0	WBGene00000018	abl-1	M79.1	5979	10.5374	10.536	10.6009	10.5851	0.00513646	0.0330244	0.00608232	0.0130079	-0.00138159	0.0634815	0.0476723	-0.0648631
0	WBGene00022078	Y69A2AR.7	Y69A2AR.7	24627	7.73016	8.31541	8.01947	7.95925	0.0426666	0.081367	0.858228	0.013015	0.585245	0.289304	0.229093	0.295941
0	NA	#N/A	#N/A	19162	5.52544	5.94054	5.91902	5.52965	0.14547	0.995576	0.799444	0.0130172	0.415098	0.393573	0.00420658	0.0215254
0	WBGene00023482	C05B5.9	C05B5.9	5919	8.09432	7.89302	8.22199	8.37964	0.712509	0.0719961	0.118677	0.0130503	-0.201307	0.127668	0.28532	-0.328975
0	WBGene00006946	wrs-2	C34E10.4	4880	11.0907	10.8149	10.8705	10.8924	0.492774	0.0236337	0.0976957	0.0130631	-0.275752	-0.220138	-0.198244	-0.0556135
0	WBGene00017439	F13H8.6	F13H8.6	37478	8.88323	7.93019	8.08062	8.03142	0.614207	0.0108011	0.0136369	0.0130718	-0.953041	-0.802617	-0.851813	-0.150424
0	NA	#N/A	#N/A	7279	5.40161	5.28416	5.14114	5.19089	0.0603106	0.0161046	0.0296132	0.0130941	-0.117443	-0.26047	-0.210712	0.143026
0	NA	#N/A	#N/A	11777	5.39803	5.55773	5.60149	5.44161	0.0403923	0.941407	0.312702	0.0131299	0.159703	0.203458	0.0435813	-0.0437548
0	WBGene00011163	R09D1.7	R09D1.7	41221	6.71465	6.10587	6.08506	6.34076	0.424822	0.268793	0.0906416	0.0131493	-0.608774	-0.62959	-0.37389	0.0208163
0	WBGene00044745	Y62E10A.20	Y62E10A.20	44348	11.586	11.8278	11.8446	11.7172	0.002094	0.110143	0.0488965	0.0132447	0.241807	0.258575	0.131116	-0.0167674
0	WBGene00044160	W10C6.2	W10C6.2	3254	5.60677	5.42247	5.38624	5.48323	0.0234634	0.0396203	0.23066	0.0133512	-0.1843	-0.220522	-0.12354	0.0362218
0	WBGene00011687	T10C6.5	T10C6.5	13803	12.5268	12.5584	12.6062	12.5873	0.0102832	0.0972371	0.304913	0.0133719	0.0316194	0.0794156	0.0604913	-0.0477962
0	WBGene00018199	F39E9.7	F39E9.7	4197	5.57358	5.33823	5.29309	5.41857	0.0142043	0.0381264	0.133602	0.0134792	-0.235352	-0.280489	-0.155015	0.0451363
0	NA	#N/A	#N/A	36835	9.52623	9.33772	9.55304	9.89073	0.00356417	0.754792	0.00137888	0.0134801	-0.188506	0.0268092	0.364504	-0.215316
0	WBGene00013519	Y73F8A.10	Y73F8A.10	2474	5.51978	5.35843	5.28405	5.52032	0.66215	0.586559	0.407452	0.013494	-0.16134	-0.235725	0.000543636	0.074385
0	WBGene00012753	Y41C4A.6	Y41C4A.6	27230	7.82462	8.32925	8.59131	8.16202	0.322205	0.119469	0.0200635	0.0135987	0.504627	0.766689	0.337404	-0.262063
0	NA	#N/A	#N/A	1193	5.42849	5.20888	5.1975	5.36205	0.445372	0.110398	0.696439	0.0136583	-0.219605	-0.230984	-0.066435	0.0113791
0	NA	#N/A	#N/A	512	5.50456	5.18704	5.15964	5.26231	0.482346	0.0434566	0.155436	0.013679	-0.31752	-0.344917	-0.242244	0.0273965
0	WBGene00008210	C49F5.6	C49F5.6	29525	6.62683	7.45951	6.94417	7.51981	0.723674	3.21008e-05	0.731574	0.0137013	0.832687	0.317345	0.892982	0.515342
0	WBGene00019970	R08F11.7	R08F11.7	24390	7.25031	6.82231	7.30593	7.15885	0.938341	0.00324485	0.117676	0.0137712	-0.428004	0.0556192	-0.0914628	-0.483623
0	NA	#N/A	#N/A	27556	6.81305	7.42289	7.46975	6.80674	0.17403	0.0469347	0.351863	0.0138671	0.609842	0.656698	-0.00631234	-0.0468563
0	WBGene00001891	his-17	K06C4.5	37924	8.8803	9.63596	10.2908	9.38081	0.811847	0.183609	0.0225501	0.0138748	0.755662	1.41048	0.500514	-0.654817
0	WBGene00018572	lin-42	F47F6.1	15290	6.97433	7.27306	7.63893	7.28629	0.431877	0.0954465	0.00196418	0.0138793	0.298733	0.664599	0.311958	-0.365865
0	WBGene00000861	cwp-3	C37H5.4	2144	5.40433	5.20764	5.21528	5.34435	0.468414	0.211153	0.42613	0.0138839	-0.196688	-0.189043	-0.0599763	-0.00764426
0	WBGene00044385	F59A6.10	F59A6.10	32928	5.54979	6.52021	5.82242	5.91363	0.336214	0.0114602	0.147306	0.0139272	0.970417	0.272629	0.363841	0.697788
0	NA	#N/A	#N/A	342	5.52005	5.21228	5.14126	5.38476	0.960632	0.23837	0.193805	0.0140365	-0.307768	-0.378792	-0.135285	0.0710233
0	NA	#N/A	#N/A	14261	5.24774	5.34907	5.34134	5.29387	0.0429441	0.174931	0.41911	0.0141724	0.101337	0.0936	0.0461339	0.0077373
0	NA	#N/A	#N/A	26936	5.33648	5.33124	5.44505	5.31459	0.23013	0.303116	0.202608	0.0142186	-0.00523793	0.108572	-0.0218866	-0.11381
0	WBGene00016379	C33H5.13	C33H5.13	2593	11.4941	11.1454	11.1714	11.4584	0.334561	0.344848	0.96485	0.0142459	-0.348704	-0.322771	-0.03571	-0.0259329
0	WBGene00011337	T01G1.2	T01G1.2	4114	5.68013	5.35478	5.53305	5.61747	0.0974743	0.0216846	0.876039	0.0142627	-0.32535	-0.14708	-0.0626654	-0.17827
0	WBGene00044385	F59A6.10	F59A6.10	29279	7.6218	9.86074	8.463	8.31577	0.583753	0.0265322	0.0885834	0.0142638	2.23895	0.841206	0.69397	1.39774
0	WBGene00004810	skr-4	Y60A3A.18	37687	5.74478	6.34127	6.18149	6.13472	0.483807	0.0189852	0.275366	0.0142721	0.596488	0.43671	0.389938	0.159778
0	WBGene00022599	ZC395.10	ZC395.10	22790	6.74984	7.02828	7.02985	6.72415	0.0831286	0.882823	0.535545	0.0142892	0.278433	0.280006	-0.0256888	-0.00157333
0	NA	#N/A	#N/A	770	5.45431	5.16125	5.07747	5.33401	0.893194	0.207135	0.388887	0.0143419	-0.293057	-0.376834	-0.120298	0.0837774
0	NA	#N/A	#N/A	5948	8.31392	8.90103	8.83143	8.85286	0.00138096	0.146966	0.0955863	0.0144685	0.587109	0.517511	0.538934	0.0695977
0	WBGene00018516	tag-257	F46G11.3	13771	10.155	9.73503	10.1846	10.1883	0.673669	0.0129123	0.0312142	0.0145203	-0.41994	0.0296556	0.0333625	-0.449595
0	WBGene00008767	F13G3.7	F13G3.7	7091	12.0916	11.9017	12.0049	12.0072	0.423482	0.0206548	0.425121	0.0145726	-0.189894	-0.0867078	-0.0844264	-0.103186
0	WBGene00016577	clec-3	C41H7.7	8080	7.52348	8.5553	8.87918	7.88691	0.0470186	0.477208	0.101097	0.0146201	1.03182	1.3557	0.363435	-0.323879
0	WBGene00007656	C17H1.3	C17H1.3	35948	5.45981	6.51637	5.67457	6.39409	0.0836287	0.00020114	0.0754887	0.0146275	1.05655	0.214752	0.934276	0.841802
0	NA	#N/A	#N/A	518	5.53753	5.1607	5.16127	5.3075	0.51385	0.0809048	0.123502	0.0146612	-0.376828	-0.37626	-0.230025	-0.000567492
0	WBGene00005170	srg-13	T23F11.5	40917	5.56808	5.59926	5.78335	5.552	0.00289987	0.207034	0.174777	0.014663	0.0311749	0.215271	-0.016084	-0.184096
0	WBGene00050920	Y54H5A.5	Y54H5A.5	20387	10.1425	10.4148	9.14611	11.0869	0.878191	2.34932e-05	0.0624648	0.0146755	0.272263	-0.996443	0.944362	1.26871
0	WBGene00008451	E01G6.3	E01G6.3	14402	8.66881	7.98767	7.86927	8.19126	0.49155	0.338941	0.055634	0.0146944	-0.681143	-0.799541	-0.477552	0.118397
0	WBGene00044163	F49C5.11	F49C5.11	39486	9.13917	9.98241	9.88081	9.67208	0.254502	0.0524164	0.101837	0.0147702	0.843234	0.741634	0.532905	0.1016
0	WBGene00001660	gop-1	C34E10.3	33981	10.0496	9.92172	9.94471	9.91717	0.00898349	0.0426796	0.372043	0.014773	-0.12787	-0.104882	-0.132422	-0.0229875
0	WBGene00044385	F59A6.10	F59A6.10	42515	5.3713	5.88188	5.51724	5.4315	0.893901	0.0350807	0.0760697	0.014803	0.510574	0.145938	0.0601935	0.364636
0	WBGene00005684	sru-21	C08F11.4	29992	5.4513	5.62574	5.61364	5.62221	0.0215632	0.0410342	0.0516521	0.0148757	0.174433	0.162339	0.170901	0.0120936
0	WBGene00017404	F12E12.3	F12E12.3	1974	5.59554	5.45155	5.46587	5.42424	0.994125	0.00542654	0.0427462	0.0148766	-0.143992	-0.129674	-0.171301	-0.0143183
0	WBGene00023036	F39E9.10	F39E9.10	27066	5.38568	5.70481	5.62653	5.51639	0.123248	0.119177	0.675879	0.0148968	0.319125	0.240846	0.130706	0.0782793
0	NA	#N/A	#N/A	684	5.42174	5.26672	5.14881	5.29665	0.771318	0.117825	0.16432	0.014899	-0.15502	-0.272936	-0.125095	0.117916
0	WBGene00008837	sre-38	F15A4.1	35287	5.33825	6.33512	5.46165	6.30427	0.974459	2.82272e-05	0.142318	0.0149034	0.996868	0.123397	0.96602	0.873471
0	NA	#N/A	#N/A	11936	5.32715	5.36547	5.29148	5.2741	0.00183399	0.452566	0.0472969	0.0150164	0.0383197	-0.0356677	-0.053048	0.0739874
0	WBGene00019803	PDB1.1	PDB1.1	8001	12.8426	12.7415	12.6539	12.9214	0.775521	0.922879	0.533886	0.0150239	-0.101127	-0.188658	0.0788168	0.0875311
0	WBGene00044897	M01D7.9	M01D7.9	13390	7.10355	6.56896	6.38705	6.9219	0.77778	0.903513	0.0519747	0.0150285	-0.534595	-0.716505	-0.181653	0.18191
0	WBGene00004494	rps-25	K02B2.5	39980	15.4503	15.9986	15.735	15.6494	0.138263	0.0640406	0.401368	0.0151273	0.548321	0.284715	0.199082	0.263606
0	WBGene00006492	tag-146	C27A12.3	4733	8.88025	8.58634	8.49194	8.67983	0.37329	0.340356	0.0420248	0.0151696	-0.293909	-0.388308	-0.200416	0.0943988
0	WBGene00017727	F22H10.3	F22H10.3	10098	13.8048	13.7855	13.6279	14.3585	0.00149599	0.00639179	0.0680688	0.0151911	-0.0192661	-0.176877	0.553785	0.157611
0	WBGene00007566	C14A6.2	C14A6.2	17111	7.31183	7.79967	7.67102	7.50502	0.542625	0.101727	0.570241	0.0152127	0.487848	0.359193	0.193195	0.128655
0	WBGene00044568	F39C12.4	F39C12.4	26292	9.12426	9.77829	9.70093	9.3229	0.304986	0.556432	0.414079	0.0152146	0.654032	0.576673	0.198643	0.0773591
0	WBGene00018718	F52H2.6	F52H2.6	1964	8.43867	8.33793	8.49587	8.45321	0.0049454	0.00189725	0.239085	0.0152228	-0.100739	0.0572019	0.0145323	-0.157941
0	WBGene00012403	srz-45	Y6G8.1	24279	6.6572	6.22137	6.84031	6.67599	0.0310028	0.00986492	0.0162988	0.0152906	-0.435828	0.18311	0.0187916	-0.618937
0	NA	#N/A	#N/A	44113	5.41526	5.09005	5.12063	5.16457	0.527208	0.0623639	0.0941443	0.0153019	-0.325208	-0.294634	-0.250688	-0.0305735
0	WBGene00016504	C37C3.12	C37C3.12	14578	6.13768	6.26771	6.31413	5.9883	0.192267	0.307479	0.357882	0.0153303	0.130024	0.17645	-0.149385	-0.046426
0	WBGene00044021	R02E4.2	R02E4.2	41313	7.98469	8.13009	8.15457	7.87334	0.0672003	0.207677	0.0909291	0.0153924	0.145399	0.16988	-0.111349	-0.0244812
0	WBGene00015860	C16D9.5	C16D9.5	41064	7.94734	6.68481	7.0668	6.99555	0.0264941	0.0291367	0.423127	0.0154574	-1.26252	-0.880537	-0.951787	-0.381985
0	WBGene00010062	F54F3.3	F54F3.3	44387	7.16097	6.88507	7.21059	7.44925	0.955121	0.126947	0.142803	0.0154728	-0.275902	0.0496247	0.288285	-0.325527
0	WBGene00000056	acr-17	F53E10.2	21260	7.01324	7.85692	7.43828	7.45635	0.103179	0.00690173	0.166231	0.0154779	0.843676	0.425036	0.443109	0.41864
0	WBGene00044385	F59A6.10	F59A6.10	12293	7.77366	9.97546	8.40901	8.4711	0.242916	0.0207074	0.0669625	0.0154947	2.2018	0.635348	0.697443	1.56645
0	NA	#N/A	#N/A	1533	5.45758	5.32268	5.19796	5.30918	0.255814	0.258909	0.164914	0.0155049	-0.134898	-0.259621	-0.148396	0.124724
0	NA	#N/A	#N/A	33040	5.71684	5.78461	5.89282	5.67847	0.741626	0.600087	0.175445	0.0155623	0.0677719	0.175985	-0.0383605	-0.108213
0	WBGene00008830	nhr-176	F14H3.11	13486	10.5533	10.0749	9.91214	9.90063	0.245402	0.0214159	0.00442705	0.0155662	-0.478378	-0.641125	-0.652633	0.162747
0	WBGene00018021	F34D6.1	F34D6.1	32910	5.14159	5.24485	5.28773	5.20975	0.110593	0.476026	0.0317648	0.0155924	0.103262	0.146139	0.0681559	-0.0428766
0	WBGene00008982	srsx-2	F20E11.2	3063	5.68057	5.45404	5.3911	5.49717	0.708995	0.0772845	0.0665807	0.0156435	-0.226527	-0.289473	-0.183399	0.0629458
0	NA	#N/A	#N/A	32005	5.34188	5.36803	5.39092	5.31454	0.16611	0.452585	0.879978	0.015652	0.0261558	0.0490392	-0.027336	-0.0228834
0	WBGene00018919	F56A4.11	F56A4.11	3332	5.61379	5.29668	5.32564	5.41655	0.424269	0.0551951	0.0959738	0.0156933	-0.317114	-0.288153	-0.197242	-0.0289605
0	WBGene00044215	ZK228.10	ZK228.10	16431	5.47031	5.88264	5.40002	5.57639	0.0257012	0.00713876	0.0343446	0.0157022	0.412334	-0.0702836	0.106083	0.482617
0	NA	#N/A	#N/A	90	5.4	5.21416	5.15793	5.261	0.272782	0.121156	0.186583	0.0157541	-0.185837	-0.24207	-0.139	0.0562331
0	WBGene00001451	flp-8	F31F6.4	34263	13.3693	14.2861	13.6427	13.7463	0.95996	0.00643211	0.0115666	0.0158174	0.916768	0.273364	0.377026	0.643404
0	WBGene00044278	F09C6.14	F09C6.14	11479	5.99393	6.50679	6.19553	6.09489	0.349189	0.0663056	0.166472	0.015875	0.512863	0.201597	0.100965	0.311266
0	WBGene00005405	srh-192	ZC132.7	31160	5.62339	6.09147	6.25527	5.94162	0.0400564	0.507807	0.0273791	0.0158838	0.468075	0.631874	0.318232	-0.163799
0	WBGene00044217	F23D12.9	F23D12.9	20087	6.55906	7.18013	6.93967	7.19428	0.0482179	0.000261938	0.550314	0.0159386	0.621068	0.380612	0.635218	0.240457
0	NA	#N/A	#N/A	36312	5.53341	5.66614	5.68906	5.62009	0.675631	0.123643	0.105786	0.0159452	0.132734	0.155654	0.0866764	-0.0229201
0	WBGene00005561	sri-49	F22E5.14	29489	5.37452	5.59878	5.67123	5.45624	0.000815388	0.250634	0.381931	0.0160211	0.224265	0.29671	0.0817279	-0.0724448
0	WBGene00044418	C08G5.7	C08G5.7	33655	5.28352	5.47767	5.59379	5.43567	0.292196	0.320283	0.0448254	0.0160268	0.194153	0.310268	0.152148	-0.116115
0	WBGene00006565	tfg-1	Y63D3A.5	20958	5.67605	5.92336	6.10012	5.79686	0.820793	0.983922	0.100717	0.0160891	0.247314	0.424076	0.120816	-0.176762
0	WBGene00000294	cas-1	F41G4.2	24406	11.8357	12.3131	12.1885	12.2369	0.0121625	0.0276265	0.456194	0.0161526	0.477413	0.352805	0.40122	0.124607
0	WBGene00008667	F10G8.9	F10G8.9	29836	10.7676	10.6686	10.8202	10.7616	0.154345	0.00782102	0.354737	0.0161636	-0.0989968	0.0526014	-0.00597182	-0.151598
0	WBGene00019526	K08D9.5	K08D9.5	6970	5.6207	5.294	5.36347	5.48374	0.083003	0.0561328	0.934353	0.0161939	-0.326697	-0.257234	-0.136956	-0.0694637
0	WBGene00001891	his-17	K06C4.5	22761	9.15929	9.91463	10.5352	9.68743	0.735776	0.230515	0.0197503	0.0162641	0.755339	1.37593	0.528138	-0.620594
0	WBGene00001759	gst-11	R11G1.3	34809	8.37857	8.98858	8.7736	8.50029	0.0878045	0.250817	0.114511	0.0163693	0.610016	0.395034	0.121727	0.214982
0	WBGene00006982	zig-5	Y48A6A.1	13367	8.98762	9.60668	9.3429	9.44127	0.977399	0.00441674	0.142614	0.0163904	0.619053	0.355281	0.453651	0.263772
0	WBGene00013351	Y59A8B.19	Y59A8B.19	17315	5.54717	5.60927	5.53482	5.46277	0.543806	0.0977548	0.372686	0.0165136	0.0620995	-0.012348	-0.0843954	0.0744476
0	WBGene00043998	T21C12.8	T21C12.8	21442	9.85371	10.1852	9.2207	9.58374	0.484577	0.00245827	0.0113827	0.0165707	0.331454	-0.633006	-0.269972	0.96446
0	WBGene00016575	C41H7.5	C41H7.5	43415	8.80016	9.29029	8.97708	8.90076	0.111299	0.0671914	0.360326	0.0165784	0.490133	0.176922	0.100602	0.313211
0	NA	#N/A	#N/A	30527	5.44859	5.7243	5.52995	5.51847	0.0341181	0.00819571	0.283286	0.0166323	0.275707	0.0813597	0.0698818	0.194347
0	WBGene00005726	srv-15	Y105C5B.6	43627	6.10587	5.73034	5.31653	5.88283	0.769837	0.00959181	0.00404875	0.0166446	-0.375529	-0.789337	-0.22304	0.413808
0	WBGene00010059	F54E4.3	F54E4.3	35079	12.6004	13.1547	13.0457	12.8026	0.75065	0.31482	0.198414	0.0166971	0.554332	0.445291	0.202217	0.109042
0	WBGene00002263	lea-1	K08H10.1	11182	10.4735	11.2722	10.2432	10.6802	0.209445	0.00287689	0.107467	0.0167311	0.798671	-0.230355	0.206687	1.02903
0	WBGene00003376	mls-1	H14A12.4	13598	9.04961	8.41625	8.59911	8.76686	0.836836	0.0889222	0.623777	0.0167825	-0.633352	-0.450495	-0.282747	-0.182857
0	NA	#N/A	#N/A	17909	6.33575	6.50322	6.47614	6.32767	0.0631119	0.980663	0.451594	0.016802	0.167476	0.140393	-0.00807984	0.0270825
0	WBGene00019806	R01B10.4	R01B10.4	5448	10.6499	10.3534	10.5582	10.546	0.289383	0.0194162	0.9725	0.0169133	-0.296502	-0.0916085	-0.103861	-0.204894
0	WBGene00045184	T23F6.7	T23F6.7	31164	5.21539	5.40403	5.3437	5.18582	0.453718	0.86326	0.783426	0.0169849	0.188637	0.128311	-0.0295667	0.060326
0	WBGene00003802	npp-16	Y56A3A.17	30267	11.5792	11.8765	11.836	11.7601	0.0622796	0.0688075	0.92245	0.017004	0.297234	0.256739	0.180878	0.0404943
0	WBGene00044189	F36D3.14	F36D3.14	1797	5.46015	5.46461	5.30197	5.41903	0.300109	0.750202	0.0297471	0.017033	0.00445936	-0.158179	-0.0411206	0.162638
0	WBGene00011937	T22H6.1	T22H6.1	18002	5.3421	5.43086	5.50239	5.42982	0.902093	0.307148	0.113781	0.0170435	0.0887556	0.160288	0.0877171	-0.0715326
0	WBGene00003802	npp-16	Y56A3A.17	29924	11.5311	11.8174	11.8256	11.7405	0.0297666	0.0672167	0.164446	0.0170532	0.286306	0.294563	0.209402	-0.00825716
0	WBGene00000135	amt-3	M195.3	26721	6.95496	7.17646	7.3926	7.08196	0.135922	0.297132	0.113312	0.0170799	0.221499	0.437646	0.127003	-0.216147
0	WBGene00005556	sri-44	K07E8.12	19807	5.73607	6.58463	6.03587	6.30006	0.52592	0.00176059	0.26639	0.0170808	0.848566	0.299799	0.563988	0.548767
0	WBGene00012980	Y48B6A.6	Y48B6A.6	16862	9.12137	9.79151	9.6814	9.58032	0.896832	0.06254	0.0764939	0.0171693	0.670136	0.560024	0.458949	0.110112
0	NA	#N/A	#N/A	33679	5.41023	5.65603	5.57077	5.41673	0.155957	0.264648	0.609496	0.0171792	0.245799	0.160536	0.00650231	0.085263
0	WBGene00017039	trk-1	D1073.1	30714	5.7914	6.07601	6.08994	5.83963	0.363988	0.448818	0.948285	0.0172444	0.284608	0.298543	0.0482319	-0.0139346
0	NA	#N/A	#N/A	256	5.48337	5.30531	5.16696	5.31933	0.658083	0.256573	0.141761	0.0172887	-0.178057	-0.316414	-0.164036	0.138357
0	WBGene00001927	his-53	F07B7.3	31345	12.403	12.8512	13.1145	12.6874	0.477996	0.66766	0.0158311	0.0173458	0.448237	0.711564	0.284465	-0.263327
0	NA	#N/A	#N/A	44454	5.32585	5.08623	5.00549	5.20331	0.768539	0.463443	0.547235	0.0174153	-0.239613	-0.320358	-0.122534	0.0807448
0	WBGene00004354	rgs-11	F45B8.1	19167	6.29026	8.84363	6.06908	7.31207	0.804084	0.00085453	0.00491006	0.0174205	2.55337	-0.221174	1.02181	2.77455
0	WBGene00020169	mmaa-1	T02G5.13	11168	11.9191	12.1251	12.448	11.6236	0.0531023	0.00705325	0.105896	0.0175097	0.206008	0.528858	-0.295506	-0.32285
0	WBGene00012113	T28B8.1	T28B8.1	18450	8.83441	9.06548	8.73208	8.57265	0.38791	0.105299	0.166622	0.0176213	0.231068	-0.10233	-0.26176	0.333399
0	WBGene00012906	Y46G5A.15	Y46G5A.15	19252	8.6183	9.09191	9.16143	9.23849	0.00339863	0.0178005	0.00186119	0.0176644	0.473615	0.543129	0.620187	-0.0695135
0	NA	#N/A	#N/A	606	6.29529	5.77014	5.65675	5.9289	0.558495	0.093203	0.102687	0.0177151	-0.52515	-0.638539	-0.366392	0.113389
0	WBGene00004729	sax-3	ZK377.2	37636	8.15261	8.55433	8.61621	8.67076	0.424592	0.00650693	0.00254549	0.0177476	0.401716	0.463596	0.518145	-0.0618803
0	WBGene00006252	str-221	Y46H3D.2	10629	5.3853	5.31797	5.26529	5.3889	0.0317325	0.768074	0.885986	0.0177525	-0.0673243	-0.120012	0.00360073	0.0526879
0	WBGene00008713	F11E6.10	F11E6.10	19371	5.33748	5.5507	5.57735	5.47253	0.0258084	0.221431	0.269527	0.0177946	0.213216	0.239865	0.135053	-0.0266487
0	WBGene00044152	W04G3.10	W04G3.10	39365	8.02787	8.78854	8.64336	8.50117	0.0275969	0.0334446	0.717525	0.0178991	0.760675	0.615489	0.4733	0.145186
0	WBGene00005163	srg-5	T12A2.11	39832	5.68735	6.07594	6.02862	5.84269	0.0225337	0.116105	0.510682	0.017979	0.388594	0.341272	0.155336	0.0473217
0	WBGene00044237	C17H1.10	C17H1.10	18891	6.03723	7.26168	6.03551	6.63349	0.397085	0.00139049	0.0339444	0.0180282	1.22445	-0.00172515	0.59626	1.22617
0	WBGene00022292	Y75D11A.3	Y75D11A.3	1373	5.43752	5.32108	5.21902	5.33567	0.100162	0.62213	0.152747	0.0180496	-0.116436	-0.2185	-0.101851	0.102064
0	WBGene00000814	csn-2	B0025.2	5887	13.3767	13.2432	13.2908	13.4346	0.806505	0.512923	0.849955	0.0180793	-0.133531	-0.0858639	0.0579492	-0.0476668
0	WBGene00008615	F09C6.1	F09C6.1	43328	6.31954	7.41781	6.80297	6.69547	0.338283	0.053432	0.125726	0.0181088	1.09826	0.483429	0.375927	0.614835
0	WBGene00006665	twk-10	K04A8.4	32424	5.7912	6.23291	6.25627	5.94754	0.609966	0.51278	0.243777	0.0181184	0.441705	0.46507	0.156338	-0.0233649
0	NA	#N/A	#N/A	10	5.40652	5.20079	5.07803	5.20976	0.793224	0.158985	0.0534089	0.0182384	-0.205731	-0.328499	-0.196766	0.122768
0	WBGene00008719	ttr-52	F11F1.7	38554	5.29663	5.25988	5.24495	5.2834	0.0834049	0.25376	0.225155	0.018271	-0.0367464	-0.0516808	-0.0132272	0.0149344
0	WBGene00007702	C24H11.5	C24H11.5	9878	9.2779	9.08061	9.23065	9.3239	0.978577	0.0763202	0.11899	0.0183	-0.197292	-0.0472552	0.0459928	-0.150036
0	WBGene00044385	F59A6.10	F59A6.10	29498	7.64272	9.83512	8.46006	8.25843	0.528783	0.0411186	0.0863092	0.0183309	2.1924	0.817341	0.615709	1.37505
0	NA	#N/A	#N/A	775	5.41903	5.24944	5.12907	5.27059	0.368824	0.468709	0.0673716	0.018339	-0.169587	-0.289966	-0.148442	0.120379
0	WBGene00004735	sbp-1	Y47D3B.7	35305	12.4837	12.2175	12.4623	12.5373	0.728221	0.0633646	0.116887	0.0183489	-0.266233	-0.0214594	0.053544	-0.244774
0	WBGene00043998	T21C12.8	T21C12.8	15232	7.00958	7.56345	6.27453	6.94689	0.182585	0.00143367	0.0191155	0.0183574	0.553874	-0.735049	-0.0626891	1.28892
0	WBGene00006459	tag-89	H02I12.3	21996	8.88874	8.97517	9.01875	8.62972	0.0217777	0.012098	0.00865203	0.0183784	0.0864277	0.130006	-0.259018	-0.0435784
0	WBGene00005177	srg-20	ZC204.4	2472	5.60072	5.36663	5.36762	5.43289	0.414302	0.067518	0.545006	0.0183889	-0.234083	-0.233094	-0.167831	-0.000988951
0	WBGene00006827	unc-98	F08C6.7	41594	11.1411	11.1981	11.2598	10.965	0.989495	0.274478	0.100927	0.0184464	0.0570256	0.118766	-0.176021	-0.0617407
0	WBGene00011653	oac-43	T09E11.4	1706	5.5761	5.34327	5.26627	5.2973	0.294451	0.0196583	0.0713301	0.018505	-0.232832	-0.309831	-0.278803	0.0769983
0	WBGene00013632	Y105C5A.1	Y105C5A.1	34122	6.3228	6.62311	6.7793	6.47285	0.214322	0.51457	0.113226	0.01853	0.300316	0.456509	0.150052	-0.156193
0	WBGene00005543	sri-31	B0454.2	14825	5.88385	6.83386	5.99161	6.26234	0.725975	0.0034143	0.0250694	0.0185449	0.950007	0.107756	0.378494	0.842251
0	WBGene00000761	coq-1	C24A11.9	43800	10.9475	10.6733	10.8346	10.6187	0.0233527	0.000819453	0.0208146	0.0187177	-0.274204	-0.112947	-0.328754	-0.161256
0	NA	#N/A	#N/A	33465	5.29607	5.53582	5.41783	5.46494	0.0132898	0.00186422	0.194478	0.0187783	0.239752	0.121769	0.168874	0.117983
0	WBGene00044121	C35C5.11	C35C5.11	24227	7.07508	6.64555	6.37197	6.73003	0.184411	0.265443	0.00383951	0.0188877	-0.429535	-0.703116	-0.345056	0.273581
0	WBGene00044152	W04G3.10	W04G3.10	14595	7.84298	9.12397	8.13457	8.15668	0.200391	0.0101966	0.0128553	0.0191291	1.28098	0.291591	0.313699	0.989393
0	WBGene00005271	srh-48	C06C3.6	777	6.53504	6.34284	6.42751	6.65126	0.756941	0.436091	0.503508	0.0191793	-0.192198	-0.107525	0.116225	-0.0846734
0	WBGene00005551	sri-39	F33H12.2	2569	5.35669	5.35821	5.25995	5.43016	0.073771	0.549923	0.348508	0.0191877	0.00151642	-0.09674	0.0734666	0.0982564
0	WBGene00006155	str-99	F10A3.6	1542	5.36026	5.28082	5.24292	5.38434	0.128998	0.786749	0.964709	0.0192253	-0.0794364	-0.117343	0.0240823	0.0379071
0	WBGene00044425	F54D12.11	F54D12.11	1470	5.54636	5.31808	5.32639	5.42732	0.17421	0.0556604	0.344881	0.0192369	-0.228281	-0.219965	-0.119031	-0.00831604
0	WBGene00011772	T14G8.4	T14G8.4	34910	6.2321	7.352	6.40362	6.87049	0.956378	0.00129475	0.0478503	0.0194938	1.1199	0.171521	0.638385	0.948383
0	WBGene00004492	rps-23	F28D1.7	15756	16.1382	16.4107	16.3538	16.2323	0.616251	0.0717871	0.89086	0.0195157	0.272458	0.215536	0.0940043	0.0569219
0	WBGene00044195	F49A5.10	F49A5.10	29932	5.93711	6.2728	6.03112	6.08993	0.258447	0.00406543	0.0106148	0.0195397	0.335689	0.0940058	0.15282	0.241683
0	WBGene00018437	btb-8	F45C12.6	19396	5.1545	5.37619	5.33219	5.16491	0.211402	0.518542	0.709949	0.0195618	0.22169	0.17769	0.0104059	0.0440008
0	WBGene00013226	faah-5	Y56A3A.5	23762	5.61458	6.12836	5.81745	5.98203	0.0459689	0.00113418	0.580378	0.0195828	0.513773	0.202863	0.367442	0.310909
0	WBGene00000462	ceh-41	T26C11.5	30638	8.10063	8.69755	8.53295	8.5776	0.028243	0.0036434	0.187949	0.0195964	0.596927	0.432327	0.476977	0.1646
0	WBGene00017156	F01E11.3	F01E11.3	29020	7.49252	7.76081	7.8118	7.50578	0.0639959	0.605985	0.171055	0.0196311	0.26829	0.319279	0.013261	-0.0509894
0	WBGene00005234	srh-8	K09D9.8	42726	5.37237	5.48988	5.39333	5.31371	0.162579	0.940518	0.0228586	0.019649	0.117509	0.0209516	-0.0586656	0.0965572
0	WBGene00011934	T22H2.4	T22H2.4	33144	11.1678	10.8747	11.0523	11.0688	0.199825	0.0442562	0.930342	0.0196931	-0.29314	-0.115569	-0.0989844	-0.177571
0	WBGene00001891	his-17	K06C4.5	38776	8.94261	9.66347	10.3549	9.45681	0.737624	0.15933	0.0210492	0.0196959	0.720863	1.41228	0.514207	-0.691417
0	NA	#N/A	#N/A	3351	5.38152	5.17198	5.17776	5.16174	0.109292	0.0079399	0.110695	0.019737	-0.209537	-0.203765	-0.21978	-0.00577256
0	WBGene00023319	K07E8.2	K07E8.2	2985	5.58469	5.39746	5.25964	5.48574	0.032079	0.546919	0.121369	0.0197844	-0.187223	-0.325045	-0.0989405	0.137822
0	WBGene00019730	M02D8.4	M02D8.4	20337	8.55853	9.30453	9.25055	8.43867	0.0550625	0.56014	0.514367	0.0197952	0.746001	0.692024	-0.119862	0.053977
0	NA	#N/A	#N/A	37412	6.04252	6.14342	6.32862	5.94933	0.409481	0.226986	0.215846	0.0198329	0.100899	0.286098	-0.0931939	-0.185199
0	WBGene00013123	Y52B11A.3	Y52B11A.3	948	6.21869	6.01483	6.14113	6.10811	0.114959	0.0200027	0.830012	0.0198388	-0.203865	-0.0775641	-0.110583	-0.1263
0	WBGene00020568	T19D2.3	T19D2.3	40361	8.67071	8.99038	8.88806	8.74924	0.0261256	0.215583	0.0340669	0.0198918	0.319674	0.217348	0.0785301	0.102326
0	WBGene00003597	nhl-1	F54G8.4	7367	11.9934	11.6778	11.8662	11.811	0.456468	0.00707585	0.196797	0.0199064	-0.315591	-0.127192	-0.182375	-0.188398
0	NA	#N/A	#N/A	683	5.43079	5.22527	5.14625	5.20113	0.817669	0.051448	0.0763167	0.0199156	-0.205525	-0.284539	-0.229666	0.079014
0	NA	#N/A	#N/A	1786	5.59615	5.40471	5.18215	5.32402	0.414591	0.196266	0.265883	0.0199361	-0.191436	-0.414004	-0.272133	0.222568
0	WBGene00005548	sri-36	F33H12.5	29515	5.85299	6.41325	5.71693	6.22451	0.597747	0.000160717	0.015869	0.0199428	0.560262	-0.136061	0.371524	0.696323
0	WBGene00021129	W10D9.1	W10D9.1	20463	5.42093	5.55526	5.56974	5.41824	0.0676391	0.415857	0.560857	0.019964	0.13433	0.148807	-0.00268883	-0.0144772
0	WBGene00022666	ZK154.4	ZK154.4	35005	8.22454	9.08046	8.88251	9.03612	0.797877	0.00606591	0.106224	0.0199863	0.855913	0.657967	0.811576	0.197946
0	WBGene00006935	vrs-1	ZC513.4	24632	11.9355	11.5752	11.5399	11.5895	0.0249999	0.137123	0.0432065	0.0200055	-0.360254	-0.395542	-0.34594	0.0352881
0	WBGene00010576	clec-116	K04H8.1	39037	5.34178	5.22508	5.27272	5.28871	0.142052	0.0184217	0.89134	0.0200115	-0.116692	-0.0690605	-0.0530656	-0.0476318
0	WBGene00010004	F53H2.1	F53H2.1	21255	5.78753	6.27918	6.01407	6.0809	0.580744	0.0121152	0.951601	0.0200246	0.49165	0.226544	0.293371	0.265105
0	NA	#N/A	#N/A	35338	5.83052	6.01656	6.09546	5.85092	0.0773859	0.448863	0.205512	0.0201326	0.186043	0.264946	0.0204069	-0.078903
0	WBGene00007904	C33G3.4	C33G3.4	35084	9.62026	9.2	9.26071	9.37967	0.0801532	0.196826	0.267738	0.0202441	-0.420268	-0.359558	-0.240592	-0.0607102
0	WBGene00012035	T26C5.5	T26C5.5	40944	11.3105	11.67	11.6395	11.5914	0.431009	0.0454468	0.053936	0.0203148	0.359586	0.329037	0.280951	0.030549
0	WBGene00020319	T07F8.2	T07F8.2	9277	8.69629	8.3906	8.60244	8.34114	0.68198	0.000947806	0.119269	0.020411	-0.305687	-0.0938548	-0.355149	-0.211833
0	WBGene00003678	nhr-88	K08A2.5	24604	9.85752	10.2443	9.71746	9.99778	0.527424	0.000848389	0.00575874	0.0204937	0.386784	-0.140063	0.140257	0.526847
0	NA	#N/A	#N/A	1366	5.44697	5.34801	5.21155	5.28223	0.208786	0.129596	0.0761744	0.0205148	-0.0989521	-0.23542	-0.164737	0.136468
0	WBGene00044506	R05G6.11	R05G6.11	4083	6.06139	5.91203	5.94252	5.86161	0.93436	0.00387226	0.0520626	0.0206264	-0.149367	-0.118868	-0.199787	-0.0304989
0	WBGene00008447	E01G4.5	E01G4.5	39799	6.94991	7.46999	7.47292	6.94506	0.126899	0.577839	0.730898	0.0206424	0.520084	0.523013	-0.004855	-0.00292861
0	WBGene00018430	nhr-142	F44E7.8	37111	10.6049	10.1061	10.3363	10.2943	0.783777	0.0111269	0.453473	0.0207454	-0.49878	-0.268653	-0.310609	-0.230127
0	NA	#N/A	#N/A	7284	5.59333	5.38049	5.36083	5.40024	0.153447	0.024621	0.0993035	0.0207589	-0.212844	-0.2325	-0.193091	0.0196561
0	WBGene00005451	srh-245	F31F4.9	1794	5.51979	5.35218	5.22192	5.39904	0.390703	0.334026	0.103895	0.0207627	-0.167611	-0.297873	-0.120753	0.130261
0	NA	#N/A	#N/A	516	5.63302	5.21483	5.148	5.37997	0.883231	0.153854	0.141539	0.0208033	-0.41819	-0.485021	-0.253048	0.0668305
0	WBGene00015325	C02B8.7	C02B8.7	31418	5.71445	6.14576	6.01635	5.82756	0.0834525	0.109607	0.73492	0.0208397	0.431314	0.301904	0.113114	0.129409
0	WBGene00044568	F39C12.4	F39C12.4	25041	9.13723	9.82343	9.70869	9.36454	0.290497	0.389177	0.430144	0.0208753	0.686207	0.571466	0.227317	0.114741
0	WBGene00044413	B0205.12	B0205.12	32246	14.0371	13.683	13.7607	13.6664	0.00181944	0.0412564	0.0437409	0.0209799	-0.354077	-0.276404	-0.370652	-0.0776726
0	NA	#N/A	#N/A	17461	5.22579	5.26633	5.28778	5.15738	0.466113	0.468522	0.923478	0.0209946	0.0405407	0.0619932	-0.0684014	-0.0214526
0	NA	#N/A	#N/A	43774	5.18297	5.04404	5.11226	5.08514	0.0172381	0.00268439	0.290401	0.0210267	-0.138927	-0.0707064	-0.0978316	-0.0682203
0	WBGene00022292	Y75D11A.3	Y75D11A.3	2826	5.49966	5.21309	5.28512	5.28473	0.912947	0.0218841	0.215218	0.0211315	-0.286566	-0.21453	-0.214925	-0.0720359
0	WBGene00044183	F09C6.13	F09C6.13	24787	7.00769	8.80301	7.11588	8.11168	0.666676	0.000610558	0.0128544	0.0212037	1.79532	0.108188	1.10399	1.68713
0	WBGene00011824	T18D3.7	T18D3.7	21788	10.0685	10.3468	10.1074	9.96891	0.340686	0.0923311	0.0221551	0.0212653	0.27831	0.0389481	-0.099566	0.239362
0	WBGene00007392	fbxa-156	C06H5.1	25046	10.5402	10.8274	10.899	10.6091	0.832983	0.667138	0.494702	0.0212664	0.287173	0.358792	0.0689399	-0.0716185
0	NA	#N/A	#N/A	952	5.43128	5.28295	5.30922	5.38854	0.894401	0.0928241	0.414525	0.0212843	-0.148336	-0.122061	-0.0427387	-0.0262743
0	WBGene00012589	nspe-4	Y38E10A.11	13607	6.00473	6.37179	6.38024	6.16353	0.076533	0.165812	0.215538	0.0213336	0.367063	0.375516	0.158807	-0.00845296
0	WBGene00044157	Y66C5A.2	Y66C5A.2	12487	5.39201	5.53182	5.52649	5.45171	0.630682	0.398121	0.560722	0.0213763	0.139805	0.134481	0.0596923	0.00532397
0	WBGene00010058	F54E4.2	F54E4.2	4544	5.60545	5.23954	5.31177	5.37297	0.0484137	0.0197299	0.253867	0.0213983	-0.365907	-0.293674	-0.232482	-0.0722326
0	WBGene00018631	F49D11.7	F49D11.7	2557	5.71884	5.29789	5.23906	5.43708	0.915432	0.386147	0.143411	0.0214069	-0.420952	-0.479788	-0.281769	0.0588354
0	WBGene00012558	Y37D8A.21	Y37D8A.21	32620	7.09466	7.29233	7.44941	7.31254	0.373696	0.812995	0.0130603	0.0214139	0.19767	0.35475	0.217879	-0.15708
0	NA	#N/A	#N/A	179	5.35039	5.13502	5.06607	5.32084	0.476266	0.41942	0.353179	0.0214286	-0.215367	-0.284324	-0.0295539	0.0689574
0	WBGene00008769	F13G3.11	F13G3.11	8371	14.0839	13.7162	13.6642	13.7587	0.0262776	0.288722	0.0255874	0.0214334	-0.367643	-0.419702	-0.325146	0.0520594
0	WBGene00044381	K10G6.5	K10G6.5	40325	5.9942	6.57471	5.57916	6.01721	0.117932	0.000249215	0.00021312	0.0214679	0.580503	-0.41504	0.0230104	0.995543
0	WBGene00044377	Y49F6B.13	Y49F6B.13	36406	5.35144	5.26605	5.27927	5.31982	0.591789	0.230849	0.0302459	0.0214849	-0.0853917	-0.0721713	-0.0316227	-0.0132204
0	WBGene00010137	ztf-26	F55H12.6	32959	8.48068	8.30683	8.16492	7.96447	0.918962	0.860616	0.0110844	0.0215245	-0.173848	-0.315764	-0.516209	0.141917
0	NA	#N/A	#N/A	35924	5.29624	5.40053	5.51238	5.37284	0.000149852	0.145652	0.0719848	0.0216397	0.104289	0.216136	0.0765999	-0.111847
0	NA	#N/A	#N/A	13938	5.39634	5.52238	5.4631	5.4735	0.444042	0.0209164	0.590358	0.0216554	0.126042	0.0667611	0.0771683	0.0592809
0	NA	#N/A	#N/A	44539	5.3806	5.09889	5.05904	5.21319	0.30841	0.58548	0.52821	0.0216745	-0.28171	-0.321554	-0.167408	0.039844
0	WBGene00005878	srw-131	K12D9.13	23697	5.42944	5.48329	5.47338	5.40618	0.00399815	0.302963	0.393431	0.0217004	0.0538515	0.0439386	-0.0232611	0.00991282
0	WBGene00002263	lea-1	K08H10.1	39700	11.0602	11.751	10.77	10.9647	0.835536	0.0083	0.0347902	0.0217118	0.690817	-0.290148	-0.0954773	0.980965
0	NA	#N/A	#N/A	25879	8.04265	8.5315	8.89371	8.62245	0.15915	0.314976	0.0337362	0.0217322	0.488851	0.851054	0.579794	-0.362203
0	WBGene00017322	clec-160	F09G8.8	31776	12.9848	12.7563	12.9074	12.9911	0.112085	0.191784	0.442008	0.0219354	-0.228458	-0.0773374	0.00634464	-0.151121
0	WBGene00010988	R03D7.1	R03D7.1	43211	11.5124	12.0995	12.4794	11.5827	0.0345068	0.0201375	0.0554561	0.0219411	0.587178	0.967088	0.070354	-0.37991
0	WBGene00010455	K01B6.4	K01B6.4	5362	7.45247	7.13011	7.49153	7.27947	0.0475828	0.00249204	0.705941	0.0219557	-0.32236	0.0390651	-0.173003	-0.361426
0	NA	#N/A	#N/A	515	5.51445	5.15357	5.13256	5.32793	0.975153	0.135824	0.200803	0.0219872	-0.360883	-0.38189	-0.186523	0.0210072
0	NA	#N/A	#N/A	43858	5.18987	5.18157	5.04501	5.19629	0.977549	0.441218	0.0379026	0.0220726	-0.00830467	-0.144863	0.0064229	0.136558
0	WBGene00013986	ZK512.7	ZK512.7	7712	14.4414	13.4698	13.3075	13.9388	0.180582	0.489174	0.167378	0.0220749	-0.971566	-1.13388	-0.502583	0.162316
0	WBGene00019537	K08D12.3	K08D12.3	15285	14.2547	14.2863	14.4632	14.299	0.502203	0.706529	0.00898181	0.0221333	0.0315478	0.208514	0.0442481	-0.176966
0	WBGene00005597	srj-9	T20C4.1	11391	5.31559	5.38229	5.36857	5.27784	0.194052	0.465223	0.793072	0.0221904	0.0666932	0.052973	-0.0377529	0.0137202
0	WBGene00005889	srw-142	H05B21.3	29592	5.91806	6.35909	6.28775	6.17203	0.401165	0.0572083	0.975731	0.0222087	0.441031	0.369693	0.253971	0.0713378
0	NA	#N/A	#N/A	1276	5.52098	5.3366	5.21415	5.36579	0.986142	0.185911	0.138717	0.0222215	-0.184373	-0.306827	-0.155187	0.122454
0	WBGene00017343	F10E7.1	F10E7.1	10452	5.27425	5.29176	5.21432	5.27749	0.00236351	0.103562	0.0310063	0.0223023	0.0175153	-0.059928	0.00324083	0.0774433
0	NA	#N/A	#N/A	2154	5.41393	5.16597	5.08078	5.24253	0.423235	0.185666	0.126216	0.0223844	-0.247965	-0.333153	-0.171401	0.0851885
0	WBGene00019399	K04F10.7	K04F10.7	6668	8.04091	7.69018	8.05446	7.99057	0.429616	0.0130672	0.320848	0.0223846	-0.350725	0.0135561	-0.0503421	-0.364281
0	WBGene00044163	F49C5.11	F49C5.11	31262	9.36126	10.1744	10.0236	9.86439	0.299584	0.0531159	0.200441	0.0224416	0.813121	0.662301	0.503128	0.15082
0	WBGene00005701	sru-38	R07B5.4	15518	6.43631	6.66214	7.03053	6.34866	0.0553529	0.0114337	0.608322	0.0224988	0.225832	0.59422	-0.0876502	-0.368388
0	NA	#N/A	#N/A	1025	5.41788	5.13789	5.17292	5.27354	0.319847	0.0586033	0.369776	0.022503	-0.279995	-0.244965	-0.14434	-0.0350298
0	WBGene00000874	cyk-3	ZK328.1	7409	10.3863	10.4075	10.5624	10.5442	0.0951526	0.0351135	0.024088	0.022543	0.0211393	0.176044	0.157853	-0.154905
0	WBGene00011626	T08G5.7	T08G5.7	2987	5.61797	5.42465	5.36893	5.48959	0.159357	0.0947825	0.110888	0.0225502	-0.193324	-0.249043	-0.128383	0.0557185
0	NA	#N/A	#N/A	21392	5.4168	5.43412	5.57756	5.45278	0.314308	0.402935	0.288798	0.0225539	0.017327	0.160762	0.0359844	-0.143435
0	WBGene00015333	C02C2.4	C02C2.4	31202	11.025	10.2979	10.4248	10.3005	0.0416466	0.026925	0.0597624	0.0226	-0.7271	-0.600267	-0.724493	-0.126833
0	NA	#N/A	#N/A	20906	5.21906	5.33686	5.2929	5.23905	0.0391315	0.411598	0.90645	0.02261	0.117801	0.0738439	0.0199926	0.0439572
0	WBGene00019072	fbxc-8	F58H7.7	44274	5.37785	5.28538	5.29747	5.47566	0.401233	0.0217825	0.486445	0.0226109	-0.0924663	-0.0803724	0.0978103	-0.0120939
0	WBGene00017182	F02E11.4	F02E11.4	37077	5.22964	5.25098	5.20083	5.25321	0.472438	0.668838	0.549151	0.0226482	0.0213378	-0.0288135	0.0235611	0.0501513
0	WBGene00006678	twk-25	M04B2.5	24160	11.6883	11.5734	11.7843	11.7087	0.440775	0.00825366	0.159105	0.0226611	-0.114876	0.0960222	0.0203752	-0.210898
0	WBGene00021015	W03G9.3	W03G9.3	36056	6.43705	6.88531	6.30475	7.98277	0.0905288	0.000342806	0.024788	0.0226819	0.44825	-0.1323	1.54572	0.580551
0	WBGene00016573	C41H7.3	C41H7.3	6616	7.42676	7.99412	7.58339	7.36758	0.591882	0.284253	0.0138308	0.0227322	0.567362	0.156628	-0.0591775	0.410735
0	WBGene00020670	T22B2.6	T22B2.6	3588	5.65942	5.39725	5.53036	5.64028	0.15515	0.0826478	0.759187	0.0227845	-0.262171	-0.129068	-0.019146	-0.133103
0	WBGene00009087	F23D12.3	F23D12.3	16391	8.11924	8.57973	8.23834	7.97291	0.360414	0.282446	0.0110358	0.0229333	0.460484	0.119096	-0.146333	0.341387
0	WBGene00009889	F49E11.2	F49E11.2	28259	8.52195	9.35445	9.10337	8.9879	0.0935948	0.0301475	0.445181	0.0229359	0.832498	0.58142	0.46595	0.251078
0	WBGene00005171	srg-14	F26B1.6	3070	5.68608	5.42817	5.43848	5.62804	0.0819166	0.141383	0.741854	0.0229739	-0.257909	-0.247598	-0.0580442	-0.0103114
0	WBGene00018937	F56B6.6	F56B6.6	2309	5.51947	5.34736	5.34137	5.34993	0.917653	0.0266247	0.0256016	0.0230595	-0.172102	-0.178095	-0.16954	0.00599278
0	WBGene00044146	M163.10	M163.10	23335	5.46373	5.62077	5.73474	5.48607	0.00427507	0.503269	0.936333	0.0230889	0.157044	0.271012	0.0223395	-0.113967
0	WBGene00045075	W04G5.12	W04G5.12	863	5.55894	5.39129	5.43284	5.68649	0.806922	0.582753	0.557712	0.0231359	-0.167656	-0.126101	0.127551	-0.041555
0	WBGene00043998	T21C12.8	T21C12.8	4565	9.06847	9.35361	8.21263	8.75607	0.0681696	0.00112567	0.00214571	0.0232242	0.285137	-0.855841	-0.312404	1.14098
0	WBGene00044238	C30H6.12	C30H6.12	32487	6.13371	6.96853	6.92055	6.86237	0.947091	0.035608	0.149496	0.0232372	0.834821	0.786844	0.728662	0.0479769
0	WBGene00016187	C28G1.2	C28G1.2	30481	5.85348	6.73831	6.11412	6.4756	0.0793464	0.000524776	0.337984	0.0233204	0.884825	0.260635	0.622115	0.62419
0	WBGene00006565	tfg-1	Y63D3A.5	14847	5.6454	5.94925	5.86763	5.784	0.429669	0.141871	0.38136	0.0233283	0.303852	0.222224	0.138595	0.0816283
0	WBGene00010059	F54E4.3	F54E4.3	22420	10.9163	11.622	11.3887	11.2317	0.290327	0.0652493	0.291631	0.0233403	0.705762	0.472394	0.315461	0.233368
0	WBGene00017711	F22E5.13	F22E5.13	33628	6.50863	7.13701	6.93329	6.95768	0.998672	0.0185624	0.581513	0.0233513	0.628382	0.424666	0.449051	0.203716
0	WBGene00043998	T21C12.8	T21C12.8	7449	8.28432	8.58701	7.49712	8.03438	0.417704	0.0006866	0.00148817	0.0234119	0.302695	-0.787204	-0.249934	1.0899
0	WBGene00019730	M02D8.4	M02D8.4	21929	11.524	12.3358	12.35	11.4526	0.0462295	0.465915	0.761796	0.02345	0.811776	0.82597	-0.0714516	-0.0141936
0	WBGene00017553	F18A12.4	F18A12.4	7990	8.51729	6.49829	6.27545	6.94544	0.293081	0.403035	0.060703	0.0235096	-2.019	-2.24184	-1.57185	0.222845
0	WBGene00008730	F13B12.2	F13B12.2	28816	9.49739	8.74949	8.85029	8.79084	0.53036	0.0107268	0.357567	0.0235237	-0.747908	-0.647108	-0.706552	-0.1008
0	WBGene00005140	srd-63	F13A7.2	2129	6.22337	5.7221	5.54334	5.7185	0.144737	0.147525	0.023228	0.0236055	-0.501269	-0.680031	-0.504868	0.178762
0	WBGene00010467	K01D12.8	K01D12.8	5069	12.5833	11.4158	11.4009	12.1573	0.992483	0.982766	0.704562	0.0236389	-1.16751	-1.18238	-0.426065	0.0148718
0	WBGene00007840	C31C9.6	C31C9.6	29577	10.4484	10.1204	10.2707	10.2849	0.55795	0.0367426	0.225884	0.0236661	-0.327981	-0.17766	-0.163502	-0.15032
0	NA	#N/A	#N/A	10817	5.44313	5.50072	5.49384	5.46735	0.000823167	0.22677	0.349181	0.0236768	0.0575879	0.0507066	0.0242154	0.0068813
0	NA	#N/A	#N/A	43969	5.54602	5.76409	5.75849	5.62759	0.162517	0.180435	0.218438	0.0237389	0.218069	0.212468	0.081561	0.00560009
0	WBGene00004902	snf-3	T13B5.1	19715	9.36868	9.47696	9.60123	9.95948	0.162428	0.639613	0.131735	0.0238245	0.108281	0.232552	0.590798	-0.124271
0	WBGene00015010	ptps-1	B0041.6	42507	13.0566	12.7811	13.0327	13.0563	0.0425631	0.0938158	0.709785	0.0238786	-0.275544	-0.0239184	-0.000323603	-0.251625
0	WBGene00019101	F59B1.10	F59B1.10	11522	8.43776	9.38332	9.52635	9.28851	0.626308	0.23657	0.0133103	0.0239149	0.945565	1.08859	0.850757	-0.143027
0	WBGene00044897	M01D7.9	M01D7.9	16714	6.22626	5.86742	5.80534	6.04081	0.686178	0.920096	0.0248543	0.0239245	-0.358836	-0.420915	-0.185452	0.0620796
0	WBGene00019171	fipr-29	H06I04.7	3286	9.93423	9.22196	9.57495	10.0278	0.491516	0.289284	0.742939	0.0239332	-0.712266	-0.359275	0.0935278	-0.352991
0	WBGene00020369	T08H10.1	T08H10.1	990	13.0113	12.4778	12.94	12.8357	0.124052	0.00315817	0.0220606	0.0239365	-0.533577	-0.0713082	-0.175662	-0.462269
0	NA	#N/A	#N/A	597	5.45739	5.2791	5.12519	5.32152	0.907505	0.317108	0.216621	0.0239583	-0.178297	-0.332207	-0.135878	0.15391
0	WBGene00015000	AH9.4	AH9.4	29159	6.80994	7.15578	7.15784	6.84071	0.00759096	0.750794	0.06929	0.0241126	0.345844	0.3479	0.0307747	-0.00205682
0	WBGene00005759	srw-12	C41G6.2	1197	6.84438	6.53901	6.72484	6.57454	0.136928	0.0110812	0.413089	0.0241227	-0.305371	-0.119544	-0.269841	-0.185827
0	WBGene00077536	F38B7.10	F38B7.10	14756	5.86989	6.22583	6.19166	6.00634	0.334888	0.436905	0.441311	0.0243033	0.355934	0.321764	0.136451	0.0341705
0	WBGene00009987	F53F4.3	F53F4.3	38807	10.6155	10.9734	10.8641	10.7866	0.0813126	0.0615729	0.262418	0.0243092	0.357892	0.248583	0.171078	0.109309
0	NA	#N/A	#N/A	17707	5.59441	5.73225	5.5872	5.57517	0.000757396	0.00349067	0.693679	0.0244458	0.137837	-0.00720619	-0.0192368	0.145043
0	WBGene00044895	R06A10.5	R06A10.5	18834	9.54107	8.89129	8.54961	9.00993	0.588836	0.0087327	0.00873363	0.0244808	-0.649778	-0.991454	-0.531135	0.341676
0	WBGene00015381	C03B1.13	C03B1.13	25465	10.4665	9.97899	9.90031	9.92755	0.249503	0.0582865	0.00850328	0.0245093	-0.487485	-0.566163	-0.538925	0.0786778
0	WBGene00010564	ath-1	K04G2.5	22477	11.8756	12.1321	12.0919	12.0036	0.0301411	0.285148	0.899852	0.024543	0.256536	0.216336	0.128042	0.0402006
0	WBGene00044163	F49C5.11	F49C5.11	11761	9.3511	10.1659	10.0577	9.81751	0.570885	0.125322	0.246194	0.0246714	0.814764	0.706612	0.466417	0.108152
0	WBGene00001543	gcy-18	ZK896.8	29403	6.8992	7.4253	7.45173	7.1188	0.434654	0.644088	0.889174	0.0246817	0.5261	0.552529	0.219599	-0.0264294
0	WBGene00016956	C55C3.6	C55C3.6	3247	8.39412	8.9519	6.71774	7.89182	0.132713	7.41852e-05	0.000201621	0.0247118	0.557778	-1.67638	-0.5023	2.23415
0	WBGene00000534	cpi-2	R01B10.1	9475	9.55683	10.2547	9.9556	9.99493	0.166161	0.032958	0.603183	0.0247291	0.697847	0.398769	0.438101	0.299078
0	WBGene00004423	rpl-11.2	F07D10.1	5995	16.4781	16.6119	16.6108	16.8489	0.0191114	0.90722	0.451233	0.0247546	0.133815	0.13277	0.370889	0.00104519
0	WBGene00013661	Y105C5B.23	Y105C5B.23	25871	5.5168	5.69775	5.62248	5.54528	0.100602	0.24319	0.446935	0.0247556	0.180952	0.10568	0.0284761	0.0752719
0	WBGene00000198	art-1	C15F1.6	45180	13.1295	13.0245	13.1609	13.1908	0.10136	0.0247581	0.0380918	0.0248295	-0.10504	0.0313707	0.0613206	-0.136411
0	WBGene00003550	nas-32	T02B11.7	20939	6.55378	7.06186	7.20803	6.9081	0.501497	0.794473	0.146016	0.0248706	0.508081	0.654249	0.35432	-0.146168
0	WBGene00008375	D1054.8	D1054.8	20991	13.0115	12.5186	12.5188	12.6967	0.139632	0.0818004	0.261239	0.0248977	-0.492923	-0.49267	-0.314796	-0.000252888
0	NA	#N/A	#N/A	4115	5.56528	5.24681	5.22294	5.30172	0.501437	0.0522663	0.0710593	0.0249261	-0.318476	-0.342339	-0.263563	0.0238623
0	WBGene00020787	T25B6.1	T25B6.1	13768	5.26673	5.32637	5.34719	5.36297	0.0331143	0.0299041	0.772477	0.0250118	0.0596392	0.0804579	0.096232	-0.0208187
0	NA	#N/A	#N/A	2263	7.43744	7.84474	8.21219	7.96079	0.074367	0.477277	0.0317777	0.0250391	0.407297	0.774746	0.523352	-0.367449
0	WBGene00020837	T27A1.5	T27A1.5	8375	13.3153	13.0609	13.3387	13.263	0.469022	0.0087146	0.679974	0.0250775	-0.254367	0.0233976	-0.0522676	-0.277765
0	NA	#N/A	#N/A	2047	5.57143	5.28697	5.27783	5.44946	0.442925	0.181107	0.68971	0.0251652	-0.284452	-0.293594	-0.121964	0.00914124
0	WBGene00007674	C18D4.4	C18D4.4	29903	5.29773	5.30015	5.36503	5.26124	0.363093	0.445941	0.482369	0.0252134	0.00242569	0.0673005	-0.0364814	-0.0648748
0	WBGene00012387	Y6B3B.1	Y6B3B.1	2983	5.54326	5.32354	5.36039	5.49204	0.962419	0.256636	0.791391	0.0252198	-0.219718	-0.182872	-0.0512201	-0.0368464
0	WBGene00010329	F59D12.1	F59D12.1	31048	6.33785	6.68972	6.63574	6.47207	0.0748304	0.137692	0.233705	0.0252268	0.351872	0.29789	0.134217	0.0539818
0	NA	#N/A	#N/A	13690	5.14726	5.31862	5.25716	5.25882	0.801968	0.026809	0.360373	0.0253532	0.171357	0.109903	0.111557	0.061454
0	WBGene00023492	T24D3.2	T24D3.2	31249	10.5472	10.5992	10.1996	10.0698	0.870613	0.175435	0.00255225	0.0253711	0.052027	-0.347589	-0.477364	0.399616
0	WBGene00006537	tbb-2	C36E8.5	19179	15.2214	15.4393	15.4712	15.6014	0.0419214	0.00315682	0.0221251	0.0254284	0.217908	0.249809	0.380073	-0.0319016
0	NA	#N/A	#N/A	1364	5.45732	5.21459	5.16839	5.25017	0.966678	0.07965	0.187257	0.0254425	-0.242727	-0.288934	-0.207152	0.0462068
0	NA	#N/A	#N/A	2232	5.37676	5.16649	5.11664	5.16606	0.793967	0.0513759	0.137175	0.0254634	-0.210269	-0.260114	-0.2107	0.0498451
0	WBGene00016573	C41H7.3	C41H7.3	27129	7.60569	8.33082	8.12315	7.66635	0.56617	0.537011	0.319573	0.0255434	0.725132	0.51746	0.0606645	0.207672
0	WBGene00015379	C03B1.9	C03B1.9	13826	6.96613	6.91074	6.867	7.06632	0.0983017	0.845583	0.0745944	0.0256326	-0.055388	-0.0991317	0.100191	0.0437437
0	NA	#N/A	#N/A	853	5.44216	5.25188	5.08642	5.29476	0.995154	0.388651	0.111706	0.0257282	-0.19028	-0.355747	-0.147401	0.165467
0	WBGene00015599	fbxa-164	C08E3.7	30670	6.02838	7.31251	6.9535	7.04052	0.264204	0.0278881	0.545327	0.0257394	1.28413	0.925118	1.01214	0.35901
0	NA	#N/A	#N/A	2391	5.32769	5.27153	5.14343	5.2156	0.453586	0.199881	0.0465704	0.0258016	-0.0561566	-0.18426	-0.112089	0.128103
0	WBGene00009784	F46C5.9	F46C5.9	9698	12.4603	12.2359	12.3662	12.4352	0.275843	0.0849806	0.0393148	0.025841	-0.224405	-0.0941403	-0.0251346	-0.130265
0	WBGene00020874	srbc-5	T28A11.7	12723	5.47591	5.62261	5.53386	5.49521	0.97648	0.115208	0.39314	0.025874	0.146708	0.0579505	0.0192995	0.0887572
0	NA	#N/A	#N/A	31820	5.5692	5.78617	5.91722	5.71434	0.634511	0.297504	0.0859639	0.0259247	0.216973	0.348019	0.145136	-0.131046
0	WBGene00001111	duo-2	F29C4.5	31597	5.31886	5.60015	5.56761	5.46687	0.135667	0.0593526	0.406083	0.0259359	0.281288	0.24875	0.148011	0.0325384
0	WBGene00043061	Y54G2A.38	Y54G2A.38	18732	5.44895	6.01286	5.49209	5.72521	0.327002	0.00199991	0.0280784	0.0259573	0.563912	0.0431452	0.276263	0.520767
0	WBGene00045024	C43F9.11	C43F9.11	3422	5.5856	5.33064	5.34825	5.38488	0.042159	0.0181174	0.122238	0.0259832	-0.254961	-0.237345	-0.200721	-0.0176162
[truncated: 44,598 more rows]
