# Supplementary material for: Maintenance of muscle myosin levels in adult C. elegans requires both the double bromodomain protein BET-1 and sumoylation
Source: Biol Open. 2013 Oct 31;2(12):1354–63. doi: 10.1242/bio.20136007 (PMC3863420; doi:10.1242/bio.20136007)
Supplement: Supplementary Material [file supp_bio.20136007_Table_S4.xls]

## Sheet: Sheet1
gene name	forward primer	reverse primer
egl-15	AGTCCAGCCAAGAATTGACG	TGATGCCAAGAAGTTCATTCC
sur-7	TTTTCGGATGGCTCAATCAT	CGTCAATTTTGAACTCCCTTG
let-60	CAGCACTCACCATTCAACTCA	GCATCGCCGAATATTCTTCTT
cdf-1	CGGGAGTCGTCTGTTCATCT	AATCCTCCAAGTGTTTCAGCA
ptp-2	AGAAAGGAGAAGCAAGTCGAG	CGGGAAGTGCTTCTTGAGAG
egl-17	GACCCATTGGCAACTATTCAA	CTGTGCATGTTGTAACCGAAA
